# Supplementary material for: Metabolite, protein, and tissue dysfunction associated with COVID-19 disease severity
Source: Sci Rep. 2022 Jul 16;12:12204. doi: 10.1038/s41598-022-16396-9 (PMC9288092; doi:10.1038/s41598-022-16396-9)
Supplement: Supplementary file 3 — Supplementary Information 3. [file 41598_2022_16396_MOESM3_ESM.xlsx]

## Sheet: Metabolite-Patients
feature	metadata	value	coef	stderr	pval	qval	base.model	tweedie.index	N	N.not.zero	percent.zero
dibutyl sulfosuccinate	Group	non-COVID-19	-3.89931	0.118621	2.33485e-49	1.2244e-45	CPLM	1.99	96	96	0
dibutyl sulfosuccinate	Group	non-Severe	-3.57318	0.111069	1.22853e-48	3.22121e-45	CPLM	1.99	96	96	0
dibutyl sulfosuccinate	Group	Severe	-3.64147	0.125024	2.42568e-45	4.24009e-42	CPLM	1.99	96	96	0
benzoate	Group	non-Severe	4.58803	0.169688	6.5081e-43	8.53212e-40	CPLM	1.99	96	96	0
benzoate	Group	Severe	4.57494	0.190315	3.77304e-39	3.95717e-36	CPLM	1.99	96	96	0
benzoate	Group	non-COVID-19	4.33341	0.180791	4.65749e-39	4.07065e-36	CPLM	1.99	96	96	0
beta-alanine	Group	Severe	1.84806	0.12346	2.68694e-25	2.0129e-22	CPLM	1.435	96	96	0
beta-alanine	Group	non-Severe	1.6866	0.117114	2.75073e-24	1.8031e-21	CPLM	1.435	96	96	0
beta-alanine	Group	non-COVID-19	1.63108	0.119666	6.92579e-23	4.03543e-20	CPLM	1.435	96	96	0
o-cresol sulfate	Group	non-Severe	-3.61487	0.303055	1.10095e-19	5.77338e-17	CPLM	1.823	96	96	0
cytosine	Group	Severe	2.63313	0.24099	9.71869e-18	4.63316e-15	CPLM	1.99	96	96	0
o-cresol sulfate	Group	non-COVID-19	-3.52863	0.324501	1.23101e-17	5.37952e-15	CPLM	1.823	96	96	0
S-carboxyethylcysteine	Group	Severe	2.01953	0.187305	1.86662e-17	7.52964e-15	CPLM	1.963	96	96	0
S-carboxyethylcysteine	Group	non-Severe	1.80025	0.167666	2.28728e-17	8.56751e-15	CPLM	1.963	96	96	0
S-carboxyethylcysteine	Group	non-COVID-19	1.86067	0.177931	8.15613e-17	2.85138e-14	CPLM	1.963	96	96	0
5alpha-androstan-3alpha,17beta-diol monosulfate (2)	Sex	Male	2.41953	0.234623	1.57774e-16	5.05478e-14	CPLM	1.816	96	96	0
o-cresol sulfate	Group	Severe	-3.62228	0.351537	1.63866e-16	5.05478e-14	CPLM	1.823	96	96	0
N-palmitoyl-sphingosine (d18:1/16:0)	Group	Severe	0.84122	0.0880877	5.19346e-15	1.51303e-12	CPLM	1.99	96	96	0
N2-methylguanosine	Group	non-COVID-19	2.56292	0.27138	8.44799e-15	2.33165e-12	CPLM	1.99	96	96	0
4-chlorobenzoic acid	Group	non-Severe	0.849206	0.0900596	9.03739e-15	2.3696e-12	CPLM	1.99	96	96	0
cytosine	Group	non-Severe	2.00646	0.214927	1.392e-14	3.47602e-12	CPLM	1.99	96	96	0
4-chlorobenzoic acid	Group	Severe	0.855672	0.101166	7.92973e-13	1.89016e-10	CPLM	1.99	96	96	0
tauroursodeoxycholic acid sulfate (1)	Group	Severe	5.01768	0.633912	9.58606e-12	2.18562e-09	CPLM	1.99	96	96	0
4-ethylcatechol sulfate	Group	Severe	-3.90451	0.495839	1.15572e-11	2.52525e-09	CPLM	1.99	96	96	0
tauroursodeoxycholic acid sulfate (1)	Group	non-COVID-19	4.73677	0.602523	1.22654e-11	2.57279e-09	CPLM	1.99	96	96	0
mannose	Group	Severe	1.16308	0.151006	2.54098e-11	5.12495e-09	CPLM	1.99	96	96	0
N-palmitoyl-sphingosine (d18:1/16:0)	Group	non-Severe	0.603358	0.0784596	2.68551e-11	5.21585e-09	CPLM	1.99	96	96	0
Fibrinopeptide A (7-16)*	Group	non-Severe	3.36181	0.442029	3.95005e-11	7.14277e-09	CPLM	1.99	96	96	0
N-stearoyl-sphingosine (d18:1/18:0)*	Group	Severe	1.5217	0.199888	3.82013e-11	7.14277e-09	CPLM	1.685	96	96	0
Fibrinopeptide A (7-16)*	Group	Severe	3.73102	0.495512	5.57749e-11	9.43495e-09	CPLM	1.99	96	96	0
N-formylphenylalanine	Group	Severe	0.593837	0.0788426	5.51904e-11	9.43495e-09	CPLM	1.99	96	96	0
pregnen-diol disulfate*	Group	Severe	1.29353	0.172144	5.98101e-11	9.80137e-09	CPLM	1.81	96	96	0
8-hydroxyoctanoate	Group	Severe	1.00447	0.135467	9.39319e-11	1.49266e-08	CPLM	1.99	96	96	0
allantoin	Group	non-Severe	0.584287	0.0791035	1.06898e-10	1.64874e-08	CPLM	1.99	96	96	0
5alpha-androstan-3alpha,17alpha-diol disulfate	Group	Severe	2.92215	0.39786	1.29131e-10	1.93475e-08	CPLM	1.99	96	96	0
sphingosine 1-phosphate	Group	non-COVID-19	-0.610014	0.0841795	2.01255e-10	2.93161e-08	CPLM	1.323	96	96	0
tryptophan betaine	Group	Severe	-2.15219	0.299136	2.54397e-10	3.60557e-08	CPLM	1.99	96	96	0
2S,3R-dihydroxybutyrate	Group	Severe	1.0495	0.148524	4.53747e-10	6.26171e-08	CPLM	1.99	96	96	0
5alpha-androstan-3alpha,17beta-diol disulfate	Group	Severe	2.64686	0.376106	5.16148e-10	6.94021e-08	CPLM	1.942	96	96	0
N2-methylguanosine	Group	Severe	2.00317	0.286413	6.27545e-10	8.22712e-08	CPLM	1.99	96	96	0
inosine	Group	Severe	3.58607	0.516385	7.83154e-10	1.00167e-07	CPLM	1.99	96	96	0
5alpha-androstan-3alpha,17beta-diol disulfate	Sex	Male	1.92604	0.27907	9.48938e-10	1.18482e-07	CPLM	1.942	96	96	0
undecanoate (11:0)	Group	non-Severe	0.298492	0.0441167	1.73831e-09	2.11993e-07	CPLM	1.01	96	96	0
alpha-tocopherol	Group	Severe	-0.796902	0.118615	2.14807e-09	2.56011e-07	CPLM	1.876	96	96	0
N-formylphenylalanine	Group	non-Severe	0.470657	0.0701949	2.2795e-09	2.65638e-07	CPLM	1.99	96	96	0
1-arachidonoyl-GPA (20:4)	Group	non-COVID-19	-1.09827	0.165461	3.0724e-09	3.50254e-07	CPLM	1.608	96	96	0
sphingosine 1-phosphate	Group	Severe	-0.621228	0.0937276	3.20665e-09	3.5778e-07	CPLM	1.323	96	96	0
uridine	Group	Severe	-0.554314	0.0838263	3.43229e-09	3.74977e-07	CPLM	1.569	96	96	0
cytidine	Group	non-COVID-19	1.0053	0.152436	3.71232e-09	3.97294e-07	CPLM	1.99	96	96	0
phenyllactate (PLA)	Group	non-COVID-19	0.981875	0.149771	4.41201e-09	4.62732e-07	CPLM	1.99	96	96	0
1-arachidonoyl-GPA (20:4)	Group	Severe	-1.1801	0.180758	4.97369e-09	5.01577e-07	CPLM	1.608	96	96	0
gamma-CEHC	Group	Severe	-1.55348	0.23789	4.93929e-09	5.01577e-07	CPLM	1.684	96	96	0
3,4-dihydroxybutyrate	Group	Severe	0.819549	0.126514	6.21794e-09	6.15224e-07	CPLM	1.99	96	96	0
inosine	Group	non-Severe	2.98153	0.460882	6.46253e-09	6.27583e-07	CPLM	1.99	96	96	0
guanidinoacetate	Group	Severe	-1.56231	0.242351	7.14102e-09	6.80863e-07	CPLM	1.633	96	96	0
1-(1-enyl-stearoyl)-2-linoleoyl-GPE (P-18:0/18:2)*	Group	Severe	-0.986381	0.15315	7.32598e-09	6.86026e-07	CPLM	1.538	96	96	0
pregnenetriol disulfate*	Group	Severe	1.35839	0.212119	8.60704e-09	7.91847e-07	CPLM	1.99	96	96	0
1-arachidonoyl-GPA (20:4)	Group	non-Severe	-0.999673	0.156435	9.13527e-09	8.25955e-07	CPLM	1.608	96	96	0
stearoyl sphingomyelin (d18:1/18:0)	Group	Severe	0.656468	0.103	9.83352e-09	8.74016e-07	CPLM	1.99	96	96	0
3-methoxycatechol sulfate (1)	Group	Severe	-3.18552	0.502035	1.11291e-08	9.59617e-07	CPLM	1.99	96	96	0
ethyl alpha-glucopyranoside	Group	non-COVID-19	-3.29846	0.519891	1.11626e-08	9.59617e-07	CPLM	1.99	96	96	0
15-HETE	Group	Severe	-1.42891	0.226104	1.24407e-08	1.05127e-06	CPLM	1.705	96	96	0
taurochenodeoxycholic acid 3-sulfate	Group	non-COVID-19	2.7071	0.428593	1.26297e-08	1.05127e-06	CPLM	1.99	96	96	0
dehydroepiandrosterone sulfate (DHEA-S)	Age	Age	-0.355681	0.0567195	1.53937e-08	1.2231e-06	CPLM	1.447	96	96	0
Fibrinopeptide B (1-13)	Group	Severe	2.73507	0.436108	1.53493e-08	1.2231e-06	CPLM	1.99	96	96	0
tetrahydrocortisol sulfate (1)	Group	Severe	2.89267	0.461178	1.52943e-08	1.2231e-06	CPLM	1.99	96	96	0
4-chlorobenzoic acid	Group	non-COVID-19	0.599146	0.0960505	1.77754e-08	1.39125e-06	CPLM	1.99	96	96	0
3beta-hydroxy-5-cholestenoate	Group	Severe	-1.79569	0.289515	2.07321e-08	1.57564e-06	CPLM	1.744	96	96	0
5alpha-androstan-3alpha,17alpha-diol disulfate	Sex	Male	1.79575	0.289386	2.0465e-08	1.57564e-06	CPLM	1.99	96	96	0
5alpha-androstan-3beta,17beta-diol disulfate	Sex	Male	1.19662	0.193552	2.26141e-08	1.6245e-06	CPLM	1.824	96	96	0
5alpha-pregnan-diol disulfate	Group	Severe	2.05517	0.332101	2.20317e-08	1.6245e-06	CPLM	1.948	96	96	0
6-bromotryptophan	Group	Severe	-1.40208	0.226698	2.23795e-08	1.6245e-06	CPLM	1.558	96	96	0
homoarginine	Group	Severe	-0.784795	0.126925	2.25425e-08	1.6245e-06	CPLM	1.913	96	96	0
1-linoleoyl-GPA (18:2)*	Group	Severe	-1.39268	0.225635	2.36247e-08	1.67416e-06	CPLM	1.663	96	96	0
2-ethylphenylsulfate	Group	non-Severe	-3.00151	0.487381	2.50857e-08	1.75399e-06	CPLM	1.99	96	96	0
1,2-dilinoleoyl-GPC (18:2/18:2)	Group	Severe	-0.95006	0.157227	4.13688e-08	2.85445e-06	CPLM	1.745	96	96	0
N(1)-acetylspermidine	Group	non-COVID-19	1.42747	0.236461	4.24135e-08	2.88852e-06	CPLM	1.879	96	96	0
docosadioate (C22-DC)	Group	Severe	-0.803351	0.133757	4.8409e-08	3.25457e-06	CPLM	1.451	96	96	0
4-ethylcatechol sulfate	Group	non-Severe	-2.63016	0.439219	5.22443e-08	3.46796e-06	CPLM	1.99	96	96	0
Fibrinopeptide A (8-16)	Group	Severe	3.33267	0.557159	5.37748e-08	3.48142e-06	CPLM	1.99	96	96	0
ribitol	Group	non-COVID-19	0.467327	0.0781193	5.36158e-08	3.48142e-06	CPLM	1.99	96	96	0
stearoyl sphingomyelin (d18:1/18:0)	Group	non-Severe	0.546292	0.091699	5.96222e-08	3.81291e-06	CPLM	1.99	96	96	0
4-vinylguaiacol sulfate	Group	non-COVID-19	-2.13908	0.359247	6.04206e-08	3.81742e-06	CPLM	1.99	96	96	0
1-(1-enyl-oleoyl)-GPE (P-18:1)*	Group	Severe	-1.35573	0.228279	6.45373e-08	3.98157e-06	CPLM	1.638	96	96	0
3-hydroxystearate	Group	non-COVID-19	-0.693671	0.116758	6.39369e-08	3.98157e-06	CPLM	1.99	96	96	0
citrulline	Group	Severe	-0.498114	0.0839291	6.56511e-08	4.00319e-06	CPLM	1.818	96	96	0
5alpha-androstan-3alpha,17beta-diol 17-glucuronide	Sex	Male	1.72423	0.290664	6.64704e-08	4.00656e-06	CPLM	1.99	96	96	0
1-arachidonoyl-GPI* (20:4)*	Group	Severe	-0.804728	0.136728	8.10396e-08	4.82922e-06	CPLM	1.99	96	96	0
2-hydroxybutyrate/2-hydroxyisobutyrate	Group	non-COVID-19	0.838527	0.142804	8.59352e-08	5.06342e-06	CPLM	1.99	96	96	0
myristoleate (14:1n5)	Group	non-COVID-19	1.20427	0.205213	8.72147e-08	5.08171e-06	CPLM	1.99	96	96	0
glycochenodeoxycholate glucuronide (1)	Group	Severe	1.79447	0.307293	9.85835e-08	5.68101e-06	CPLM	1.99	96	96	0
N-acetylcarnosine	Sex	Male	0.843703	0.144576	1.00223e-07	5.7127e-06	CPLM	1.616	96	96	0
prolylglycine	Group	Severe	-1.16565	0.20032	1.07645e-07	6.06979e-06	CPLM	1.577	96	96	0
5,6-dihydrothymine	Group	non-COVID-19	0.742672	0.128016	1.15955e-07	6.46878e-06	CPLM	1.99	96	96	0
sphingomyelin (d18:0/18:0, d19:0/17:0)*	Group	non-Severe	0.955534	0.164912	1.19546e-07	6.59896e-06	CPLM	1.99	96	96	0
sphingomyelin (d18:0/18:0, d19:0/17:0)*	Group	Severe	1.06788	0.185181	1.34308e-07	7.33658e-06	CPLM	1.99	96	96	0
2-ethylphenylsulfate	Group	non-COVID-19	-2.99137	0.520153	1.43566e-07	7.76144e-06	CPLM	1.99	96	96	0
Fibrinopeptide A (3-16)	Group	Severe	1.86107	0.324196	1.49986e-07	8.02577e-06	CPLM	1.951	96	96	0
N2-methylguanosine	Group	non-Severe	1.46527	0.255472	1.53219e-07	8.11596e-06	CPLM	1.99	96	96	0
5-dodecenoate (12:1n7)	Group	non-COVID-19	1.16598	0.203455	1.56239e-07	8.19315e-06	CPLM	1.841	96	96	0
glycerophosphoserine*	Group	non-Severe	-0.660984	0.116163	1.85555e-07	9.62881e-06	CPLM	1.382	96	96	0
proline	Group	Severe	-0.503615	0.088541	1.87288e-07	9.62881e-06	CPLM	1.99	96	96	0
1-(1-enyl-palmitoyl)-2-linoleoyl-GPE (P-16:0/18:2)*	Group	Severe	-1.12802	0.198613	1.94061e-07	9.88015e-06	CPLM	1.601	96	96	0
3-hydroxylaurate	Group	non-COVID-19	0.920279	0.162623	2.1154e-07	1.06665e-05	CPLM	1.99	96	96	0
N-stearoyl-sphingosine (d18:1/18:0)*	Group	non-Severe	1.0567	0.186828	2.14188e-07	1.06972e-05	CPLM	1.685	96	96	0
sphingomyelin (d18:1/18:1, d18:2/18:0)	Group	non-Severe	0.493505	0.0873723	2.21235e-07	1.08426e-05	CPLM	1.156	96	96	0
tryptophan betaine	Group	non-Severe	-1.5004	0.265635	2.21188e-07	1.08426e-05	CPLM	1.99	96	96	0
2-hydroxybutyrate/2-hydroxyisobutyrate	Group	Severe	0.848228	0.150492	2.32594e-07	1.12225e-05	CPLM	1.99	96	96	0
mannonate*	Group	Severe	0.72518	0.128677	2.33267e-07	1.12225e-05	CPLM	1.99	96	96	0
3-hydroxyadipate	Group	Severe	1.17963	0.209685	2.43219e-07	1.15949e-05	CPLM	1.704	96	96	0
sphingosine 1-phosphate	Group	non-Severe	-0.448692	0.0800547	2.65483e-07	1.25423e-05	CPLM	1.323	96	96	0
21-hydroxypregnenolone disulfate	Group	Severe	1.16857	0.208666	2.70686e-07	1.26739e-05	CPLM	1.813	96	96	0
allantoin	Group	Severe	0.497541	0.0888867	2.73759e-07	1.27043e-05	CPLM	1.99	96	96	0
8-hydroxyoctanoate	Group	non-Severe	0.674849	0.12069	2.80583e-07	1.29068e-05	CPLM	1.99	96	96	0
gamma-glutamylphenylalanine	Group	non-COVID-19	0.646518	0.115928	2.9837e-07	1.36057e-05	CPLM	1.99	96	96	0
3-(4-hydroxyphenyl)lactate (HPLA)	Group	non-COVID-19	0.600163	0.107878	3.15717e-07	1.42726e-05	CPLM	1.99	96	96	0
carotene diol (1)	Group	Severe	-0.730624	0.131536	3.27493e-07	1.46784e-05	CPLM	1.99	96	96	0
phenyllactate (PLA)	Group	Severe	0.875199	0.157896	3.43857e-07	1.52812e-05	CPLM	1.99	96	96	0
1,2-dilinoleoyl-GPC (18:2/18:2)	Group	non-COVID-19	-0.801097	0.144936	3.6699e-07	1.61722e-05	CPLM	1.745	96	96	0
Fibrinopeptide A (8-16)	Group	non-Severe	2.74263	0.497174	3.83866e-07	1.67749e-05	CPLM	1.99	96	96	0
2,3-dihydroxyisovalerate	Group	non-COVID-19	-1.61731	0.293864	4.04921e-07	1.75488e-05	CPLM	1.99	96	96	0
glycochenodeoxycholate 3-sulfate	Group	Severe	1.54128	0.281456	4.5386e-07	1.95085e-05	CPLM	1.99	96	96	0
N-linoleoylserine*	Group	Severe	-1.07748	0.197274	4.81506e-07	2.05286e-05	CPLM	1.687	96	96	0
(2,4 or 2,5)-dimethylphenol sulfate	Group	non-COVID-19	-3.09326	0.567352	5.0133e-07	2.10318e-05	CPLM	1.99	96	96	0
hydroxyproline	Group	Severe	-0.909117	0.166743	5.01106e-07	2.10318e-05	CPLM	1.99	96	96	0
1-(1-enyl-palmitoyl)-2-linoleoyl-GPC (P-16:0/18:2)*	Group	Severe	-0.618092	0.113454	5.09996e-07	2.12255e-05	CPLM	1.327	96	96	0
cytidine	Group	Severe	0.874893	0.160696	5.17532e-07	2.13696e-05	CPLM	1.99	96	96	0
5alpha-androstan-3alpha,17beta-diol 17-glucuronide	Age	Age	-0.76155	0.139937	5.22495e-07	2.1406e-05	CPLM	1.99	96	96	0
sphingomyelin (d18:1/22:2, d18:2/22:1, d16:1/24:2)*	Group	Severe	0.562749	0.103631	5.48517e-07	2.22978e-05	CPLM	1.99	96	96	0
3-methoxycatechol sulfate (1)	Group	non-Severe	-2.41125	0.4455	5.90532e-07	2.34602e-05	CPLM	1.99	96	96	0
N2,N2-dimethylguanosine	Group	non-COVID-19	0.839826	0.155145	5.88799e-07	2.34602e-05	CPLM	1.99	96	96	0
sphingomyelin (d18:1/20:2, d18:2/20:1, d16:1/22:2)*	Group	non-Severe	0.894275	0.165191	5.87781e-07	2.34602e-05	CPLM	1.594	96	96	0
glyco-beta-muricholate	Group	Severe	-2.75698	0.516736	8.10908e-07	3.19729e-05	CPLM	1.99	96	96	0
5-methyluridine (ribothymidine)	Group	Severe	-0.440028	0.0825384	8.24957e-07	3.22841e-05	CPLM	1.78	96	96	0
(2,4 or 2,5)-dimethylphenol sulfate	Group	non-Severe	-2.82925	0.531121	8.39458e-07	3.26083e-05	CPLM	1.99	96	96	0
nisinate (24:6n3)	Group	Severe	-2.10899	0.396944	8.88547e-07	3.42613e-05	CPLM	1.957	96	96	0
7-hydroxycholesterol (alpha or beta)	Group	Severe	0.848968	0.160357	9.59681e-07	3.62104e-05	CPLM	1.536	96	96	0
hexanoylglutamine	Group	non-COVID-19	1.56334	0.295293	9.59809e-07	3.62104e-05	CPLM	1.99	96	96	0
sphingomyelin (d18:1/20:2, d18:2/20:1, d16:1/22:2)*	Group	Severe	0.957171	0.180722	9.51293e-07	3.62104e-05	CPLM	1.594	96	96	0
pregnenediol sulfate (C21H34O5S)*	Age	Age	-0.345948	0.0653957	9.76168e-07	3.65644e-05	CPLM	1.661	96	96	0
methyl-4-hydroxybenzoate sulfate	Group	non-Severe	-2.99803	0.567405	1.00171e-06	3.72552e-05	CPLM	1.99	96	96	0
alpha-tocopherol	Group	non-Severe	-0.552963	0.104775	1.02705e-06	3.79285e-05	CPLM	1.876	96	96	0
hexanoylcarnitine (C6)	Group	non-COVID-19	0.870537	0.165005	1.03465e-06	3.79419e-05	CPLM	1.99	96	96	0
sphingomyelin (d18:1/22:2, d18:2/22:1, d16:1/24:2)*	Group	non-Severe	0.486526	0.092261	1.04507e-06	3.80579e-05	CPLM	1.99	96	96	0
guanosine	Group	Severe	2.21774	0.420716	1.05368e-06	3.81071e-05	CPLM	1.99	96	96	0
2-pyrrolidinone	Group	non-Severe	-0.612059	0.116235	1.07825e-06	3.87286e-05	CPLM	1.489	96	96	0
N6-carbamoylthreonyladenosine	Group	non-COVID-19	0.775774	0.14749	1.10437e-06	3.93968e-05	CPLM	1.882	96	96	0
1-stearoyl-2-arachidonoyl-GPI (18:0/20:4)	Group	Severe	-0.498306	0.0948694	1.13761e-06	4.03084e-05	CPLM	1.481	96	96	0
1-linoleoyl-2-arachidonoyl-GPC (18:2/20:4n6)*	Group	Severe	-0.842113	0.160869	1.22302e-06	4.30439e-05	CPLM	1.82	96	96	0
1-linoleoyl-2-arachidonoyl-GPC (18:2/20:4n6)*	Group	non-COVID-19	-0.785772	0.150311	1.25889e-06	4.37194e-05	CPLM	1.82	96	96	0
21-hydroxypregnenolone monosulfate (2)	Sex	Male	1.40487	0.268719	1.25699e-06	4.37194e-05	CPLM	1.99	96	96	0
1-palmitoleoyl-2-linoleoyl-GPC (16:1/18:2)*	Group	Severe	-1.09487	0.210112	1.34777e-06	4.64675e-05	CPLM	1.652	96	96	0
sphingomyelin (d18:1/18:1, d18:2/18:0)	Group	Severe	0.499417	0.0958681	1.35575e-06	4.64675e-05	CPLM	1.156	96	96	0
tyramine O-sulfate	Group	Severe	-2.60975	0.501344	1.37743e-06	4.69041e-05	CPLM	1.99	96	96	0
hydroxypalmitoyl sphingomyelin (d18:1/16:0(OH))	Group	Severe	0.635073	0.12211	1.40389e-06	4.72713e-05	CPLM	1.99	96	96	0
threonylphenylalanine	Group	non-Severe	-1.90774	0.366845	1.40624e-06	4.72713e-05	CPLM	1.99	96	96	0
S-methylcysteine	Group	Severe	-1.06047	0.204766	1.53393e-06	5.12351e-05	CPLM	1.553	96	96	0
stearoylcholine*	Group	Severe	-0.988494	0.191318	1.61149e-06	5.34851e-05	CPLM	1.591	96	96	0
GlcNAc sulfate conjugate of C21H34O2 steroid	Group	Severe	2.00093	0.38806	1.6814e-06	5.54545e-05	CPLM	1.99	96	96	0
8-methoxykynurenate	Group	Severe	2.09038	0.406599	1.78713e-06	5.85733e-05	CPLM	1.99	96	96	0
androstenediol (3alpha, 17alpha) monosulfate (2)	Age	Age	-0.370091	0.0722221	1.91233e-06	6.22872e-05	CPLM	1.601	96	96	0
threonylphenylalanine	Group	Severe	-2.11409	0.412758	1.93149e-06	6.25232e-05	CPLM	1.99	96	96	0
glucuronide of C12H22O4 (1)*	Group	non-COVID-19	-2.60195	0.509966	2.09058e-06	6.72575e-05	CPLM	1.99	96	96	0
1-stearoyl-GPI (18:0)	Group	Severe	-0.806413	0.158345	2.17159e-06	6.94379e-05	CPLM	1.99	96	96	0
Fibrinopeptide A (4-15)	Group	Severe	1.9714	0.387234	2.18713e-06	6.95108e-05	CPLM	1.99	96	96	0
uracil	Group	non-COVID-19	0.991634	0.194949	2.22556e-06	7.03062e-05	CPLM	1.616	96	96	0
1-(1-enyl-palmitoyl)-GPE (P-16:0)*	Group	Severe	-0.833567	0.164014	2.26466e-06	7.08946e-05	CPLM	1.531	96	96	0
3-phenylpropionate (hydrocinnamate)	Group	non-COVID-19	1.2753	0.251058	2.2884e-06	7.08946e-05	CPLM	1.99	96	96	0
5,6-dihydrouracil	Group	non-COVID-19	1.39553	0.274641	2.27384e-06	7.08946e-05	CPLM	1.864	96	96	0
Fibrinopeptide A (7-16)*	Group	non-COVID-19	2.39683	0.471945	2.29826e-06	7.08946e-05	CPLM	1.99	96	96	0
gamma-CEHC	Group	non-COVID-19	-1.06552	0.209875	2.31386e-06	7.09582e-05	CPLM	1.684	96	96	0
1-(1-enyl-palmitoyl)-2-oleoyl-GPE (P-16:0/18:1)*	Group	Severe	-1.23072	0.242636	2.35722e-06	7.15761e-05	CPLM	1.711	96	96	0
phenolphthalein beta-D-glucuronide	Group	non-Severe	0.2462	0.0485422	2.3613e-06	7.15761e-05	CPLM	1.01	96	96	0
1-methylguanidine	Group	Severe	0.844093	0.166487	2.37881e-06	7.16924e-05	CPLM	1.99	96	96	0
phosphocholine	Group	Severe	0.3642	0.0722168	2.64917e-06	7.93844e-05	CPLM	1.99	96	96	0
phenylalanine	Group	Severe	0.273321	0.054232	2.68436e-06	7.99817e-05	CPLM	1.99	96	96	0
androstenediol (3beta,17beta) monosulfate (1)	Age	Age	-0.438752	0.0871843	2.76476e-06	8.14825e-05	CPLM	1.755	96	96	0
N-palmitoyl-sphingosine (d18:1/16:0)	Group	non-COVID-19	0.421014	0.0836613	2.76581e-06	8.14825e-05	CPLM	1.99	96	96	0
azelate (C9-DC)	Group	Severe	0.713771	0.141927	2.80172e-06	8.20793e-05	CPLM	1.99	96	96	0
androstenediol (3alpha, 17alpha) monosulfate (3)	Sex	Male	0.783603	0.156002	2.87079e-06	8.36356e-05	CPLM	1.605	96	96	0
undecanoate (11:0)	Group	Severe	0.245352	0.048968	3.01871e-06	8.74591e-05	CPLM	1.01	96	96	0
2-hydroxydecanoate	Group	Severe	-0.899013	0.179575	3.06859e-06	8.84159e-05	CPLM	1.99	96	96	0
2-O-methyluridine	Group	non-COVID-19	0.900424	0.180028	3.12748e-06	8.96204e-05	CPLM	1.562	96	96	0
hexanoylcarnitine (C6)	Group	Severe	0.866258	0.173899	3.38893e-06	9.65844e-05	CPLM	1.99	96	96	0
kynurenine	Group	Severe	0.867773	0.174518	3.51208e-06	9.90181e-05	CPLM	1.99	96	96	0
taurocholenate sulfate*	Group	non-COVID-19	1.17327	0.235937	3.50661e-06	9.90181e-05	CPLM	1.99	96	96	0
2S,3R-dihydroxybutyrate	Sex	Male	0.533222	0.107749	3.85801e-06	0.000108189	CPLM	1.99	96	96	0
N-stearoyl-sphingosine (d18:1/18:0)*	Group	non-COVID-19	0.961007	0.194281	3.89247e-06	0.000108575	CPLM	1.685	96	96	0
N,N,N-trimethyl-alanylproline betaine (TMAP)	Group	Severe	1.06161	0.214801	3.95786e-06	0.000109815	CPLM	1.99	96	96	0
ribose	Group	Severe	1.51136	0.306358	4.10087e-06	0.000113184	CPLM	1.888	96	96	0
1-linoleoyl-2-linolenoyl-GPC (18:2/18:3)*	Group	Severe	-1.29714	0.264258	4.52169e-06	0.000124145	CPLM	1.696	96	96	0
ethyl alpha-glucopyranoside	Group	non-Severe	-2.3783	0.486015	4.79992e-06	0.000131098	CPLM	1.99	96	96	0
Fibrinopeptide A (3-16)	Group	non-Severe	1.4228	0.291129	4.92061e-06	0.000133698	CPLM	1.951	96	96	0
3-phenylpropionate (hydrocinnamate)	Group	non-Severe	1.14701	0.235686	5.33361e-06	0.000143433	CPLM	1.99	96	96	0
Fibrinopeptide A (4-15)	Group	non-Severe	1.6805	0.345233	5.31202e-06	0.000143433	CPLM	1.99	96	96	0
cholesterol sulfate	Group	non-COVID-19	-0.536929	0.110388	5.38983e-06	0.000144205	CPLM	1.449	96	96	0
3-hydroxyisobutyrate	Group	Severe	0.781873	0.160792	5.41958e-06	0.000144265	CPLM	1.589	96	96	0
linoleoylcholine*	Group	Severe	-0.762127	0.156792	5.45989e-06	0.000144604	CPLM	1.543	96	96	0
15-HETE	Group	non-Severe	-0.931507	0.191812	5.55504e-06	0.000146385	CPLM	1.705	96	96	0
glucuronide of C12H22O4 (1)*	Group	Severe	-2.61085	0.537865	5.60437e-06	0.000146947	CPLM	1.99	96	96	0
1-palmitoyl-GPA (16:0)	Group	Severe	-1.17512	0.242181	5.64502e-06	0.000147276	CPLM	1.668	96	96	0
1-(1-enyl-stearoyl)-GPE (P-18:0)*	Group	Severe	-0.841853	0.174035	5.98709e-06	0.000155427	CPLM	1.57	96	96	0
1-lignoceroyl-GPC (24:0)	Group	Severe	-2.24312	0.464993	6.30674e-06	0.000162919	CPLM	1.99	96	96	0
N-stearoylserine*	Group	Severe	-1.12264	0.232861	6.3789e-06	0.000163975	CPLM	1.99	96	96	0
5alpha-androstan-3beta,17alpha-diol disulfate	Sex	Male	1.27553	0.264871	6.51464e-06	0.000166648	CPLM	1.99	96	96	0
guanosine	Group	non-Severe	1.80404	0.374968	6.63048e-06	0.000168787	CPLM	1.99	96	96	0
nonadecanoate (19:0)	Group	non-COVID-19	-0.494052	0.102881	6.86795e-06	0.000173988	CPLM	1.99	96	96	0
3-ureidopropionate	Group	Severe	0.881422	0.184062	7.23863e-06	0.000182497	CPLM	1.99	96	96	0
1-oleoyl-2-linoleoyl-GPC (18:1/18:2)*	Group	Severe	-0.468623	0.0982155	7.74465e-06	0.00019432	CPLM	1.87	96	96	0
5-methylthioadenosine (MTA)	Age	Age	0.308373	0.0647356	7.98317e-06	0.000198406	CPLM	1.88	96	96	0
taurochenodeoxycholic acid 3-sulfate	Group	Severe	2.15415	0.452192	7.9767e-06	0.000198406	CPLM	1.99	96	96	0
1-stearoyl-2-arachidonoyl-GPI (18:0/20:4)	Group	non-COVID-19	-0.409095	0.0860782	8.33145e-06	0.00020416	CPLM	1.481	96	96	0
2-palmitoyl-GPC* (16:0)*	Group	non-COVID-19	-0.670869	0.141102	8.27001e-06	0.00020416	CPLM	1.99	96	96	0
isoleucine	Group	Severe	-0.430143	0.0905046	8.32761e-06	0.00020416	CPLM	1.925	96	96	0
branched-chain, straight-chain, or cyclopropyl 12:1 fatty acid*	Group	non-COVID-19	1.17361	0.247732	8.83753e-06	0.000214556	CPLM	1.938	96	96	0
hydantoin-5-propionate	Group	non-COVID-19	1.86	0.39254	8.80515e-06	0.000214556	CPLM	1.99	96	96	0
glycerol 3-phosphate	Group	Severe	-0.605661	0.127963	8.98686e-06	0.000217176	CPLM	1.41	96	96	0
3-methyl catechol sulfate (1)	Group	non-COVID-19	-2.86465	0.605509	9.06107e-06	0.000217965	CPLM	1.99	96	96	0
gamma-glutamylglutamate	Group	non-Severe	-1.03248	0.219347	9.94028e-06	0.000238022	CPLM	1.727	96	96	0
Fibrinopeptide A (5-16)*	Group	Severe	1.80182	0.382996	1.00373e-05	0.000239252	CPLM	1.99	96	96	0
pyroglutamine*	Sex	Male	0.656936	0.139768	1.02074e-05	0.000242207	CPLM	1.99	96	96	0
arachidonoylcholine	Group	Severe	-0.928889	0.197708	1.02835e-05	0.000242912	CPLM	1.611	96	96	0
androstenediol (3beta,17beta) disulfate (1)	Sex	Male	1.02165	0.217769	1.05597e-05	0.000248318	CPLM	1.969	96	96	0
1-palmitoylglycerol (16:0)	Group	non-COVID-19	-0.817116	0.17438	1.07891e-05	0.000251458	CPLM	1.99	96	96	0
2-aminoheptanoate	Group	Severe	-1.2552	0.267837	1.07648e-05	0.000251458	CPLM	1.676	96	96	0
3-hydroxybutyrate (BHBA)	Group	non-COVID-19	2.12168	0.453354	1.10372e-05	0.000256101	CPLM	1.99	96	96	0
4-vinylguaiacol sulfate	Group	non-Severe	-1.57005	0.33618	1.14575e-05	0.000264211	CPLM	1.99	96	96	0
prolylglycine	Group	non-Severe	-0.788431	0.168844	1.14874e-05	0.000264211	CPLM	1.577	96	96	0
decadienedioic acid (C10:2-DC)	Group	Severe	1.57306	0.337194	1.16852e-05	0.000267587	CPLM	1.92	96	96	0
inosine	Group	non-COVID-19	2.29321	0.491794	1.17841e-05	0.000268678	CPLM	1.99	96	96	0
pentose acid*	Group	non-COVID-19	-1.27056	0.272657	1.19218e-05	0.00027064	CPLM	1.826	96	96	0
Fibrinopeptide B (1-13)	Group	non-Severe	1.81355	0.389342	1.20111e-05	0.000271492	CPLM	1.99	96	96	0
phenylalanine	Group	non-COVID-19	0.239118	0.051456	1.25276e-05	0.000281952	CPLM	1.99	96	96	0
phenyllactate (PLA)	Group	non-Severe	0.653094	0.140645	1.26968e-05	0.000284344	CPLM	1.99	96	96	0
retinol (Vitamin A)	Group	non-Severe	-0.716606	0.154354	1.27423e-05	0.000284344	CPLM	1.678	96	96	0
ethylmalonate	Group	non-COVID-19	1.13142	0.244134	1.31496e-05	0.000292188	CPLM	1.99	96	96	0
1-stearoyl-GPI (18:0)	Group	non-COVID-19	-0.695438	0.15018	1.33382e-05	0.00029513	CPLM	1.99	96	96	0
4-methylcatechol sulfate	Group	Severe	-2.16197	0.467214	1.35108e-05	0.000296518	CPLM	1.965	96	96	0
androstenediol (3alpha, 17alpha) monosulfate (3)	Group	Severe	0.917156	0.198206	1.35141e-05	0.000296518	CPLM	1.605	96	96	0
adipate	Group	Severe	0.536585	0.116148	1.39051e-05	0.000303827	CPLM	1.99	96	96	0
bilirubin degradation product, C17H18N2O4 (2)	Group	non-Severe	-1.3931	0.302356	1.45796e-05	0.000317242	CPLM	1.797	96	96	0
1-(1-enyl-stearoyl)-2-arachidonoyl-GPE (P-18:0/20:4)*	Group	Severe	-0.720183	0.156355	1.46584e-05	0.000317463	CPLM	1.99	96	96	0
21-hydroxypregnenolone monosulfate (2)	Group	Severe	1.70203	0.369595	1.47108e-05	0.000317463	CPLM	1.99	96	96	0
3-hydroxystearate	Group	Severe	-0.566112	0.123036	1.49351e-05	0.000320898	CPLM	1.99	96	96	0
N-acetyl-isoputreanine	Group	non-COVID-19	0.720231	0.156566	1.49924e-05	0.000320898	CPLM	1.99	96	96	0
N2,N2-dimethylguanosine	Group	Severe	0.750663	0.163557	1.56095e-05	0.000332748	CPLM	1.99	96	96	0
3-ureidopropionate	Group	non-COVID-19	0.801458	0.174677	1.5692e-05	0.000333153	CPLM	1.99	96	96	0
arachidonate (20:4n6)	Group	Severe	-0.683822	0.149218	1.60269e-05	0.000338892	CPLM	1.99	96	96	0
2-deoxyuridine	Group	Severe	-0.811117	0.177139	1.6256e-05	0.000342355	CPLM	1.471	96	96	0
suberoylcarnitine (C8-DC)	Group	Severe	1.6447	0.359976	1.68909e-05	0.000354303	CPLM	1.99	96	96	0
bilirubin degradation product, C17H18N2O4 (1)	Group	non-Severe	-1.53129	0.335403	1.71124e-05	0.000357519	CPLM	1.99	96	96	0
N-linoleoylserine*	Group	non-Severe	-0.776663	0.170523	1.78375e-05	0.000369722	CPLM	1.687	96	96	0
sphingomyelin (d18:2/24:2)*	Group	non-Severe	0.460926	0.101184	1.77893e-05	0.000369722	CPLM	1.99	96	96	0
gamma-CEHC	Group	non-Severe	-0.902689	0.198301	1.80062e-05	0.000370292	CPLM	1.684	96	96	0
glycochenodeoxycholate 3-sulfate	Group	non-COVID-19	1.21718	0.267334	1.79433e-05	0.000370292	CPLM	1.99	96	96	0
docosahexaenoylcholine	Group	Severe	-1.65056	0.363635	1.89224e-05	0.000387613	CPLM	1.99	96	96	0
S-methylcysteine sulfoxide	Group	Severe	-1.12667	0.248434	1.92101e-05	0.000391975	CPLM	1.99	96	96	0
mannose	Group	non-COVID-19	0.649927	0.143467	1.95737e-05	0.000397847	CPLM	1.99	96	96	0
3,4-dihydroxybutyrate	Group	non-Severe	0.510264	0.112701	1.97622e-05	0.000400127	CPLM	1.99	96	96	0
bilirubin degradation product, C17H18N2O4 (3)	Group	non-Severe	-1.27263	0.281152	1.98451e-05	0.000400261	CPLM	1.807	96	96	0
1-(1-enyl-palmitoyl)-2-arachidonoyl-GPC (P-16:0/20:4)*	Group	Severe	-0.522323	0.115858	2.12607e-05	0.00042717	CPLM	1.99	96	96	0
2-hydroxystearate	Group	non-COVID-19	-0.782929	0.174289	2.26014e-05	0.000452274	CPLM	1.99	96	96	0
sphingomyelin (d18:0/18:0, d19:0/17:0)*	Group	non-COVID-19	0.789738	0.175842	2.26827e-05	0.000452274	CPLM	1.99	96	96	0
proline	Group	non-Severe	-0.353267	0.0787584	2.31781e-05	0.000460402	CPLM	1.99	96	96	0
creatinine	Sex	Male	0.249837	0.055724	2.33514e-05	0.000462092	CPLM	1.99	96	96	0
7-hydroxycholesterol (alpha or beta)	Group	non-Severe	0.661311	0.147614	2.36582e-05	0.000466405	CPLM	1.536	96	96	0
2-palmitoyl-GPC* (16:0)*	Group	Severe	-0.666165	0.148732	2.37524e-05	0.000466509	CPLM	1.99	96	96	0
3-hydroxystearate	Group	non-Severe	-0.489407	0.109444	2.44046e-05	0.00047753	CPLM	1.99	96	96	0
glycerophosphoserine*	Group	Severe	-0.57109	0.128008	2.53779e-05	0.000494727	CPLM	1.382	96	96	0
hexadecanedioate (C16)	Group	non-COVID-19	0.985406	0.221049	2.57158e-05	0.000499458	CPLM	1.99	96	96	0
8-hydroxyoctanoate	Group	non-COVID-19	0.572792	0.128677	2.63482e-05	0.000509852	CPLM	1.99	96	96	0
Fibrinopeptide B (1-11)	Group	Severe	1.03765	0.233277	2.66715e-05	0.00051421	CPLM	1.677	96	96	0
1-stearoyl-2-linoleoyl-GPC (18:0/18:2)*	Group	non-COVID-19	-0.285014	0.0641993	2.75488e-05	0.000529178	CPLM	1.99	96	96	0
cystine	Group	non-COVID-19	-0.526922	0.118727	2.7697e-05	0.000529377	CPLM	1.407	96	96	0
N-linoleoylglycine	Group	Severe	-2.06877	0.466305	2.78619e-05	0.000529377	CPLM	1.99	96	96	0
palmitoyl sphingomyelin (d18:1/16:0)	Group	non-Severe	0.267126	0.0602068	2.7831e-05	0.000529377	CPLM	1.99	96	96	0
suberoylcarnitine (C8-DC)	Group	non-COVID-19	1.51489	0.34164	2.81077e-05	0.000532119	CPLM	1.99	96	96	0
4-vinylguaiacol sulfate	Group	Severe	-1.67739	0.378374	2.82134e-05	0.000532197	CPLM	1.99	96	96	0
2,3-dihydroxyisovalerate	Group	non-Severe	-1.21914	0.275288	2.87003e-05	0.000539443	CPLM	1.99	96	96	0
3,4-dihydroxybutyrate	Group	non-COVID-19	0.531733	0.120113	2.88808e-05	0.000540896	CPLM	1.99	96	96	0
5-methylthioribose	Group	Severe	0.526331	0.11909	2.9681e-05	0.000553904	CPLM	1.427	96	96	0
xanthine	Group	non-COVID-19	0.468922	0.106298	3.06116e-05	0.000569246	CPLM	1.99	96	96	0
ornithine	Group	Severe	-0.492717	0.112324	3.35805e-05	0.000622248	CPLM	1.99	96	96	0
retinol (Vitamin A)	Group	Severe	-0.771536	0.175976	3.38647e-05	0.000623111	CPLM	1.678	96	96	0
stearate (18:0)	Group	non-COVID-19	-0.289721	0.0660763	3.38225e-05	0.000623111	CPLM	1.99	96	96	0
5alpha-androstan-3alpha,17alpha-diol disulfate	Group	non-Severe	1.55326	0.355252	3.5416e-05	0.000649376	CPLM	1.99	96	96	0
lactosyl-N-palmitoyl-sphingosine (d18:1/16:0)	Group	Severe	0.481828	0.110248	3.56664e-05	0.000651689	CPLM	1.99	96	96	0
3-hydroxyhexanoate	Group	non-COVID-19	0.791423	0.181558	3.71988e-05	0.000674985	CPLM	1.99	96	96	0
orotate	Group	non-COVID-19	0.547334	0.125539	3.70893e-05	0.000674985	CPLM	1.99	96	96	0
branched chain 14:0 dicarboxylic acid	Group	Severe	-1.98849	0.456423	3.75302e-05	0.000676317	CPLM	1.99	96	96	0
myristoleate (14:1n5)	Group	non-Severe	0.83984	0.192744	3.74473e-05	0.000676317	CPLM	1.99	96	96	0
1-palmitoyl-GPA (16:0)	Group	non-Severe	-0.912393	0.20953	3.78394e-05	0.000679554	CPLM	1.668	96	96	0
N-delta-acetylornithine	Group	non-Severe	-1.87504	0.430926	3.83054e-05	0.000685576	CPLM	1.99	96	96	0
Fibrinopeptide A (5-16)*	Group	non-Severe	1.48393	0.341359	3.8886e-05	0.000693599	CPLM	1.99	96	96	0
perfluorooctanesulfonate (PFOS)	Group	non-COVID-19	-1.06694	0.245574	3.92404e-05	0.000697548	CPLM	1.99	96	96	0
glycoursodeoxycholic acid sulfate (1)	Group	Severe	2.12738	0.490593	4.04704e-05	0.000716982	CPLM	1.99	96	96	0
4-methoxyphenol sulfate	Group	non-Severe	-1.51406	0.349389	4.09083e-05	0.0007223	CPLM	1.99	96	96	0
5alpha-pregnan-3beta,20alpha-diol monosulfate (2)	Sex	Male	-1.09926	0.253832	4.13343e-05	0.000727373	CPLM	1.948	96	96	0
2-stearoyl-GPE (18:0)*	Group	non-COVID-19	-0.755218	0.174619	4.22132e-05	0.000735692	CPLM	1.99	96	96	0
carotene diol (2)	Group	Severe	-0.852977	0.197227	4.2228e-05	0.000735692	CPLM	1.629	96	96	0
N-stearoylserine*	Group	non-Severe	-0.895458	0.207024	4.21473e-05	0.000735692	CPLM	1.99	96	96	0
alpha-hydroxyisocaproate	Group	non-COVID-19	0.483239	0.111785	4.25311e-05	0.000738118	CPLM	1.99	96	96	0
ornithine	Group	non-Severe	-0.431932	0.0999338	4.26487e-05	0.000738118	CPLM	1.99	96	96	0
21-hydroxypregnenolone monosulfate (1)	Age	Age	-0.435086	0.100719	4.30231e-05	0.000742149	CPLM	1.99	96	96	0
3-hydroxyhexanoate	Group	Severe	0.82617	0.191348	4.33739e-05	0.000745746	CPLM	1.99	96	96	0
serotonin	Group	Severe	-1.06233	0.246653	4.51087e-05	0.000773039	CPLM	1.694	96	96	0
N2-acetyllysine	Group	non-Severe	-0.991924	0.230437	4.55221e-05	0.000777583	CPLM	1.672	96	96	0
Fibrinopeptide A (4-15)	Group	non-COVID-19	1.58272	0.367836	4.58171e-05	0.000780081	CPLM	1.99	96	96	0
gamma-glutamylphenylalanine	Group	Severe	0.524689	0.12222	4.74979e-05	0.000806081	CPLM	1.99	96	96	0
adipoylcarnitine (C6-DC)	Group	Severe	1.14532	0.268038	5.11298e-05	0.000864918	CPLM	1.768	96	96	0
2S,3R-dihydroxybutyrate	Group	non-COVID-19	0.601668	0.141088	5.27482e-05	0.000889425	CPLM	1.99	96	96	0
androstenediol (3beta,17beta) disulfate (2)	Sex	Male	0.48594	0.114116	5.39553e-05	0.000903968	CPLM	1.409	96	96	0
quinolinate	Group	non-COVID-19	1.39259	0.326975	5.38211e-05	0.000903968	CPLM	1.949	96	96	0
nisinate (24:6n3)	Group	non-Severe	-1.48684	0.349458	5.46751e-05	0.000913109	CPLM	1.957	96	96	0
oxindolylalanine	Group	non-COVID-19	-0.514111	0.120939	5.54203e-05	0.000922617	CPLM	1.904	96	96	0
tyramine O-sulfate	Group	non-Severe	-1.88527	0.44508	5.85922e-05	0.000972334	CPLM	1.99	96	96	0
spermidine	Group	non-COVID-19	1.46138	0.345333	5.94582e-05	0.000983593	CPLM	1.958	96	96	0
taurochenodeoxycholate	Group	non-COVID-19	2.09219	0.49477	6.01533e-05	0.000991963	CPLM	1.99	96	96	0
tauroursodeoxycholic acid sulfate (1)	Sex	Male	1.94418	0.460577	6.18045e-05	0.001016	CPLM	1.99	96	96	0
2-hydroxy-4-(methylthio)butanoic acid	Group	non-COVID-19	0.796785	0.188939	6.27207e-05	0.00102463	CPLM	1.656	96	96	0
estrone 3-sulfate	Group	Severe	1.98959	0.471705	6.25595e-05	0.00102463	CPLM	1.99	96	96	0
gamma-glutamylglutamate	Group	Severe	-1.04282	0.247515	6.3642e-05	0.00103645	CPLM	1.727	96	96	0
1-linoleoyl-2-linolenoyl-GPC (18:2/18:3)*	Group	non-COVID-19	-1.00005	0.237415	6.38568e-05	0.00103673	CPLM	1.696	96	96	0
ceramide (d18:2/24:1, d18:1/24:2)*	Group	Severe	0.607397	0.144309	6.4616e-05	0.0010426	CPLM	1.53	96	96	0
ethyl alpha-glucopyranoside	Group	Severe	-2.30292	0.547044	6.44356e-05	0.0010426	CPLM	1.99	96	96	0
N-acetylproline	Group	Severe	-0.422723	0.100532	6.55999e-05	0.00105523	CPLM	1.99	96	96	0
indoleacetylglutamine	Age	Age	0.692054	0.164699	6.63007e-05	0.00106324	CPLM	1.99	96	96	0
1-stearoyl-GPA (18:0)	Group	non-Severe	-1.86145	0.444695	7.02786e-05	0.0011236	CPLM	1.99	96	96	0
2-palmitoylglycerol (16:0)	Group	non-COVID-19	-0.862295	0.206478	7.27966e-05	0.00116032	CPLM	1.682	96	96	0
hydroxy-CMPF*	Group	non-Severe	-0.965189	0.23122	7.32937e-05	0.0011647	CPLM	1.99	96	96	0
5-HEPE	Group	non-COVID-19	-1.6111	0.386138	7.38223e-05	0.00116512	CPLM	1.99	96	96	0
glycoursodeoxycholic acid sulfate (1)	Group	non-COVID-19	1.94455	0.466084	7.38877e-05	0.00116512	CPLM	1.99	96	96	0
N-acetyl-2-aminooctanoate*	Group	Severe	-1.09622	0.262815	7.41615e-05	0.00116512	CPLM	1.743	96	96	0
tetradecanedioate (C14)	Group	non-COVID-19	0.855332	0.205071	7.42089e-05	0.00116512	CPLM	1.99	96	96	0
androstenediol (3beta,17beta) disulfate (2)	Group	Severe	0.605102	0.145267	7.56921e-05	0.00118486	CPLM	1.409	96	96	0
N-acetylserine	Group	non-COVID-19	0.464155	0.111554	7.69678e-05	0.00119768	CPLM	1.99	96	96	0
pregnenetriol sulfate*	Age	Age	-0.278062	0.0668238	7.6884e-05	0.00119768	CPLM	1.58	96	96	0
N,N-dimethyl-pro-pro	Group	non-COVID-19	0.654165	0.157446	7.8646e-05	0.00122018	CPLM	1.99	96	96	0
4-methoxyphenol sulfate	Group	non-COVID-19	-1.54713	0.372698	7.97083e-05	0.00123301	CPLM	1.99	96	96	0
uracil	Group	Severe	0.879158	0.211853	8.00827e-05	0.00123516	CPLM	1.616	96	96	0
xanthosine	Group	non-COVID-19	1.62362	0.391417	8.06049e-05	0.00123957	CPLM	1.99	96	96	0
4-ethylcatechol sulfate	Group	non-COVID-19	-1.93481	0.467557	8.35501e-05	0.0012811	CPLM	1.99	96	96	0
N,N,N-trimethyl-alanylproline betaine (TMAP)	Group	non-COVID-19	0.842886	0.203886	8.47679e-05	0.00129599	CPLM	1.99	96	96	0
1-linoleoyl-GPA (18:2)*	Group	non-Severe	-0.774953	0.187624	8.59213e-05	0.00130497	CPLM	1.663	96	96	0
3-hydroxylaurate	Group	Severe	0.708189	0.171484	8.61022e-05	0.00130497	CPLM	1.99	96	96	0
caprylate (8:0)	Group	non-COVID-19	1.59104	0.385251	8.60749e-05	0.00130497	CPLM	1.99	96	96	0
7-methylguanine	Group	non-COVID-19	0.414723	0.100493	8.70018e-05	0.00131481	CPLM	1.99	96	96	0
4-acetamidophenylglucuronide	Group	non-COVID-19	4.29214	1.0417	8.90869e-05	0.00134245	CPLM	1.852	96	96	0
1-stearoyl-GPA (18:0)	Group	Severe	-2.06113	0.500442	8.96344e-05	0.00134683	CPLM	1.99	96	96	0
eicosanedioate (C20-DC)	Group	Severe	-0.496902	0.12075	9.07691e-05	0.00135611	CPLM	1.894	96	96	0
nonadecanoate (19:0)	Group	Severe	-0.446286	0.108432	9.05419e-05	0.00135611	CPLM	1.99	96	96	0
prolylglycine	Group	non-COVID-19	-0.71218	0.173324	9.28064e-05	0.00137869	CPLM	1.577	96	96	0
undecanedioate (C11-DC)	Group	Severe	0.532833	0.129652	9.25545e-05	0.00137869	CPLM	1.99	96	96	0
docosahexaenoate (DHA; 22:6n3)	Group	Severe	-0.71255	0.173491	9.34155e-05	0.00138382	CPLM	1.99	96	96	0
thioproline	Group	non-COVID-19	1.02235	0.249145	9.46593e-05	0.00139829	CPLM	1.99	96	96	0
N-palmitoylserine	Group	non-Severe	-0.650399	0.158943	9.8614e-05	0.00145262	CPLM	1.99	96	96	0
delta-CEHC	Group	Severe	-1.24207	0.303768	9.9736e-05	0.00146503	CPLM	1.972	96	96	0
2-hydroxydecanoate	Group	non-Severe	-0.652304	0.159644	0.000100773	0.00147612	CPLM	1.99	96	96	0
3-carboxy-4-methyl-5-pentyl-2-furanpropionate (3-CMPFP)	Group	non-Severe	-1.08757	0.266242	0.00010117	0.00147781	CPLM	1.99	96	96	0
palmitoyl sphingomyelin (d18:1/16:0)	Group	Severe	0.275922	0.067644	0.000103317	0.00150499	CPLM	1.99	96	96	0
3beta,7alpha-dihydroxy-5-cholestenoate	Group	Severe	-0.610961	0.150162	0.000107218	0.00155749	CPLM	1.471	96	96	0
phosphocholine	Group	non-Severe	0.261146	0.064284	0.000109655	0.0015841	CPLM	1.99	96	96	0
hexanoylglycine (C6)	Group	non-COVID-19	1.2942	0.318532	0.000109413	0.0015841	CPLM	1.99	96	96	0
2-hydroxyacetaminophen sulfate*	Group	non-COVID-19	3.67427	0.906004	0.000112396	0.00161481	CPLM	1.913	96	96	0
glycochenodeoxycholate glucuronide (1)	Group	non-Severe	1.11147	0.274031	0.000112185	0.00161481	CPLM	1.99	96	96	0
3-ethylphenylsulfate	Group	Severe	-2.72478	0.672574	0.000114086	0.00163461	CPLM	1.99	96	96	0
carboxyethyl-GABA	Group	non-Severe	0.346145	0.0854947	0.000115128	0.00164504	CPLM	1.99	96	96	0
glutamine conjugate of C6H10O2 (2)*	Group	non-COVID-19	1.81357	0.4483	0.00011649	0.00165999	CPLM	1.99	96	96	0
2-methoxyhydroquinone sulfate (1)	Group	non-COVID-19	-2.46017	0.608845	0.000118464	0.00168354	CPLM	1.99	96	96	0
mead acid (20:3n9)	Group	Severe	-0.804497	0.199547	0.000122358	0.00173418	CPLM	1.622	96	96	0
2-hydroxystearate	Group	Severe	-0.739187	0.183699	0.000125754	0.00177751	CPLM	1.99	96	96	0
mannonate*	Group	non-COVID-19	0.490997	0.122148	0.000127661	0.00179961	CPLM	1.99	96	96	0
isoursodeoxycholate sulfate (1)	Group	Severe	1.71332	0.426647	0.000129435	0.00181973	CPLM	1.99	96	96	0
oleoylcholine	BMI	BMI	-0.265639	0.0661932	0.000130678	0.00183228	CPLM	1.584	96	96	0
mannose	Group	non-Severe	0.53887	0.134638	0.000135742	0.00189822	CPLM	1.99	96	96	0
5alpha-pregnan-3beta,20beta-diol monosulfate (1)	Sex	Male	-0.86612	0.216508	0.000136686	0.00190633	CPLM	1.958	96	96	0
1-myristoyl-2-arachidonoyl-GPC (14:0/20:4)*	Group	non-COVID-19	-0.863146	0.215815	0.000137131	0.00190747	CPLM	1.661	96	96	0
5alpha-androstan-3alpha,17alpha-diol disulfate	Age	Age	-0.556652	0.139211	0.000137552	0.00190826	CPLM	1.99	96	96	0
N-acetylglucosaminylasparagine	Sex	Male	1.15541	0.289122	0.000138692	0.00191394	CPLM	1.99	96	96	0
tauroursodeoxycholic acid sulfate (1)	Group	non-Severe	2.27456	0.569118	0.000138515	0.00191394	CPLM	1.99	96	96	0
N-alpha-acetylornithine	Group	non-Severe	0.434766	0.108864	0.00013999	0.00192679	CPLM	1.99	96	96	0
1-(1-enyl-palmitoyl)-GPC (P-16:0)*	Group	Severe	-0.577942	0.14491	0.000142672	0.00194837	CPLM	1.397	96	96	0
3-methyl catechol sulfate (1)	Group	non-Severe	-2.25862	0.566285	0.000142565	0.00194837	CPLM	1.99	96	96	0
4-acetamidophenol	Group	non-COVID-19	3.9149	0.981524	0.000142512	0.00194837	CPLM	1.88	96	96	0
S-methylmethionine	Group	Severe	-1.99401	0.500831	0.000146178	0.00199105	CPLM	1.99	96	96	0
2-deoxyuridine	Group	non-Severe	-0.608616	0.152922	0.000146955	0.00199645	CPLM	1.471	96	96	0
5,6-dihydrouracil	Group	non-Severe	1.04739	0.263541	0.000149903	0.00203125	CPLM	1.864	96	96	0
guaiacol sulfate	Group	non-Severe	-1.47013	0.370323	0.000152248	0.0020577	CPLM	1.985	96	96	0
docosahexaenoate (DHA; 22:6n3)	Group	non-Severe	-0.612249	0.15433	0.00015372	0.00207085	CPLM	1.99	96	96	0
tetradecadienoate (14:2)*	Group	non-COVID-19	0.851975	0.214787	0.00015401	0.00207085	CPLM	1.711	96	96	0
N-acetylalanine	Group	non-COVID-19	0.318251	0.0802605	0.000154757	0.00207556	CPLM	1.99	96	96	0
1-stearoyl-GPI (18:0)	Group	non-Severe	-0.557741	0.140786	0.000156733	0.00209625	CPLM	1.99	96	96	0
cholesterol sulfate	Group	Severe	-0.469122	0.118436	0.000157099	0.00209625	CPLM	1.449	96	96	0
3-(N-acetyl-L-cystein-S-yl) acetaminophen	Group	non-Severe	1.69278	0.428205	0.000161446	0.00214879	CPLM	1.99	96	96	0
caprate (10:0)	Group	non-COVID-19	1.32513	0.33528	0.000161949	0.00215003	CPLM	1.99	96	96	0
hydantoin-5-propionate	Group	Severe	1.63125	0.414046	0.00016923	0.00224102	CPLM	1.99	96	96	0
2-pyrrolidinone	Group	non-COVID-19	-0.461159	0.117495	0.000178289	0.00235225	CPLM	1.489	96	96	0
3-methoxytyrosine	Group	non-COVID-19	0.565644	0.144131	0.000178527	0.00235225	CPLM	1.523	96	96	0
androstenediol (3beta,17beta) disulfate (2)	Age	Age	-0.203169	0.0518376	0.000181802	0.00238939	CPLM	1.409	96	96	0
pregnen-diol disulfate*	Sex	Male	0.502672	0.128305	0.000182779	0.00239623	CPLM	1.81	96	96	0
S-methylmethionine	BMI	BMI	-0.683448	0.174619	0.000185256	0.00242265	CPLM	1.99	96	96	0
N1-methylinosine	Group	Severe	1.49341	0.382252	0.000189892	0.00247709	CPLM	1.99	96	96	0
DSGEGDFXAEGGGVR*	Group	Severe	1.19465	0.306034	0.000192034	0.00249882	CPLM	1.927	96	96	0
1-stearoyl-GPS (18:0)*	Group	non-Severe	-2.32329	0.59675	0.000199142	0.00258491	CPLM	1.99	96	96	0
1-arachidonoyl-GPI* (20:4)*	Group	non-COVID-19	-0.50428	0.12962	0.000201078	0.00260359	CPLM	1.99	96	96	0
N-acetyl-aspartyl-glutamate (NAAG)	Sex	Male	1.34814	0.347241	0.000206772	0.00267072	CPLM	1.99	96	96	0
glutamine conjugate of C8H12O4 (1)*	Group	Severe	1.75583	0.452673	0.000209395	0.00269202	CPLM	1.99	96	96	0
sphingomyelin (d18:2/23:1)*	Group	Severe	0.503962	0.12993	0.000209448	0.00269202	CPLM	1.474	96	96	0
uridine	Group	non-Severe	-0.281646	0.0726568	0.000211165	0.00270745	CPLM	1.569	96	96	0
pregnenolone sulfate	Group	Severe	0.741365	0.191337	0.000212437	0.00271712	CPLM	1.662	96	96	0
allantoin	Group	non-COVID-19	0.326254	0.0843735	0.00021832	0.00278557	CPLM	1.99	96	96	0
pelargonate (9:0)	Group	non-COVID-19	0.275765	0.0713483	0.000219635	0.00279555	CPLM	1.489	96	96	0
2,4-di-tert-butylphenol	Group	non-COVID-19	-0.262926	0.0681549	0.000225244	0.00285309	CPLM	1.99	96	96	0
docosadioate (C22-DC)	Group	non-COVID-19	-0.44456	0.115223	0.000224878	0.00285309	CPLM	1.451	96	96	0
1-oleoyl-2-linoleoyl-GPC (18:1/18:2)*	Group	non-COVID-19	-0.35475	0.0920246	0.000227465	0.00287428	CPLM	1.87	96	96	0
docosadioate (C22-DC)	Group	non-Severe	-0.42996	0.11158	0.000228697	0.0028829	CPLM	1.451	96	96	0
glucose	Group	Severe	0.371276	0.0965713	0.000235772	0.00296496	CPLM	1.99	96	96	0
N-acetyl-2-aminooctanoate*	Group	non-Severe	-0.883101	0.229788	0.000236969	0.00297289	CPLM	1.743	96	96	0
4-acetamidobutanoate	Age	Age	0.476482	0.124091	0.000239731	0.00300035	CPLM	1.898	96	96	0
5alpha-androstan-3alpha,17alpha-diol disulfate	Group	non-COVID-19	1.45494	0.379153	0.000241754	0.0030089	CPLM	1.99	96	96	0
hexanoylglutamine	Group	Severe	1.19533	0.311538	0.000242135	0.0030089	CPLM	1.99	96	96	0
N,N-dimethyl-pro-pro	Group	Severe	0.636978	0.165969	0.000241257	0.0030089	CPLM	1.99	96	96	0
N-acetylasparagine	Group	non-Severe	0.364022	0.0951145	0.000250356	0.0031037	CPLM	1.368	96	96	0
sphingomyelin (d18:2/24:2)*	Group	Severe	0.434747	0.113685	0.000253012	0.00312923	CPLM	1.99	96	96	0
pregnenetriol sulfate*	Group	Severe	0.72295	0.189364	0.000258619	0.00319105	CPLM	1.58	96	96	0
ADSGEGDFXAEGGGVR*	Group	Severe	1.42003	0.372533	0.000263967	0.00324178	CPLM	1.99	96	96	0
threonine	Group	Severe	-0.406867	0.106723	0.000263466	0.00324178	CPLM	1.99	96	96	0
beta-hydroxyisovalerate	Group	non-COVID-19	0.498558	0.131004	0.000269602	0.00330326	CPLM	1.99	96	96	0
guanosine	Group	non-COVID-19	1.51896	0.399841	0.000275944	0.00337308	CPLM	1.99	96	96	0
kynurenine	Group	non-COVID-19	0.628805	0.165687	0.000279534	0.00340902	CPLM	1.99	96	96	0
1-oleoyl-GPI (18:1)	Group	Severe	-0.700315	0.184628	0.000281482	0.00342481	CPLM	1.99	96	96	0
1-linoleoyl-GPC (18:2)	Group	Severe	-0.559516	0.14773	0.000287032	0.00348425	CPLM	1.99	96	96	0
indoleacetylglutamine	Sex	Male	1.28969	0.341473	0.00029762	0.00360443	CPLM	1.99	96	96	0
glycosyl-N-palmitoyl-sphingosine (d18:1/16:0)	Group	non-COVID-19	0.431159	0.114217	0.000299593	0.00361997	CPLM	1.99	96	96	0
phenylpyruvate	Group	non-COVID-19	0.367422	0.0973926	0.000301988	0.00364052	CPLM	1.244	96	96	0
1-(1-enyl-stearoyl)-2-arachidonoyl-GPE (P-18:0/20:4)*	Group	non-COVID-19	-0.559016	0.148258	0.000304071	0.00365723	CPLM	1.99	96	96	0
N-acetylasparagine	Group	Severe	0.395307	0.105048	0.000311935	0.00374322	CPLM	1.368	96	96	0
N-palmitoylserine	Group	Severe	-0.671971	0.178661	0.000314023	0.00375967	CPLM	1.99	96	96	0
succinoyltaurine	Group	Severe	1.31981	0.350986	0.000314945	0.00376212	CPLM	1.99	96	96	0
2-hydroxyarachidate*	Group	Severe	-1.68544	0.448547	0.000317897	0.00378034	CPLM	1.99	96	96	0
tetradecanedioate (C14)	Group	Severe	0.812241	0.216163	0.000317912	0.00378034	CPLM	1.99	96	96	0
S-methylmethionine	Group	non-COVID-19	-1.78119	0.474397	0.000321067	0.00380922	CPLM	1.99	96	96	0
(16 or 17)-methylstearate (a19:0 or i19:0)	Group	non-COVID-19	-0.408663	0.108943	0.000324906	0.00384607	CPLM	1.99	96	96	0
linoleoylcholine*	BMI	BMI	-0.200202	0.0534873	0.000334064	0.0039367	CPLM	1.543	96	96	0
methylnaphthyl sulfate (2)*	Group	Severe	-2.68339	0.716809	0.00033346	0.0039367	CPLM	1.99	96	96	0
nonadecanoate (19:0)	Group	non-Severe	-0.360869	0.0964651	0.000336417	0.00394869	CPLM	1.99	96	96	0
trans-3,4-methyleneheptanoate	Group	Severe	0.782698	0.209234	0.000336587	0.00394869	CPLM	1.99	96	96	0
thymol sulfate	Group	Severe	-1.99205	0.533313	0.000342993	0.00401486	CPLM	1.99	96	96	0
N-oleoylserine	Group	Severe	-0.711086	0.190471	0.000345247	0.00402328	CPLM	1.567	96	96	0
trans-3,4-methyleneheptanoate	Group	non-Severe	0.695431	0.18626	0.000344827	0.00402328	CPLM	1.99	96	96	0
phenylalanine	Group	non-Severe	0.180186	0.0482779	0.000346465	0.00402853	CPLM	1.99	96	96	0
2-ethylphenylsulfate	Group	Severe	-2.04247	0.547451	0.00034811	0.00403869	CPLM	1.99	96	96	0
1-lignoceroyl-GPC (24:0)	Group	non-Severe	-1.53585	0.412806	0.000360559	0.00417389	CPLM	1.99	96	96	0
13-HODE + 9-HODE	Group	non-Severe	0.485764	0.130784	0.00036832	0.00424498	CPLM	1.99	96	96	0
5alpha-pregnan-diol disulfate	Group	non-COVID-19	1.18124	0.318012	0.000368058	0.00424498	CPLM	1.948	96	96	0
(2,4 or 2,5)-dimethylphenol sulfate	Group	Severe	-2.21594	0.597144	0.000372508	0.00428385	CPLM	1.99	96	96	0
cysteine sulfinic acid	Group	non-COVID-19	-0.300255	0.0809623	0.000375443	0.00430814	CPLM	1.01	96	96	0
2-aminoheptanoate	Group	non-Severe	-0.844882	0.228057	0.000380405	0.00434784	CPLM	1.676	96	96	0
5alpha-pregnan-3beta,20alpha-diol disulfate	Sex	Male	-0.762999	0.205962	0.00038056	0.00434784	CPLM	1.99	96	96	0
taurine	Group	Severe	-0.417774	0.112866	0.000384534	0.00438369	CPLM	1.278	96	96	0
asparagine	Group	Severe	-0.313251	0.0847942	0.000394058	0.00448252	CPLM	1.99	96	96	0
gamma-glutamylcitrulline*	Group	Severe	-1.16853	0.316442	0.000396114	0.00448644	CPLM	1.85	96	96	0
N-stearoyltaurine	Group	Severe	-1.26723	0.343113	0.000395296	0.00448644	CPLM	1.99	96	96	0
1-(1-enyl-palmitoyl)-2-palmitoleoyl-GPC (P-16:0/16:1)*	Group	Severe	-1.23159	0.333612	0.000397489	0.00449231	CPLM	1.918	96	96	0
2-hydroxystearate	Group	non-Severe	-0.60275	0.163378	0.000400715	0.00450933	CPLM	1.99	96	96	0
N-palmitoylglycine	Group	Severe	-0.624136	0.169155	0.000400132	0.00450933	CPLM	1.563	96	96	0
pseudouridine	Group	non-COVID-19	0.418408	0.113507	0.000404937	0.00454709	CPLM	1.99	96	96	0
1-linoleoyl-GPC (18:2)	Group	non-COVID-19	-0.514772	0.140135	0.000422735	0.0047368	CPLM	1.99	96	96	0
6-bromotryptophan	Group	non-Severe	-0.659611	0.179769	0.000428734	0.00478358	CPLM	1.558	96	96	0
N1-methylinosine	Group	non-COVID-19	1.33134	0.362832	0.000428611	0.00478358	CPLM	1.99	96	96	0
hydroxypalmitoyl sphingomyelin (d18:1/16:0(OH))	Group	non-Severe	0.398852	0.108762	0.000431634	0.00480571	CPLM	1.99	96	96	0
2-O-methylcytidine	Group	Severe	-0.412271	0.11254	0.00043731	0.00485859	CPLM	1.312	96	96	0
(16 or 17)-methylstearate (a19:0 or i19:0)	Group	Severe	-0.420286	0.114839	0.00044253	0.00490619	CPLM	1.99	96	96	0
beta-hydroxyisovalerate	Group	Severe	0.504047	0.138077	0.000456582	0.0050513	CPLM	1.99	96	96	0
bilirubin	Group	non-Severe	-1.73972	0.476971	0.000461245	0.00509215	CPLM	1.962	96	96	0
oleoylcholine	Group	Severe	-0.714039	0.195904	0.000465265	0.00512574	CPLM	1.584	96	96	0
glycerol	Group	non-COVID-19	0.39562	0.10871	0.000474078	0.00521188	CPLM	1.99	96	96	0
3-hydroxyhippurate	Group	Severe	-1.73693	0.477978	0.000482575	0.00529419	CPLM	1.99	96	96	0
N-oleoylserine	Group	non-Severe	-0.607498	0.167206	0.000483707	0.00529553	CPLM	1.567	96	96	0
hexanoylglutamine	Group	non-Severe	1.0075	0.277522	0.000488399	0.00533575	CPLM	1.99	96	96	0
2-hydroxybutyrate/2-hydroxyisobutyrate	Group	non-Severe	0.486495	0.134099	0.00049239	0.00536818	CPLM	1.99	96	96	0
N-formylmethionine	Group	Severe	-0.383223	0.105784	0.000501002	0.00545073	CPLM	1.788	96	96	0
(2 or 3)-decenoate (10:1n7 or n8)	Group	non-COVID-19	0.744072	0.205476	0.000503495	0.00546652	CPLM	1.656	96	96	0
taurodeoxycholic acid 3-sulfate	Group	Severe	1.79027	0.494519	0.000505148	0.00547313	CPLM	1.99	96	96	0
cytidine	Group	non-Severe	0.518	0.143212	0.000510572	0.0055205	CPLM	1.99	96	96	0
maltose	Group	Severe	1.01993	0.282981	0.00053276	0.00574855	CPLM	1.871	96	96	0
1-oleoylglycerophosphate (18:1)	Group	Severe	-0.887938	0.247055	0.000551025	0.00593341	CPLM	1.67	96	96	0
1-methyladenosine	Group	non-COVID-19	0.352684	0.0981623	0.000553273	0.00594541	CPLM	1.99	96	96	0
3-hydroxybutyrate (BHBA)	Group	Severe	1.71693	0.478258	0.000558631	0.00599072	CPLM	1.99	96	96	0
quinate	Group	non-Severe	-1.53957	0.428979	0.000560585	0.0059994	CPLM	1.99	96	96	0
lysine	Group	Severe	-0.301028	0.0839227	0.000564209	0.00602589	CPLM	1.99	96	96	0
indolelactate	Group	non-Severe	-0.51736	0.144281	0.000566456	0.00603711	CPLM	1.99	96	96	0
myristoleate (14:1n5)	Group	Severe	0.776141	0.216486	0.000567562	0.00603711	CPLM	1.99	96	96	0
3b-hydroxy-5-cholenoic acid	Group	Severe	-1.08479	0.302638	0.000568948	0.0060396	CPLM	1.858	96	96	0
docosahexaenoylcholine	Group	non-Severe	-1.15784	0.323129	0.000571281	0.00605212	CPLM	1.99	96	96	0
1-(1-enyl-palmitoyl)-2-linoleoyl-GPC (P-16:0/18:2)*	Group	non-COVID-19	-0.346009	0.0966389	0.000576563	0.00609575	CPLM	1.327	96	96	0
glycochenodeoxycholate 3-sulfate	Sex	Male	0.73126	0.204286	0.000578151	0.00610025	CPLM	1.99	96	96	0
hydroxyproline	Group	non-Severe	-0.528399	0.148211	0.000606382	0.00638528	CPLM	1.99	96	96	0
3-hydroxybutyrate (BHBA)	Group	non-Severe	1.51893	0.426209	0.000609134	0.0063886	CPLM	1.99	96	96	0
dihydroorotate	Group	Severe	-0.646477	0.181388	0.000608638	0.0063886	CPLM	1.523	96	96	0
N-acetylarginine	Group	Severe	-0.420012	0.117894	0.000611526	0.00640088	CPLM	1.856	96	96	0
palmitoleate (16:1n7)	Group	non-COVID-19	0.707548	0.198964	0.000624688	0.00652563	CPLM	1.99	96	96	0
5alpha-androstan-3alpha,17beta-diol monosulfate (2)	Age	Age	-0.367095	0.103303	0.000630011	0.0065599	CPLM	1.816	96	96	0
histidine	Group	Severe	-0.299943	0.0844109	0.000630471	0.0065599	CPLM	1.051	96	96	0
branched-chain, straight-chain, or cyclopropyl 12:1 fatty acid*	Group	Severe	0.93307	0.2627	0.00063365	0.00657992	CPLM	1.938	96	96	0
3-hydroxysebacate	Group	non-COVID-19	1.10674	0.311868	0.000640146	0.00663424	CPLM	1.974	96	96	0
2-naphthol sulfate	Group	Severe	-1.21485	0.342721	0.000648718	0.00670982	CPLM	1.99	96	96	0
Fibrinopeptide B (1-11)	Group	non-Severe	0.764419	0.215788	0.000653551	0.00674216	CPLM	1.677	96	96	0
hexadecanedioate (C16)	Group	Severe	0.825533	0.233066	0.000654416	0.00674216	CPLM	1.99	96	96	0
arachidonate (20:4n6)	Group	non-COVID-19	-0.499965	0.141485	0.000672638	0.0069163	CPLM	1.99	96	96	0
2-aminooctanoate	Group	Severe	-0.876261	0.248077	0.000675932	0.00692302	CPLM	1.718	96	96	0
glycodeoxycholate	Group	non-COVID-19	-1.64527	0.465758	0.000675385	0.00692302	CPLM	1.99	96	96	0
(16 or 17)-methylstearate (a19:0 or i19:0)	Group	non-Severe	-0.360754	0.102172	0.000678919	0.00693096	CPLM	1.99	96	96	0
methyl glucopyranoside (alpha + beta)	Group	non-Severe	-0.850412	0.240864	0.000679351	0.00693096	CPLM	1.749	96	96	0
cholesterol sulfate	Sex	Male	0.315006	0.0893086	0.000687203	0.00699746	CPLM	1.449	96	96	0
N6-methyladenosine	Group	non-COVID-19	0.279241	0.0792266	0.000693055	0.00704337	CPLM	1.494	96	96	0
sphingomyelin (d18:1/20:2, d18:2/20:1, d16:1/22:2)*	Group	non-COVID-19	0.611418	0.173525	0.000695482	0.00705436	CPLM	1.594	96	96	0
pregnenediol sulfate (C21H34O5S)*	Group	Severe	0.65081	0.184816	0.00070034	0.00708993	CPLM	1.661	96	96	0
glucuronate	Group	non-COVID-19	0.855719	0.243207	0.000707062	0.00714418	CPLM	1.99	96	96	0
pregnen-diol disulfate*	Group	non-Severe	0.558439	0.158905	0.000716834	0.007229	CPLM	1.81	96	96	0
2-palmitoyl-GPC* (16:0)*	Group	non-Severe	-0.464654	0.13226	0.000719402	0.00724097	CPLM	1.99	96	96	0
1,2-dilinoleoyl-GPC (18:2/18:2)	Group	non-Severe	-0.473952	0.135046	0.000727994	0.00731341	CPLM	1.745	96	96	0
chenodeoxycholic acid sulfate (1)	Group	Severe	1.71038	0.487848	0.000736625	0.00738597	CPLM	1.99	96	96	0
phenylpyruvate	Group	Severe	0.373206	0.106477	0.000738854	0.00739418	CPLM	1.244	96	96	0
palmitoleoylcarnitine (C16:1)*	Group	non-COVID-19	0.674813	0.192777	0.000749913	0.00748726	CPLM	1.653	96	96	0
pregnenolone sulfate	Age	Age	-0.240362	0.068674	0.00075101	0.00748726	CPLM	1.662	96	96	0
cholate	Group	non-Severe	1.17182	0.335034	0.000756986	0.00753251	CPLM	1.99	96	96	0
1-(1-enyl-palmitoyl)-2-arachidonoyl-GPE (P-16:0/20:4)*	Group	Severe	-0.546648	0.156358	0.00076064	0.007538	CPLM	1.567	96	96	0
2S,3R-dihydroxybutyrate	Group	non-Severe	0.462673	0.132379	0.000763288	0.007538	CPLM	1.99	96	96	0
5alpha-androstan-3alpha,17beta-diol disulfate	Group	non-COVID-19	1.27282	0.364053	0.000760343	0.007538	CPLM	1.942	96	96	0
Fibrinopeptide B (1-12)	Group	non-Severe	0.592833	0.169602	0.000762372	0.007538	CPLM	1.577	96	96	0
phenolphthalein beta-D-glucuronide	Group	Severe	0.188883	0.05409	0.000770947	0.00759934	CPLM	1.01	96	96	0
3-hydroxydodecanedioate*	Group	non-COVID-19	1.1807	0.33824	0.000774224	0.00761732	CPLM	1.99	96	96	0
sphinganine	Group	Severe	-1.18538	0.339966	0.000784274	0.00770174	CPLM	1.99	96	96	0
aspartate	Group	non-COVID-19	0.366652	0.105242	0.000791636	0.00775951	CPLM	1.435	96	96	0
adenine	Age	Age	0.2572	0.0739058	0.000801435	0.0078409	CPLM	1.701	96	96	0
3-hydroxypyridine sulfate	Group	non-COVID-19	-2.04817	0.589009	0.000808734	0.00789758	CPLM	1.99	96	96	0
quinolinate	Group	Severe	1.20039	0.34578	0.000824041	0.0080321	CPLM	1.949	96	96	0
3-phenylpropionate (hydrocinnamate)	Group	Severe	0.919377	0.264901	0.000826451	0.00804065	CPLM	1.99	96	96	0
N-acetyl-2-aminooctanoate*	Group	non-COVID-19	-0.832162	0.24027	0.000845981	0.00821541	CPLM	1.743	96	96	0
ADpSGEGDFXAEGGGVR*	Group	non-Severe	1.53925	0.444748	0.000852842	0.00826674	CPLM	1.99	96	96	0
eicosapentaenoate (EPA; 20:5n3)	Group	non-Severe	-0.918276	0.265546	0.000860887	0.00832932	CPLM	1.99	96	96	0
glutarylcarnitine (C5-DC)	BMI	BMI	0.17829	0.051586	0.000866186	0.00836516	CPLM	1.99	96	96	0
histidylalanine	Group	non-COVID-19	1.57193	0.454983	0.000869681	0.00838347	CPLM	1.99	96	96	0
kynurenate	Group	non-COVID-19	0.832673	0.241065	0.000871891	0.00838935	CPLM	1.99	96	96	0
5alpha-androstan-3alpha,17beta-diol disulfate	Group	non-Severe	1.17984	0.34175	0.000876976	0.00842282	CPLM	1.942	96	96	0
N-acetylalliin	Group	non-COVID-19	-2.58346	0.749131	0.000887652	0.00850977	CPLM	1.99	96	96	0
eicosapentaenoate (EPA; 20:5n3)	Group	non-COVID-19	-0.976524	0.283253	0.000890727	0.00852367	CPLM	1.99	96	96	0
mannitol/sorbitol	BMI	BMI	-0.623717	0.181284	0.000911084	0.0087026	CPLM	1.99	96	96	0
2-hydroxy-3-methylvalerate	Group	non-COVID-19	0.576708	0.167739	0.000918246	0.00875505	CPLM	1.99	96	96	0
1-palmitoyl-2-arachidonoyl-GPE (16:0/20:4)*	Group	Severe	0.500985	0.145787	0.000923304	0.00878731	CPLM	1.532	96	96	0
5-methyluridine (ribothymidine)	Group	non-Severe	-0.249748	0.0727811	0.000938097	0.00891193	CPLM	1.78	96	96	0
valine	Group	Severe	-0.255015	0.0744723	0.000960129	0.00910474	CPLM	1.99	96	96	0
ribose	Group	non-COVID-19	1.00314	0.293615	0.000984411	0.00931814	CPLM	1.888	96	96	0
1-carboxyethylisoleucine	Group	non-Severe	-0.498212	0.145945	0.000993393	0.00938622	CPLM	1.573	96	96	0
4-ethylphenyl sulfate	Group	non-Severe	-1.79955	0.528126	0.00101363	0.00954357	CPLM	1.99	96	96	0
N-acetylputrescine	Group	non-COVID-19	0.431333	0.126587	0.00101369	0.00954357	CPLM	1.99	96	96	0
ribulonate/xylulonate/lyxonate*	BMI	BMI	-0.152141	0.0447167	0.00103031	0.00968274	CPLM	1.99	96	96	0
1-oleoylglycerophosphate (18:1)	Group	non-Severe	-0.742054	0.218182	0.0010345	0.00969294	CPLM	1.67	96	96	0
cis-3,4-methyleneheptanoate	Group	non-Severe	0.53783	0.158144	0.0010351	0.00969294	CPLM	1.839	96	96	0
tetradecadienedioate (C14:2-DC)*	Group	non-COVID-19	0.899511	0.264658	0.00104219	0.00974197	CPLM	1.867	96	96	0
adenine	Group	non-COVID-19	0.665673	0.19613	0.00105806	0.00987272	CPLM	1.701	96	96	0
N-oleoyltaurine	Group	non-COVID-19	0.762373	0.224819	0.00106825	0.00993246	CPLM	1.678	96	96	0
succinoyltaurine	Group	non-COVID-19	1.12943	0.333056	0.00106802	0.00993246	CPLM	1.99	96	96	0
pentadecanoate (15:0)	Group	non-COVID-19	-0.341947	0.100892	0.00107441	0.00997208	CPLM	1.99	96	96	0
N-acetylalliin	Group	Severe	-2.67604	0.789809	0.00107799	0.00998759	CPLM	1.99	96	96	0
1-stearoyl-GPS (18:0)*	Group	non-COVID-19	-2.15377	0.636364	0.00109092	0.0100896	CPLM	1.99	96	96	0
N2,N5-diacetylornithine	BMI	BMI	-0.384888	0.113767	0.00109571	0.010116	CPLM	1.99	96	96	0
acisoga	Group	non-COVID-19	0.823654	0.243593	0.00110218	0.0101393	CPLM	1.99	96	96	0
glycoursodeoxycholic acid sulfate (1)	Sex	Male	1.20479	0.35631	0.00110208	0.0101393	CPLM	1.99	96	96	0
pregnanediol-3-glucuronide	Sex	Male	-0.825246	0.244101	0.00110403	0.0101393	CPLM	1.916	96	96	0
3-(4-hydroxyphenyl)lactate (HPLA)	Age	Age	0.134503	0.0398122	0.00111223	0.0101967	CPLM	1.99	96	96	0
serine	Group	non-COVID-19	0.240169	0.0711583	0.001124	0.0102867	CPLM	1.99	96	96	0
1-linoleoyl-GPA (18:2)*	Group	non-COVID-19	-0.648272	0.1923	0.0011384	0.0103908	CPLM	1.663	96	96	0
glu-gly-asn-val	Group	Severe	1.05241	0.312207	0.00113934	0.0103908	CPLM	1.847	96	96	0
1-methylhistidine	Sex	Male	0.307837	0.0913587	0.00114422	0.0104149	CPLM	1.99	96	96	0
5alpha-pregnan-diol disulfate	Group	non-Severe	1.01126	0.30016	0.00114596	0.0104149	CPLM	1.948	96	96	0
glutamine conjugate of C6H10O2 (2)*	Group	Severe	1.59209	0.472812	0.00115253	0.0104565	CPLM	1.99	96	96	0
4-hydroxyglutamate	Group	Severe	-1.53427	0.456185	0.00116736	0.0105728	CPLM	1.99	96	96	0
3-(4-hydroxyphenyl)lactate (HPLA)	Group	Severe	0.382087	0.113756	0.00118397	0.0106496	CPLM	1.99	96	96	0
ethyl beta-glucopyranoside	Group	non-Severe	-1.05422	0.313827	0.00118234	0.0106496	CPLM	1.99	96	96	0
S-methylcysteine sulfoxide	Group	non-COVID-19	-0.791038	0.235414	0.0011788	0.0106496	CPLM	1.99	96	96	0
sulfate*	Group	Severe	0.276016	0.0821581	0.00118115	0.0106496	CPLM	1.807	96	96	0
5-(galactosylhydroxy)-L-lysine	Group	non-COVID-19	0.467984	0.139361	0.00118681	0.0106569	CPLM	1.99	96	96	0
1-oleoyl-2-docosahexaenoyl-GPC (18:1/22:6)*	Group	non-COVID-19	-0.409011	0.121831	0.00119012	0.0106683	CPLM	1.602	96	96	0
N-formylmethionine	Age	Age	0.123195	0.0367144	0.00119652	0.0107074	CPLM	1.788	96	96	0
1-palmitoleoyl-2-linoleoyl-GPC (16:1/18:2)*	Group	non-Severe	-0.592885	0.176902	0.00121188	0.0108264	CPLM	1.652	96	96	0
glutarylcarnitine (C5-DC)	Sex	Male	0.359571	0.107381	0.00122328	0.0109097	CPLM	1.99	96	96	0
3-hydroxyhexanoate	Group	non-Severe	0.570613	0.170435	0.0012255	0.0109109	CPLM	1.99	96	96	0
5,6-dihydrouracil	Group	Severe	0.981314	0.293579	0.00124663	0.0110802	CPLM	1.864	96	96	0
5,6-dihydrouridine	Group	Severe	0.4463	0.133622	0.0012568	0.0111517	CPLM	1.99	96	96	0
1-stearoyl-GPS (18:0)*	Group	Severe	-2.24034	0.670976	0.00126116	0.0111526	CPLM	1.99	96	96	0
gamma-tocopherol/beta-tocopherol	Group	Severe	-0.66866	0.200245	0.00126004	0.0111526	CPLM	1.99	96	96	0
N-delta-acetylornithine	Group	Severe	-1.61617	0.484265	0.00126743	0.0111892	CPLM	1.99	96	96	0
2-hydroxydecanoate	Group	non-COVID-19	-0.566339	0.170182	0.0013062	0.0114928	CPLM	1.99	96	96	0
methyl glucopyranoside (alpha + beta)	Group	Severe	-0.914324	0.274723	0.0013049	0.0114928	CPLM	1.749	96	96	0
1-(1-enyl-stearoyl)-2-linoleoyl-GPE (P-18:0/18:2)*	Group	non-COVID-19	-0.430645	0.129666	0.00133402	0.0117179	CPLM	1.538	96	96	0
3-methyl-2-oxovalerate	Group	Severe	-0.539632	0.162939	0.00137384	0.0120274	CPLM	1.533	96	96	0
C-glycosyltryptophan	Group	non-COVID-19	0.395346	0.119373	0.00137383	0.0120274	CPLM	1.99	96	96	0
4-methyl-2-oxopentanoate	Group	Severe	-0.589866	0.178145	0.00137692	0.0120343	CPLM	1.671	96	96	0
anthranilate	Group	non-Severe	0.748946	0.226278	0.00138255	0.0120634	CPLM	1.99	96	96	0
2-hydroxyacetaminophen sulfate*	Sex	Male	-2.26526	0.684558	0.00138595	0.012073	CPLM	1.913	96	96	0
(S)-3-hydroxybutyrylcarnitine	Group	Severe	1.75087	0.530228	0.00141671	0.0122643	CPLM	1.99	96	96	0
1-palmitoyl-2-docosahexaenoyl-GPC (16:0/22:6)	Group	non-COVID-19	-0.359384	0.108823	0.00141509	0.0122643	CPLM	1.99	96	96	0
docosapentaenoate (DPA; 22:5n3)	Group	Severe	-0.548493	0.166064	0.00141319	0.0122643	CPLM	1.99	96	96	0
oseltamivir	Group	Severe	1.88578	0.571106	0.00141728	0.0122643	CPLM	1.99	96	96	0
3-ethylphenylsulfate	Group	non-Severe	-1.97003	0.596871	0.00142347	0.0122977	CPLM	1.99	96	96	0
1-stearoyl-2-oleoyl-GPE (18:0/18:1)	BMI	BMI	-0.279019	0.0846113	0.00143668	0.0123104	CPLM	1.661	96	96	0
3-(4-hydroxyphenyl)lactate (HPLA)	Sex	Male	0.271962	0.0824648	0.0014355	0.0123104	CPLM	1.99	96	96	0
4-methyl-2-oxopentanoate	Group	non-Severe	-0.521791	0.158151	0.00142914	0.0123104	CPLM	1.671	96	96	0
cysteinylglycine disulfide*	Group	non-COVID-19	-0.509588	0.154517	0.00143541	0.0123104	CPLM	1.342	96	96	0
Fibrinopeptide B (1-13)	Group	non-COVID-19	1.36989	0.415321	0.00143342	0.0123104	CPLM	1.99	96	96	0
sedoheptulose	Group	non-COVID-19	0.903875	0.274218	0.0014433	0.012347	CPLM	1.832	96	96	0
(S)-3-hydroxybutyrylcarnitine	Group	non-Severe	1.55578	0.472239	0.00145116	0.0123939	CPLM	1.99	96	96	0
palmitoylcholine	Group	Severe	-0.459697	0.139634	0.00146177	0.0124643	CPLM	1.99	96	96	0
N-acetylneuraminate	Group	non-COVID-19	0.448129	0.136171	0.00146742	0.0124823	CPLM	1.99	96	96	0
N-palmitoylglycine	Group	non-Severe	-0.486216	0.147757	0.00146865	0.0124823	CPLM	1.563	96	96	0
1-methyl-4-imidazoleacetate	Age	Age	0.182346	0.0555319	0.00150137	0.0127202	CPLM	1.99	96	96	0
catechol sulfate	Group	non-Severe	-1.28696	0.391953	0.0015022	0.0127202	CPLM	1.909	96	96	0
ceramide (d18:1/20:0, d16:1/22:0, d20:1/18:0)*	Group	Severe	0.576704	0.175659	0.00150391	0.0127202	CPLM	1.664	96	96	0
1-methylxanthine	Group	Severe	-1.74715	0.533309	0.00153747	0.0129831	CPLM	1.99	96	96	0
1-(1-enyl-palmitoyl)-2-oleoyl-GPC (P-16:0/18:1)*	Group	Severe	-0.417071	0.127426	0.00155198	0.0130218	CPLM	1.823	96	96	0
2-naphthol sulfate	Group	non-COVID-19	-1.06421	0.325023	0.00154618	0.0130218	CPLM	1.99	96	96	0
branched chain 14:0 dicarboxylic acid	Group	non-COVID-19	-1.41407	0.43203	0.00155182	0.0130218	CPLM	1.99	96	96	0
creatinine	Group	Severe	0.251568	0.0768526	0.00155036	0.0130218	CPLM	1.99	96	96	0
N-acetyl-isoputreanine	Age	Age	0.189174	0.0578254	0.00155966	0.0130653	CPLM	1.99	96	96	0
3-hydroxysebacate	Group	Severe	1.07669	0.329224	0.00156494	0.0130865	CPLM	1.974	96	96	0
N-acetyl-1-methylhistidine*	Sex	Male	0.74011	0.226338	0.00156719	0.0130865	CPLM	1.882	96	96	0
tauro-beta-muricholate	Group	Severe	-2.12703	0.650782	0.00157462	0.0131277	CPLM	1.99	96	96	0
1-myristoyl-2-arachidonoyl-GPC (14:0/20:4)*	Group	Severe	-0.755416	0.231349	0.00159022	0.0132367	CPLM	1.661	96	96	0
androstenediol (3beta,17beta) monosulfate (1)	Group	Severe	0.806925	0.24724	0.00159788	0.0132793	CPLM	1.755	96	96	0
N-palmitoyltaurine	Group	non-Severe	-0.742347	0.227782	0.00162152	0.0134545	CPLM	1.758	96	96	0
5alpha-pregnan-diol disulfate	Age	Age	-0.377287	0.115819	0.00162888	0.0134729	CPLM	1.948	96	96	0
aspartate	Group	Severe	0.372727	0.114409	0.00162749	0.0134729	CPLM	1.435	96	96	0
1-palmitoylglycerol (16:0)	Group	non-Severe	-0.531297	0.163416	0.00166163	0.0137222	CPLM	1.99	96	96	0
GlcNAc sulfate conjugate of C21H34O2 steroid	Group	non-COVID-19	1.1989	0.368961	0.00167096	0.0137775	CPLM	1.99	96	96	0
palmitoleoylcarnitine (C16:1)*	Group	Severe	0.667457	0.205512	0.00167935	0.013825	CPLM	1.653	96	96	0
carotene diol (1)	Group	non-COVID-19	-0.403967	0.124668	0.00171872	0.0141269	CPLM	1.99	96	96	0
N2-acetyllysine	BMI	BMI	-0.295667	0.0914216	0.00175232	0.0143805	CPLM	1.672	96	96	0
1,7-dimethylurate	Group	non-Severe	-1.77805	0.549893	0.0017559	0.0143874	CPLM	1.99	96	96	0
N2-acetyllysine	Group	Severe	-0.823545	0.255048	0.0017804	0.0145654	CPLM	1.672	96	96	0
sphingosine	Group	Severe	-0.850954	0.263669	0.00178939	0.0146161	CPLM	1.72	96	96	0
cis-4-decenoate (10:1n6)*	Group	non-COVID-19	0.522501	0.161999	0.00180069	0.014651	CPLM	1.624	96	96	0
docosapentaenoate (DPA; 22:5n3)	Group	non-Severe	-0.476575	0.147727	0.00179665	0.014651	CPLM	1.99	96	96	0
DSGEGDFXAEGGGVR*	Group	non-Severe	0.887328	0.275133	0.00180204	0.014651	CPLM	1.927	96	96	0
urea	Age	Age	0.173149	0.0538368	0.00185242	0.0150373	CPLM	1.99	96	96	0
3-hydroxymyristate	Group	non-COVID-19	0.421397	0.131243	0.00188343	0.0152654	CPLM	1.99	96	96	0
ADpSGEGDFXAEGGGVR*	Group	Severe	1.60279	0.499306	0.00188803	0.0152791	CPLM	1.99	96	96	0
tryptophan betaine	Group	non-COVID-19	-0.906495	0.282766	0.00191276	0.0154553	CPLM	1.99	96	96	0
5alpha-pregnan-3beta,20beta-diol monosulfate (1)	Age	Age	-0.335647	0.104917	0.00195248	0.0157278	CPLM	1.958	96	96	0
azelate (C9-DC)	Group	non-Severe	0.404514	0.126429	0.00195025	0.0157278	CPLM	1.99	96	96	0
4-acetamidobutanoate	Group	non-Severe	-1.02175	0.319454	0.00195678	0.0157383	CPLM	1.898	96	96	0
4-ethylphenyl sulfate	Group	Severe	-1.89824	0.593823	0.00196764	0.0157557	CPLM	1.99	96	96	0
erythritol	Sex	Male	0.554969	0.173563	0.0019624	0.0157557	CPLM	1.99	96	96	0
glycosyl-N-palmitoyl-sphingosine (d18:1/16:0)	Group	non-Severe	0.342633	0.107187	0.00196797	0.0157557	CPLM	1.99	96	96	0
cinnamoylglycine	Sex	Male	-1.16097	0.363476	0.00198322	0.0158537	CPLM	1.99	96	96	0
5alpha-androstan-3alpha,17alpha-diol monosulfate	Sex	Male	0.639623	0.200303	0.00198818	0.0158691	CPLM	1.752	96	96	0
androsterone glucuronide	Age	Age	-0.346484	0.108531	0.00199297	0.0158832	CPLM	1.757	96	96	0
gamma-CEHC glucuronide*	BMI	BMI	-0.426974	0.133802	0.00200156	0.0159274	CPLM	1.99	96	96	0
N-formylphenylalanine	Group	non-COVID-19	0.238845	0.074866	0.0020065	0.0159425	CPLM	1.99	96	96	0
fructose	Group	non-COVID-19	-0.366308	0.114921	0.00202404	0.0160576	CPLM	1.02	96	96	0
1-stearoyl-2-linoleoyl-GPI (18:0/18:2)	Group	non-COVID-19	-0.344198	0.108075	0.00204069	0.0161653	CPLM	1.926	96	96	0
2,3-dihydroxy-2-methylbutyrate	Sex	Male	0.435979	0.13696	0.00205038	0.0162175	CPLM	1.543	96	96	0
isoursodeoxycholate sulfate (2)	Sex	Male	-1.54739	0.486253	0.00205662	0.0162423	CPLM	1.99	96	96	0
dihydroferulate	Group	non-COVID-19	-0.826446	0.260101	0.0020876	0.0164622	CPLM	1.732	96	96	0
bilirubin (E,E)*	Sex	Male	1.0981	0.345914	0.0021063	0.0165847	CPLM	1.99	96	96	0
methyl glucopyranoside (alpha + beta)	Group	non-COVID-19	-0.79365	0.250604	0.00215565	0.0169478	CPLM	1.749	96	96	0
cysteine s-sulfate	Group	Severe	0.529047	0.167131	0.00216551	0.0169999	CPLM	1.471	96	96	0
tetrahydrocortisol sulfate (1)	Group	non-COVID-19	1.39047	0.439493	0.00217643	0.0170601	CPLM	1.99	96	96	0
1-oleoyl-GPI (18:1)	Group	non-Severe	-0.519341	0.164189	0.00218137	0.0170733	CPLM	1.99	96	96	0
threonate	Group	non-COVID-19	-0.477734	0.151122	0.00219359	0.0171434	CPLM	1.59	96	96	0
1-carboxyethylvaline	Group	non-Severe	-0.384575	0.121689	0.00219996	0.0171549	CPLM	1.99	96	96	0
Fibrinopeptide B (1-12)	Group	Severe	0.591525	0.187193	0.00220217	0.0171549	CPLM	1.577	96	96	0
lactosyl-N-palmitoyl-sphingosine (d18:1/16:0)	Group	non-Severe	0.310171	0.0981688	0.00220488	0.0171549	CPLM	1.99	96	96	0
thymol sulfate	Group	non-Severe	-1.49522	0.473409	0.00221271	0.0171903	CPLM	1.99	96	96	0
Fibrinopeptide A (8-16)	Group	non-COVID-19	1.6771	0.531121	0.00221783	0.0172046	CPLM	1.99	96	96	0
3-sulfo-L-alanine	Group	non-Severe	0.358431	0.113584	0.00223147	0.0172848	CPLM	1.035	96	96	0
glycolithocholate sulfate*	Group	Severe	-1.50887	0.478277	0.00223733	0.0173047	CPLM	1.99	96	96	0
2-palmitoylglycerol (16:0)	Group	non-Severe	-0.606684	0.192422	0.00225037	0.0173799	CPLM	1.682	96	96	0
paraxanthine	Group	non-Severe	-1.72824	0.548256	0.00225477	0.0173883	CPLM	1.99	96	96	0
sphingomyelin (d18:2/24:1, d18:1/24:2)*	Group	Severe	0.290659	0.0922284	0.00225986	0.017402	CPLM	1.99	96	96	0
1-palmitoyl-2-docosahexaenoyl-GPE (16:0/22:6)*	Group	Severe	0.425672	0.135186	0.0022788	0.017522	CPLM	1.99	96	96	0
threonine	Group	non-Severe	-0.298903	0.0949449	0.00228302	0.0175288	CPLM	1.99	96	96	0
4-methylcatechol sulfate	Group	non-Severe	-1.29426	0.411572	0.00230761	0.0176145	CPLM	1.965	96	96	0
5,6-dihydrouridine	Group	non-COVID-19	0.398705	0.126786	0.00230733	0.0176145	CPLM	1.99	96	96	0
hexanoylglycine (C6)	Group	Severe	1.05696	0.336086	0.00230579	0.0176145	CPLM	1.99	96	96	0
sphingomyelin (d18:1/17:0, d17:1/18:0, d19:1/16:0)	Group	Severe	0.344439	0.109502	0.00230179	0.0176145	CPLM	1.929	96	96	0
carotene diol (2)	BMI	BMI	-0.213977	0.068098	0.00232501	0.0177214	CPLM	1.629	96	96	0
Fibrinopeptide A (2-15)	Age	Age	0.361117	0.11517	0.00237292	0.0180604	CPLM	1.99	96	96	0
N2,N5-diacetylornithine	Sex	Male	0.742111	0.236753	0.00237995	0.0180876	CPLM	1.99	96	96	0
gamma-glutamylisoleucine*	Group	non-COVID-19	0.281648	0.0898685	0.00238379	0.0180895	CPLM	1.99	96	96	0
N(1)-acetylspermidine	Age	Age	0.277112	0.0884339	0.00238709	0.0180895	CPLM	1.879	96	96	0
3-methyl-2-oxovalerate	Group	non-Severe	-0.452717	0.144543	0.00239793	0.0180988	CPLM	1.533	96	96	0
hydroxypalmitoyl sphingomyelin (d18:1/16:0(OH))	Group	non-COVID-19	0.363092	0.115922	0.00239684	0.0180988	CPLM	1.99	96	96	0
N-acetylphenylalanine	Group	non-COVID-19	0.345866	0.110431	0.00239868	0.0180988	CPLM	1.99	96	96	0
5alpha-androstan-3alpha,17beta-diol monosulfate (1)	Age	Age	-0.399131	0.127519	0.00241319	0.0181301	CPLM	1.876	96	96	0
glycodeoxycholate	Group	Severe	-1.53774	0.491223	0.00240976	0.0181301	CPLM	1.99	96	96	0
leukotriene B4	Age	Age	-0.254856	0.0814038	0.00240741	0.0181301	CPLM	1.745	96	96	0
1-oleoyl-GPI (18:1)	Group	non-COVID-19	-0.547493	0.175078	0.00243411	0.018261	CPLM	1.99	96	96	0
N6-carbamoylthreonyladenosine	Group	Severe	0.492605	0.157589	0.00244342	0.0183047	CPLM	1.882	96	96	0
isoursodeoxycholate	Group	non-COVID-19	-1.30759	0.418618	0.00246051	0.0183802	CPLM	1.99	96	96	0
palmitoyl dihydrosphingomyelin (d18:0/16:0)*	Group	non-Severe	0.294472	0.0942645	0.00245817	0.0183802	CPLM	1.99	96	96	0
1-lignoceroyl-GPC (24:0)	Group	non-COVID-19	-1.37222	0.439789	0.00248598	0.0185178	CPLM	1.99	96	96	0
decadienedioic acid (C10:2-DC)	Group	non-Severe	0.952576	0.305287	0.00248539	0.0185178	CPLM	1.92	96	96	0
glyco-beta-muricholate	Sex	Male	-1.16306	0.372878	0.00249384	0.0185499	CPLM	1.99	96	96	0
gamma-glutamylmethionine	Group	non-Severe	-0.495405	0.15909	0.00253309	0.0188152	CPLM	1.654	96	96	0
glycodeoxycholate	Sex	Male	-1.10396	0.354948	0.00256242	0.0190061	CPLM	1.99	96	96	0
argininate*	Age	Age	0.153742	0.0495184	0.00260499	0.0192593	CPLM	1.99	96	96	0
glucuronide of C12H22O4 (1)*	Group	non-Severe	-1.48003	0.476747	0.00260757	0.0192593	CPLM	1.99	96	96	0
palmitoleoylcarnitine (C16:1)*	Group	non-Severe	0.581779	0.187399	0.00260699	0.0192593	CPLM	1.653	96	96	0
1-carboxyethylleucine	Group	non-Severe	-0.436364	0.140868	0.00266129	0.0196009	CPLM	1.761	96	96	0
DSGEGDFXAEGGGVR*	Age	Age	0.333407	0.107631	0.00266125	0.0196009	CPLM	1.927	96	96	0
nicotinamide riboside	Group	Severe	0.502423	0.162268	0.00267282	0.0196582	CPLM	1.478	96	96	0
4-acetamidophenol	Group	non-Severe	2.9902	0.966811	0.00270041	0.0198333	CPLM	1.88	96	96	0
1-stearoyl-GPA (18:0)	Group	non-COVID-19	-1.46405	0.473559	0.00271065	0.0198806	CPLM	1.99	96	96	0
2,3-dihydroxyisovalerate	Group	Severe	-0.955669	0.309292	0.00272486	0.0199569	CPLM	1.99	96	96	0
homoarginine	Group	non-Severe	-0.345469	0.11188	0.00274123	0.0200488	CPLM	1.913	96	96	0
alpha-hydroxyisovalerate	Age	Age	0.210167	0.0680873	0.00275069	0.02009	CPLM	1.99	96	96	0
1-arachidonoyl-GPI* (20:4)*	Group	non-Severe	-0.374284	0.121519	0.00280652	0.0204414	CPLM	1.99	96	96	0
histidine betaine (hercynine)*	Group	Severe	0.589993	0.191554	0.0028066	0.0204414	CPLM	1.99	96	96	0
2-isopropylmalate	Group	non-Severe	-0.657188	0.213405	0.00281092	0.0204444	CPLM	1.915	96	96	0
glycocholate	Group	non-COVID-19	1.38746	0.451225	0.00285057	0.0207042	CPLM	1.99	96	96	0
kynurenine	Age	Age	0.187798	0.0610947	0.00285904	0.020737	CPLM	1.99	96	96	0
4-vinylguaiacol sulfate	Sex	Male	0.844874	0.274984	0.00287139	0.0207691	CPLM	1.99	96	96	0
methionine	Group	Severe	-0.315221	0.102583	0.00286798	0.0207691	CPLM	1.99	96	96	0
gamma-glutamyltryptophan	Group	non-COVID-19	0.495972	0.161529	0.00288841	0.0208634	CPLM	1.526	96	96	0
2-O-methylascorbic acid	Group	Severe	0.53231	0.173592	0.00292359	0.0210884	CPLM	1.99	96	96	0
N,N-dimethylalanine	BMI	BMI	-0.257116	0.0839285	0.0029495	0.0212461	CPLM	1.711	96	96	0
methyl-4-hydroxybenzoate sulfate	BMI	BMI	-0.681888	0.222741	0.00296871	0.0213552	CPLM	1.99	96	96	0
leucylglycine	Group	Severe	-1.19439	0.390756	0.00301117	0.0216149	CPLM	1.99	96	96	0
N-acetylserine	Group	Severe	0.359473	0.117614	0.00301306	0.0216149	CPLM	1.99	96	96	0
1-linoleoyl-GPC (18:2)	Group	non-Severe	-0.40119	0.131396	0.00304123	0.0217872	CPLM	1.99	96	96	0
5-oxoproline	Group	non-COVID-19	0.19427	0.0637041	0.00307522	0.0219985	CPLM	1.99	96	96	0
Fibrinopeptide A (4-15)	Age	Age	0.412646	0.135352	0.00308332	0.0219985	CPLM	1.99	96	96	0
perfluorooctanesulfonate (PFOS)	Age	Age	0.276315	0.090624	0.00308022	0.0219985	CPLM	1.99	96	96	0
N-stearoylserine*	Group	non-COVID-19	-0.672351	0.220624	0.00309433	0.0220471	CPLM	1.99	96	96	0
3-carboxy-4-methyl-5-propyl-2-furanpropanoate (CMPF)	Group	non-Severe	-0.891197	0.292569	0.00310714	0.0221084	CPLM	1.99	96	96	0
4-acetamidobutanoate	BMI	BMI	-0.377901	0.124131	0.00312328	0.0221931	CPLM	1.898	96	96	0
13-HODE + 9-HODE	Group	Severe	0.447133	0.146947	0.00313783	0.0222663	CPLM	1.99	96	96	0
5alpha-androstan-3alpha,17beta-diol monosulfate (1)	Group	Severe	1.10927	0.364795	0.00315675	0.0223702	CPLM	1.876	96	96	0
1-palmitoleoyl-2-linoleoyl-GPC (16:1/18:2)*	Group	non-COVID-19	-0.558054	0.183564	0.00316335	0.0223868	CPLM	1.652	96	96	0
guanidinoacetate	Group	non-Severe	-0.59073	0.194655	0.00321421	0.0226989	CPLM	1.633	96	96	0
tiglyl carnitine (C5)	Sex	Male	0.466015	0.153569	0.00321611	0.0226989	CPLM	1.626	96	96	0
4-allylcatechol sulfate	Sex	Male	1.14168	0.376329	0.00322417	0.0227252	CPLM	1.99	96	96	0
tryptophan	Group	Severe	-0.24722	0.0816516	0.00328203	0.023102	CPLM	1.058	96	96	0
methyl-4-hydroxybenzoate sulfate	Group	Severe	-1.9265	0.636931	0.00331226	0.0232835	CPLM	1.99	96	96	0
kynurenate	Age	Age	0.268987	0.0889475	0.00331773	0.0232907	CPLM	1.99	96	96	0
16-hydroxypalmitate	Group	non-COVID-19	0.30809	0.101898	0.0033235	0.0233001	CPLM	1.99	96	96	0
methylnaphthyl sulfate (2)*	Group	non-COVID-19	-2.05142	0.679319	0.00336025	0.0235262	CPLM	1.99	96	96	0
biliverdin	Group	non-Severe	-1.7109	0.567244	0.00339696	0.0237516	CPLM	1.99	96	96	0
chenodeoxycholic acid sulfate (1)	Sex	Male	1.06924	0.354717	0.00341515	0.023847	CPLM	1.99	96	96	0
2-aminooctanoate	Group	non-Severe	-0.648465	0.21533	0.00344428	0.0240184	CPLM	1.718	96	96	0
arachidonoylcholine	BMI	BMI	-0.199069	0.0661874	0.00348364	0.0242606	CPLM	1.611	96	96	0
N6-succinyladenosine	Group	non-COVID-19	0.578372	0.192598	0.00353209	0.0245654	CPLM	1.638	96	96	0
7-HOCA	Group	Severe	-0.913736	0.304364	0.00354129	0.0245808	CPLM	1.891	96	96	0
gamma-glutamylvaline	Group	non-COVID-19	0.297024	0.0989456	0.00354368	0.0245808	CPLM	1.99	96	96	0
sphingomyelin (d18:1/24:1, d18:2/24:0)*	Group	Severe	0.258203	0.0860538	0.00355845	0.0246506	CPLM	1.98	96	96	0
3-amino-2-piperidone	Group	non-Severe	-0.380886	0.126993	0.00357132	0.0247071	CPLM	1.99	96	96	0
5-methylthioribose	Sex	Male	0.27053	0.0903769	0.00363427	0.0251095	CPLM	1.427	96	96	0
1-palmitoyl-GPI* (16:0)	Group	non-COVID-19	-0.527906	0.176614	0.00368085	0.0253645	CPLM	1.99	96	96	0
N-linoleoylglycine	Group	non-Severe	-1.23675	0.413739	0.00367902	0.0253645	CPLM	1.99	96	96	0
3-methyl-2-oxobutyrate	Group	non-Severe	-0.552442	0.185066	0.00372383	0.0255934	CPLM	1.633	96	96	0
erythronate*	BMI	BMI	-0.0891156	0.0298509	0.00372105	0.0255934	CPLM	1.99	96	96	0
Fibrinopeptide A (3-16)	BMI	BMI	-0.337085	0.112961	0.00373514	0.0256375	CPLM	1.951	96	96	0
thymol sulfate	Group	non-COVID-19	-1.5053	0.505194	0.00378408	0.0259395	CPLM	1.99	96	96	0
5-HEPE	Group	non-Severe	-1.07541	0.361635	0.00385058	0.0262493	CPLM	1.99	96	96	0
carotene diol (2)	Group	non-COVID-19	-0.519849	0.174758	0.00383977	0.0262493	CPLM	1.629	96	96	0
gamma-glutamyl-alpha-lysine	Group	Severe	-0.352795	0.118633	0.00384944	0.0262493	CPLM	1.99	96	96	0
N-acetylputrescine	Group	non-Severe	-0.35394	0.118988	0.00384103	0.0262493	CPLM	1.99	96	96	0
taurodeoxycholic acid 3-sulfate	Group	non-Severe	1.31072	0.440814	0.0038543	0.0262493	CPLM	1.99	96	96	0
homostachydrine*	Sex	Male	-0.507326	0.170665	0.00386305	0.0262747	CPLM	1.99	96	96	0
GlcNAc sulfate conjugate of C21H34O2 steroid	Group	non-Severe	1.02769	0.346254	0.00391569	0.0265983	CPLM	1.99	96	96	0
glutamine conjugate of C6H10O2 (2)*	Group	non-Severe	1.25018	0.421422	0.00393249	0.0266779	CPLM	1.99	96	96	0
pregnanolone/allopregnanolone sulfate	Sex	Male	-1.0017	0.337872	0.00395381	0.0267879	CPLM	1.99	96	96	0
5alpha-pregnan-diol disulfate	Sex	Male	-0.709818	0.239567	0.00397488	0.0268958	CPLM	1.948	96	96	0
1-stearoyl-GPC (18:0)	Group	Severe	-0.260998	0.0881382	0.00399449	0.0269937	CPLM	1.582	96	96	0
3-hydroxy-2-methylpyridine sulfate	Group	non-COVID-19	-2.82736	0.956195	0.00404574	0.0273048	CPLM	1.99	96	96	0
sphingomyelin (d18:2/24:1, d18:1/24:2)*	Group	non-Severe	0.242691	0.0820983	0.00405505	0.0273325	CPLM	1.99	96	96	0
1-oleoyl-GPE (18:1)	BMI	BMI	-0.172205	0.0582663	0.00406254	0.0273478	CPLM	1.99	96	96	0
3-carboxy-4-methyl-5-propyl-2-furanpropanoate (CMPF)	Age	Age	0.340036	0.115162	0.00409606	0.0275116	CPLM	1.99	96	96	0
oleoylcarnitine (C18:1)	Group	non-Severe	0.36395	0.123266	0.00409735	0.0275116	CPLM	1.99	96	96	0
1-myristoylglycerol (14:0)	Group	non-COVID-19	-0.956061	0.323905	0.00410807	0.0275131	CPLM	1.806	96	96	0
sulfate*	Group	non-Severe	0.217593	0.0737106	0.00410426	0.0275131	CPLM	1.807	96	96	0
1-palmitoyl-GPI* (16:0)	Group	Severe	-0.549237	0.186183	0.00412834	0.0276135	CPLM	1.99	96	96	0
glycodeoxycholate	BMI	BMI	-0.504566	0.171076	0.0041359	0.0276289	CPLM	1.99	96	96	0
N-palmitoylserine	Group	non-COVID-19	-0.499273	0.169412	0.00416342	0.0277773	CPLM	1.99	96	96	0
ethyl beta-glucopyranoside	Group	Severe	-1.03834	0.352838	0.00421565	0.0280544	CPLM	1.99	96	96	0
hydroxy-N6,N6,N6-trimethyllysine*	Sex	Male	0.318241	0.108141	0.00421549	0.0280544	CPLM	1.58	96	96	0
alpha-hydroxyisovalerate	Sex	Male	0.414966	0.141043	0.00422427	0.0280761	CPLM	1.99	96	96	0
arabinose	BMI	BMI	-0.260193	0.0884849	0.00424387	0.0281707	CPLM	1.794	96	96	0
1-(1-enyl-palmitoyl)-2-oleoyl-GPE (P-16:0/18:1)*	BMI	BMI	-0.242141	0.082366	0.00425275	0.028194	CPLM	1.711	96	96	0
docosahexaenoate (DHA; 22:6n3)	Group	non-COVID-19	-0.483234	0.16449	0.00427824	0.0283271	CPLM	1.99	96	96	0
4-vinylphenol sulfate	Sex	Male	0.670094	0.228191	0.00429359	0.0283929	CPLM	1.99	96	96	0
tetrahydrocortisol glucuronide	Group	Severe	0.919436	0.313217	0.00430719	0.028447	CPLM	1.864	96	96	0
sebacate (C10-DC)	Group	non-COVID-19	0.782719	0.267003	0.00435719	0.028741	CPLM	1.99	96	96	0
heneicosapentaenoate (21:5n3)	Group	non-COVID-19	-1.67863	0.573502	0.00441482	0.0290481	CPLM	1.99	96	96	0
N6-carbamoylthreonyladenosine	Sex	Male	0.335199	0.114516	0.00441356	0.0290481	CPLM	1.882	96	96	0
7-methylguanine	Age	Age	0.108517	0.0370867	0.0044271	0.0290924	CPLM	1.99	96	96	0
hydroxy-CMPF*	Group	non-COVID-19	-0.720512	0.246318	0.00443887	0.0290968	CPLM	1.99	96	96	0
taurocholenate sulfate*	Group	Severe	0.72823	0.248924	0.00443385	0.0290968	CPLM	1.99	96	96	0
3-methyl catechol sulfate (1)	Sex	Male	1.35504	0.463617	0.00446961	0.0292253	CPLM	1.99	96	96	0
gluconate	Group	Severe	0.405719	0.1388	0.0044658	0.0292253	CPLM	1.99	96	96	0
margarate (17:0)	Group	non-COVID-19	-0.29913	0.102391	0.00448642	0.0292986	CPLM	1.99	96	96	0
1-methyladenosine	Group	non-Severe	0.269059	0.0921158	0.00449396	0.0293113	CPLM	1.99	96	96	0
acisoga	Age	Age	0.262637	0.0899444	0.00450559	0.0293143	CPLM	1.99	96	96	0
pipecolate	Age	Age	0.268409	0.0919083	0.00450028	0.0293143	CPLM	1.808	96	96	0
bilirubin degradation product, C17H20N2O5 (1)	Group	non-Severe	-1.42198	0.48736	0.00453538	0.0294715	CPLM	1.99	96	96	0
heptenedioate (C7:1-DC)*	Group	Severe	1.32005	0.452566	0.00454755	0.029514	CPLM	1.99	96	96	0
dihydrocaffeate sulfate (2)	Group	non-Severe	-1.65906	0.569153	0.00457192	0.0296355	CPLM	1.99	96	96	0
hydroxyasparagine	Group	non-COVID-19	0.297587	0.102139	0.00459068	0.0296837	CPLM	1.99	96	96	0
sphingomyelin (d18:2/21:0, d16:2/23:0)*	Sex	Male	-0.320622	0.110039	0.00458838	0.0296837	CPLM	1.519	96	96	0
bilirubin degradation product, C17H18N2O4 (1)	Sex	Male	0.796485	0.273453	0.00460203	0.0297205	CPLM	1.99	96	96	0
1-palmitoyl-2-linoleoyl-GPC (16:0/18:2)	Group	non-COVID-19	-0.178044	0.0611968	0.00464668	0.0299719	CPLM	1.99	96	96	0
azelate (C9-DC)	Group	non-COVID-19	0.391964	0.134771	0.00466019	0.0300222	CPLM	1.99	96	96	0
arachidonate (20:4n6)	Group	non-Severe	-0.385573	0.132656	0.00468469	0.0300988	CPLM	1.99	96	96	0
asparagine	Group	non-Severe	-0.219238	0.0754375	0.0046893	0.0300988	CPLM	1.99	96	96	0
dimethyl sulfone	Group	non-COVID-19	1.31783	0.453398	0.00468454	0.0300988	CPLM	1.99	96	96	0
caproate (6:0)	Group	non-COVID-19	-0.179041	0.0616628	0.00472571	0.0302954	CPLM	1.99	96	96	0
N-acetylmethionine	Group	Severe	-0.740802	0.255271	0.0047466	0.0303922	CPLM	1.754	96	96	0
deoxycholic acid 12-sulfate*	Sex	Male	-1.37573	0.474215	0.00475974	0.0304391	CPLM	1.99	96	96	0
3-methoxytyrosine	Group	non-Severe	0.415109	0.143148	0.0047762	0.0305072	CPLM	1.523	96	96	0
2-hydroxyarachidate*	Group	non-Severe	-1.15462	0.398386	0.00479888	0.0306148	CPLM	1.99	96	96	0
2-palmitoylglycerol (16:0)	Group	Severe	-0.625848	0.216017	0.00481307	0.0306404	CPLM	1.682	96	96	0
retinol (Vitamin A)	Group	non-COVID-19	-0.458668	0.158319	0.00481459	0.0306404	CPLM	1.678	96	96	0
N-alpha-acetylornithine	Group	Severe	0.35428	0.122341	0.00483211	0.0307147	CPLM	1.99	96	96	0
Fibrinopeptide A (5-16)*	BMI	BMI	-0.385778	0.133382	0.00488212	0.0309949	CPLM	1.99	96	96	0
2-O-methylascorbic acid	BMI	BMI	-0.174945	0.0605281	0.00490998	0.0311341	CPLM	1.99	96	96	0
leucine	Group	Severe	-0.234401	0.0812345	0.00497883	0.0315326	CPLM	1.821	96	96	0
sphingomyelin (d18:2/23:1)*	Group	non-Severe	0.345569	0.119804	0.00499361	0.0315881	CPLM	1.474	96	96	0
1-(1-enyl-palmitoyl)-2-arachidonoyl-GPE (P-16:0/20:4)*	Group	non-COVID-19	-0.406185	0.140988	0.00504386	0.0318674	CPLM	1.567	96	96	0
cinnamoylglycine	BMI	BMI	-0.504499	0.175213	0.00506769	0.0319795	CPLM	1.99	96	96	0
alpha-ketoglutaramate*	Group	Severe	0.369285	0.128538	0.00516162	0.0325331	CPLM	1.504	96	96	0
isoursodeoxycholate sulfate (1)	Sex	Male	0.889303	0.310157	0.00524675	0.03303	CPLM	1.99	96	96	0
erythronate*	Group	Severe	0.245474	0.0856594	0.00527026	0.0331382	CPLM	1.99	96	96	0
pentose acid*	Sex	Male	0.601448	0.209997	0.0052949	0.0332533	CPLM	1.826	96	96	0
adipoylcarnitine (C6-DC)	Group	non-COVID-19	0.736206	0.257088	0.0053016	0.0332555	CPLM	1.768	96	96	0
kynurenate	Group	Severe	0.727556	0.254151	0.00531602	0.0333061	CPLM	1.99	96	96	0
1-palmitoyl-2-stearoyl-GPC (16:0/18:0)	Group	Severe	-0.282937	0.0989098	0.00534868	0.0334708	CPLM	1.99	96	96	0
lignoceroyl sphingomyelin (d18:1/24:0)	Group	non-COVID-19	-0.257447	0.0901694	0.0054322	0.0339529	CPLM	1.99	96	96	0
decadienedioic acid (C10:2-DC)	Group	non-COVID-19	0.922122	0.323085	0.0054483	0.0340129	CPLM	1.92	96	96	0
phenylacetate	Group	Severe	0.507028	0.17769	0.00545868	0.0340373	CPLM	1.99	96	96	0
mead acid (20:3n9)	Group	non-Severe	-0.496701	0.174195	0.00549058	0.0341955	CPLM	1.622	96	96	0
ribitol	Group	Severe	0.234898	0.0823952	0.00549902	0.0342074	CPLM	1.99	96	96	0
N-acetylglucosaminylasparagine	Group	Severe	-1.13574	0.398503	0.0055126	0.0342512	CPLM	1.99	96	96	0
2-aminobutyrate	Group	non-COVID-19	0.328511	0.115313	0.00553069	0.0342825	CPLM	1.548	96	96	0
Fibrinopeptide A (3-15)	Age	Age	0.371358	0.130347	0.00552882	0.0342825	CPLM	1.99	96	96	0
oleate/vaccenate (18:1)	BMI	BMI	0.174109	0.0611408	0.00554953	0.0343586	CPLM	1.99	96	96	0
4-ethylphenyl sulfate	Group	non-COVID-19	-1.59608	0.5628	0.00573807	0.035484	CPLM	1.99	96	96	0
ribonate	BMI	BMI	-0.106828	0.0376847	0.00575765	0.0355632	CPLM	1.99	96	96	0
tryptophan	Group	non-Severe	-0.206387	0.0728308	0.00577392	0.0356217	CPLM	1.058	96	96	0
1-carboxyethyltyrosine	Group	non-Severe	-0.904858	0.319478	0.00579828	0.0356462	CPLM	1.99	96	96	0
N-acetylglucosamine/N-acetylgalactosamine	Group	non-COVID-19	0.544951	0.192405	0.00579811	0.0356462	CPLM	1.727	96	96	0
oleate/vaccenate (18:1)	Group	non-COVID-19	0.471847	0.166553	0.0057867	0.0356462	CPLM	1.99	96	96	0
N-linoleoylserine*	Group	non-COVID-19	-0.492306	0.173873	0.00581289	0.0356524	CPLM	1.687	96	96	0
palmitoleate (16:1n7)	BMI	BMI	0.206817	0.0730351	0.00580737	0.0356524	CPLM	1.99	96	96	0
2,6-dihydroxybenzoic acid	Group	non-Severe	-0.605413	0.213901	0.0058308	0.0357205	CPLM	1.784	96	96	0
2,4-di-tert-butylphenol	Group	non-Severe	-0.180714	0.0639133	0.00587828	0.0359377	CPLM	1.99	96	96	0
ribose	Group	non-Severe	0.790866	0.279716	0.00587997	0.0359377	CPLM	1.888	96	96	0
malate	Group	non-COVID-19	0.354424	0.125377	0.00588866	0.0359489	CPLM	1.99	96	96	0
2-linoleoylglycerol (18:2)	Group	non-COVID-19	-0.671754	0.237754	0.0059131	0.0360561	CPLM	1.704	96	96	0
docosapentaenoate (n6 DPA; 22:5n6)	Group	Severe	-0.497732	0.17649	0.00600191	0.0365552	CPLM	1.99	96	96	0
2-hydroxypalmitate	Group	non-COVID-19	-0.458726	0.162743	0.00602668	0.0365786	CPLM	1.99	96	96	0
hypoxanthine	Group	non-COVID-19	0.649978	0.230585	0.00602493	0.0365786	CPLM	1.99	96	96	0
N-formylanthranilic acid	Group	non-Severe	0.799983	0.283782	0.00602175	0.0365786	CPLM	1.99	96	96	0
3-ethylphenylsulfate	Group	non-COVID-19	-1.78982	0.636007	0.00610524	0.0370038	CPLM	1.99	96	96	0
hypotaurine	Group	non-Severe	-0.619486	0.220158	0.00611085	0.0370038	CPLM	1.685	96	96	0
1-stearoyl-GPC (18:0)	Group	non-COVID-19	-0.227758	0.0810343	0.00616627	0.0372894	CPLM	1.582	96	96	0
3-carboxy-4-methyl-5-pentyl-2-furanpropionate (3-CMPFP)	Group	Severe	-0.840592	0.299111	0.00617224	0.0372894	CPLM	1.99	96	96	0
stearoylcholine*	BMI	BMI	-0.179363	0.0638397	0.00618487	0.0373227	CPLM	1.591	96	96	0
branched chain 14:0 dicarboxylic acid	Group	non-Severe	-1.13609	0.404974	0.00625963	0.0377304	CPLM	1.99	96	96	0
androsterone sulfate	Age	Age	-0.206628	0.0736781	0.00627494	0.0377463	CPLM	1.577	96	96	0
metabolonic lactone sulfate	Group	Severe	0.567632	0.202413	0.00627749	0.0377463	CPLM	1.667	96	96	0
N-formylmethionine	Group	non-COVID-19	0.268563	0.0957797	0.00628386	0.0377463	CPLM	1.788	96	96	0
3-hydroxybutyroylglycine	Group	Severe	0.6904	0.246277	0.00629488	0.0377693	CPLM	1.714	96	96	0
N-palmitoyltaurine	Group	Severe	-0.718048	0.256246	0.00631564	0.0378506	CPLM	1.758	96	96	0
3-hydroxyisobutyrate	Group	non-COVID-19	0.435126	0.155409	0.00635681	0.0380538	CPLM	1.589	96	96	0
glycocholenate sulfate*	Group	non-COVID-19	0.643239	0.229878	0.00638763	0.0381947	CPLM	1.947	96	96	0
1-(1-enyl-palmitoyl)-2-linoleoyl-GPE (P-16:0/18:2)*	Group	non-COVID-19	-0.470752	0.168413	0.00644106	0.0384163	CPLM	1.601	96	96	0
dihydrocaffeate sulfate (2)	Sex	Male	1.29877	0.464677	0.0064453	0.0384163	CPLM	1.99	96	96	0
salicylate	Group	non-Severe	0.36323	0.129961	0.00644668	0.0384163	CPLM	1.99	96	96	0
1-palmitoyl-2-oleoyl-GPC (16:0/18:1)	Group	Severe	0.219223	0.0784687	0.00646774	0.0384544	CPLM	1.99	96	96	0
eicosanedioate (C20-DC)	Group	non-Severe	-0.298419	0.106809	0.0064642	0.0384544	CPLM	1.894	96	96	0
N-acetyl-aspartyl-glutamate (NAAG)	Group	non-COVID-19	1.26177	0.452296	0.0065423	0.0388098	CPLM	1.99	96	96	0
pregnenetriol disulfate*	Group	non-Severe	0.527802	0.189182	0.00653815	0.0388098	CPLM	1.99	96	96	0
gamma-glutamyl-alpha-lysine	Group	non-Severe	-0.293933	0.105549	0.00663291	0.0392614	CPLM	1.99	96	96	0
histidylalanine	Group	non-Severe	-1.19739	0.429976	0.0066334	0.0392614	CPLM	1.99	96	96	0
DSGEGDFXAEGGGVR*	Sex	Male	0.623207	0.223934	0.00666705	0.039416	CPLM	1.927	96	96	0
methylsuccinoylcarnitine	Group	non-Severe	-1.03782	0.373439	0.0067409	0.0398077	CPLM	1.99	96	96	0
adenosine	Group	Severe	0.463138	0.166772	0.00677889	0.0399871	CPLM	1.471	96	96	0
2-stearoyl-GPE (18:0)*	Group	non-Severe	-0.454007	0.163641	0.00682985	0.0401594	CPLM	1.99	96	96	0
arabonate/xylonate	Group	Severe	0.392375	0.141426	0.0068297	0.0401594	CPLM	1.99	96	96	0
maltose	Age	Age	0.277833	0.100153	0.00683594	0.0401594	CPLM	1.871	96	96	0
N-formylmethionine	Group	non-Severe	-0.261121	0.0941332	0.00683874	0.0401594	CPLM	1.788	96	96	0
bilirubin	Sex	Male	1.07723	0.38899	0.00692837	0.0406402	CPLM	1.962	96	96	0
sphingomyelin (d18:1/20:2, d18:2/20:1, d16:1/22:2)*	Sex	Male	-0.346582	0.125172	0.00693732	0.0406473	CPLM	1.594	96	96	0
1-(1-enyl-stearoyl)-2-linoleoyl-GPE (P-18:0/18:2)*	Group	non-Severe	-0.344834	0.12469	0.00700226	0.040982	CPLM	1.538	96	96	0
1-methylxanthine	Group	non-Severe	-1.30963	0.473815	0.00703212	0.0410651	CPLM	1.99	96	96	0
methionine	Group	non-Severe	-0.252305	0.0912802	0.00703089	0.0410651	CPLM	1.99	96	96	0
1-methyl-5-imidazolelactate	Sex	Male	1.16857	0.42292	0.00705008	0.0411242	CPLM	1.99	96	96	0
tartronate (hydroxymalonate)	Group	Severe	-0.482474	0.174774	0.00710033	0.0413713	CPLM	1.494	96	96	0
1-methylhistamine	BMI	BMI	-0.64538	0.233941	0.00713688	0.041538	CPLM	1.99	96	96	0
3-sulfo-L-alanine	Group	non-COVID-19	-0.374095	0.135679	0.00716722	0.0416223	CPLM	1.035	96	96	0
palmitoylcarnitine (C16)	Group	non-Severe	0.324083	0.117526	0.00716059	0.0416223	CPLM	1.99	96	96	0
cis-3,4-methyleneheptanoate	Group	Severe	0.489231	0.177769	0.00727112	0.0421323	CPLM	1.839	96	96	0
1-methyladenosine	Group	Severe	0.284814	0.103479	0.00726472	0.0421323	CPLM	1.99	96	96	0
3-methylhistidine	Sex	Male	0.953141	0.34672	0.00733301	0.042444	CPLM	1.99	96	96	0
1-arachidonylglycerol (20:4)	Group	non-COVID-19	-0.549557	0.200136	0.00739697	0.0427199	CPLM	1.604	96	96	0
3-hydroxypyridine sulfate	Group	Severe	-1.70404	0.620492	0.00738965	0.0427199	CPLM	1.99	96	96	0
palmitoylcholine	BMI	BMI	-0.133415	0.0486339	0.00745189	0.0429898	CPLM	1.99	96	96	0
3-carboxy-4-methyl-5-pentyl-2-furanpropionate (3-CMPFP)	Group	non-COVID-19	-0.777549	0.283612	0.00748648	0.0431419	CPLM	1.99	96	96	0
androstenediol (3alpha, 17alpha) monosulfate (3)	Age	Age	-0.193049	0.0704873	0.00754543	0.0434339	CPLM	1.605	96	96	0
3-(3-amino-3-carboxypropyl)uridine*	Group	non-COVID-19	0.931545	0.340385	0.00758851	0.0436075	CPLM	1.99	96	96	0
carboxyethyl-GABA	Group	Severe	0.262898	0.0960687	0.00759224	0.0436075	CPLM	1.99	96	96	0
1-linoleoyl-GPI* (18:2)*	Group	non-COVID-19	-0.452605	0.165488	0.00762613	0.0437543	CPLM	1.99	96	96	0
2-aminooctanoate	Group	non-COVID-19	-0.616386	0.225412	0.00763621	0.0437642	CPLM	1.718	96	96	0
picolinate	BMI	BMI	-0.395031	0.144488	0.00764648	0.0437752	CPLM	1.99	96	96	0
N-palmitoyl-sphingosine (d18:1/16:0)	BMI	BMI	-0.0838712	0.0306835	0.00765872	0.0437975	CPLM	1.99	96	96	0
1-oleoyl-2-docosahexaenoyl-GPC (18:1/22:6)*	Group	Severe	-0.359074	0.13139	0.00767029	0.0438159	CPLM	1.602	96	96	0
pentose acid*	BMI	BMI	-0.273417	0.100112	0.00770802	0.0439835	CPLM	1.826	96	96	0
erythronate*	Sex	Male	0.169466	0.0620974	0.00775298	0.044192	CPLM	1.99	96	96	0
glutamine conjugate of C6H10O2 (1)*	Group	non-COVID-19	1.03819	0.380506	0.00776566	0.0442162	CPLM	1.99	96	96	0
taurine	Group	non-Severe	-0.265624	0.0975149	0.00786344	0.0447244	CPLM	1.278	96	96	0
androsterone sulfate	Sex	Male	0.430238	0.158304	0.00799859	0.0454438	CPLM	1.577	96	96	0
nisinate (24:6n3)	Group	non-COVID-19	-1.00666	0.370484	0.00801297	0.0454762	CPLM	1.957	96	96	0
ascorbic acid 2-sulfate	BMI	BMI	-0.152887	0.056285	0.00803146	0.0455319	CPLM	1.99	96	96	0
Fibrinopeptide A (5-16)*	Age	Age	0.363701	0.134073	0.00811184	0.0459379	CPLM	1.99	96	96	0
3beta-hydroxy-5-cholestenoate	Group	non-Severe	-0.639646	0.235832	0.00812124	0.0459415	CPLM	1.744	96	96	0
linoleoylcholine*	Group	non-Severe	-0.359064	0.132462	0.00815692	0.0460936	CPLM	1.543	96	96	0
(14 or 15)-methylpalmitate (a17:0 or i17:0)	Group	non-COVID-19	-0.252972	0.0934336	0.00822951	0.0464538	CPLM	1.99	96	96	0
2-methoxyacetaminophen sulfate*	Group	non-Severe	2.29375	0.847521	0.00825415	0.0465127	CPLM	1.99	96	96	0
carotene diol (1)	Age	Age	0.124585	0.0460422	0.00826654	0.0465127	CPLM	1.99	96	96	0
cystathionine	Age	Age	0.260769	0.0963713	0.00826655	0.0465127	CPLM	1.99	96	96	0
4-methylguaiacol sulfate	Group	Severe	-1.49406	0.552539	0.00830973	0.0467055	CPLM	1.99	96	96	0
methyl glucopyranoside (alpha + beta)	BMI	BMI	-0.265229	0.0981987	0.00837982	0.047049	CPLM	1.749	96	96	0
3-aminoisobutyrate	Group	non-COVID-19	0.728441	0.269815	0.00840686	0.0470647	CPLM	1.99	96	96	0
glycerol 3-phosphate	Group	non-Severe	-0.293123	0.108562	0.00840069	0.0470647	CPLM	1.41	96	96	0
isovalerylcarnitine (C5)	Group	Severe	0.461277	0.170865	0.00840955	0.0470647	CPLM	1.616	96	96	0
hydroxy-CMPF*	Group	Severe	-0.700644	0.25974	0.00846022	0.0472979	CPLM	1.99	96	96	0
2-hydroxypalmitate	Group	non-Severe	-0.411483	0.152624	0.0084934	0.0474328	CPLM	1.99	96	96	0
Fibrinopeptide A (3-16)	Age	Age	0.306187	0.11369	0.00856099	0.0477594	CPLM	1.951	96	96	0
glycine	Group	non-COVID-19	0.204202	0.0758769	0.00860723	0.0479664	CPLM	1.99	96	96	0
ADpSGEGDFXAEGGGVR*	BMI	BMI	-0.467249	0.173822	0.0086821	0.0483322	CPLM	1.99	96	96	0
3-methyl-2-oxobutyrate	Group	Severe	-0.555021	0.206536	0.00870119	0.0483685	CPLM	1.633	96	96	0
tyramine O-sulfate	BMI	BMI	-0.469458	0.174712	0.00870706	0.0483685	CPLM	1.99	96	96	0
hydroxy-CMPF*	BMI	BMI	-0.243454	0.0906414	0.00873441	0.048469	CPLM	1.99	96	96	0
1-palmitoylglycerol (16:0)	Group	Severe	-0.49302	0.183636	0.00876154	0.0485682	CPLM	1.99	96	96	0
sphingomyelin (d18:2/16:0, d18:1/16:1)*	Group	Severe	0.233735	0.0871354	0.00881795	0.0488293	CPLM	1.99	96	96	0
sphingomyelin (d18:1/20:1, d18:2/20:0)*	Group	non-Severe	0.233977	0.0873149	0.0088847	0.049147	CPLM	1.738	96	96	0
2,4-di-tert-butylphenol	Group	Severe	-0.192367	0.0718258	0.00892004	0.0492905	CPLM	1.99	96	96	0
stearoyl ethanolamide	BMI	BMI	-0.210313	0.0786438	0.00901836	0.0497814	CPLM	1.745	96	96	0
N-acetyl-beta-alanine	Age	Age	0.118868	0.0444594	0.00903374	0.0498138	CPLM	1.46	96	96	0
1-(1-enyl-palmitoyl)-2-palmitoleoyl-GPC (P-16:0/16:1)*	BMI	BMI	-0.307706	0.115342	0.00917998	0.050391	CPLM	1.918	96	96	0
2,6-dihydroxybenzoic acid	Group	non-COVID-19	-0.59808	0.224206	0.00918523	0.050391	CPLM	1.784	96	96	0
5alpha-androstan-3alpha,17beta-diol disulfate	Age	Age	-0.351255	0.131656	0.00917455	0.050391	CPLM	1.942	96	96	0
gamma-CEHC glucuronide*	Age	Age	0.358689	0.134421	0.0091641	0.050391	CPLM	1.99	96	96	0
phytanate	Sex	Male	-0.628696	0.235687	0.00918646	0.050391	CPLM	1.99	96	96	0
1-stearoyl-2-docosahexaenoyl-GPC (18:0/22:6)	Group	non-COVID-19	-0.310737	0.116583	0.00923991	0.0506312	CPLM	1.99	96	96	0
1-palmitoyl-GPI* (16:0)	Group	non-Severe	-0.441238	0.165608	0.00926575	0.0506669	CPLM	1.99	96	96	0
ribulonate/xylulonate/lyxonate*	Group	non-COVID-19	-0.324428	0.121756	0.00926045	0.0506669	CPLM	1.99	96	96	0
1-methylguanidine	Sex	Male	0.321175	0.120751	0.0093814	0.0511926	CPLM	1.99	96	96	0
2-hydroxyoctanoate	Group	non-Severe	-0.598527	0.225007	0.00937564	0.0511926	CPLM	1.99	96	96	0
N-formylkynurenine	Group	non-COVID-19	0.42599	0.160186	0.00939335	0.0512045	CPLM	1.99	96	96	0
N-stearoyltaurine	Group	non-Severe	-0.810461	0.304854	0.00941466	0.0512674	CPLM	1.99	96	96	0
1-(1-enyl-palmitoyl)-2-linoleoyl-GPC (P-16:0/18:2)*	Group	non-Severe	-0.249884	0.0941315	0.00951529	0.051708	CPLM	1.327	96	96	0
4-methylcatechol sulfate	Group	non-COVID-19	-1.1622	0.437765	0.00950955	0.051708	CPLM	1.965	96	96	0
beta-citrylglutamate	Group	Severe	-0.873666	0.329321	0.00955934	0.0518936	CPLM	1.871	96	96	0
N-acetylmethionine sulfoxide	Group	non-COVID-19	0.874833	0.330191	0.00964983	0.0523306	CPLM	1.99	96	96	0
1-palmitoyl-GPE (16:0)	BMI	BMI	-0.103864	0.03927	0.00977161	0.0528745	CPLM	1.99	96	96	0
3-ureidopropionate	Group	non-Severe	0.433787	0.164031	0.00978038	0.0528745	CPLM	1.99	96	96	0
7-methylxanthine	Group	non-COVID-19	0.381833	0.144382	0.00977854	0.0528745	CPLM	1.99	96	96	0
1-(1-enyl-stearoyl)-GPE (P-18:0)*	Group	non-COVID-19	-0.398569	0.150749	0.00979682	0.0529089	CPLM	1.57	96	96	0
oleoyl ethanolamide	Group	non-COVID-19	0.517007	0.195617	0.00982239	0.0529924	CPLM	1.652	96	96	0
heneicosapentaenoate (21:5n3)	Group	non-Severe	-1.41994	0.537395	0.00984084	0.0530374	CPLM	1.99	96	96	0
ferulic acid 4-sulfate	Group	non-COVID-19	-1.3322	0.504308	0.00985783	0.0530579	CPLM	1.99	96	96	0
formiminoglutamate	Age	Age	-0.474259	0.17955	0.00986489	0.0530579	CPLM	1.99	96	96	0
5-dodecenoate (12:1n7)	Group	Severe	0.581393	0.220268	0.00991599	0.0532782	CPLM	1.841	96	96	0
leucylglycine	BMI	BMI	-0.358931	0.136022	0.00993479	0.0533245	CPLM	1.99	96	96	0
1-(1-enyl-palmitoyl)-2-palmitoyl-GPC (P-16:0/16:0)*	Group	Severe	-0.371677	0.141155	0.0100888	0.0540021	CPLM	1.99	96	96	0
gamma-glutamyl-epsilon-lysine	Group	non-Severe	-0.233891	0.0888155	0.0100795	0.0540021	CPLM	1.99	96	96	0
N-acetylalanine	Age	Age	0.0779943	0.0296219	0.0100919	0.0540021	CPLM	1.99	96	96	0
palmitoleate (16:1n7)	Group	non-Severe	0.491588	0.186753	0.0101113	0.0540506	CPLM	1.99	96	96	0
isovalerylcarnitine (C5)	Group	non-COVID-19	0.422507	0.160537	0.0101236	0.0540615	CPLM	1.616	96	96	0
5-dodecenoylcarnitine (C12:1)	Group	Severe	0.705391	0.268207	0.0101736	0.0542179	CPLM	1.725	96	96	0
palmitoyl dihydrosphingomyelin (d18:0/16:0)*	Group	Severe	0.278557	0.105908	0.0101694	0.0542179	CPLM	1.99	96	96	0
deoxycholic acid 12-sulfate*	Group	non-Severe	1.53221	0.583011	0.0102269	0.0543913	CPLM	1.99	96	96	0
sulfate*	Group	non-COVID-19	0.203455	0.0774071	0.0102191	0.0543913	CPLM	1.807	96	96	0
myo-inositol	Group	Severe	0.316523	0.120457	0.0102384	0.0543974	CPLM	1.99	96	96	0
tetrahydrocortisol sulfate (1)	BMI	BMI	0.422547	0.160876	0.01027	0.0545103	CPLM	1.99	96	96	0
caprylate (8:0)	Age	Age	-0.373415	0.142297	0.0103356	0.0548027	CPLM	1.99	96	96	0
3-hydroxy-2-ethylpropionate	Group	non-COVID-19	0.267136	0.101927	0.0104294	0.0552241	CPLM	1.99	96	96	0
8-methoxykynurenate	Group	non-Severe	0.951735	0.363196	0.0104409	0.0552241	CPLM	1.99	96	96	0
histidine	Group	non-COVID-19	-0.190686	0.0727848	0.0104572	0.0552241	CPLM	1.051	96	96	0
pregnen-diol disulfate*	Age	Age	-0.158999	0.0606882	0.0104553	0.0552241	CPLM	1.81	96	96	0
orotidine	Group	non-COVID-19	0.416953	0.159303	0.0105286	0.0555207	CPLM	1.556	96	96	0
sphingosine	Group	non-Severe	-0.602825	0.230337	0.0105345	0.0555207	CPLM	1.72	96	96	0
Fibrinopeptide A (3-15)	Group	non-COVID-19	0.924893	0.353563	0.0105692	0.0556476	CPLM	1.99	96	96	0
methionine sulfoxide	Group	non-COVID-19	0.35509	0.135789	0.0105955	0.0557299	CPLM	1.99	96	96	0
3-hydroxymyristate	Group	Severe	0.361589	0.138337	0.0106292	0.055838	CPLM	1.99	96	96	0
ethyl beta-glucopyranoside	Group	non-COVID-19	-0.874274	0.334516	0.0106373	0.055838	CPLM	1.99	96	96	0
propyl 4-hydroxybenzoate	Group	non-Severe	-0.958098	0.367405	0.010805	0.0566616	CPLM	1.99	96	96	0
16a-hydroxy DHEA 3-sulfate	Group	non-COVID-19	0.59516	0.228313	0.0108333	0.0567533	CPLM	1.739	96	96	0
orotate	Sex	Male	-0.250006	0.0959326	0.0108544	0.0568067	CPLM	1.99	96	96	0
1-linoleoyl-2-arachidonoyl-GPC (18:2/20:4n6)*	Group	non-Severe	-0.363606	0.139583	0.0108869	0.05692	CPLM	1.82	96	96	0
pimeloylcarnitine/3-methyladipoylcarnitine (C7-DC)	BMI	BMI	-0.288401	0.11079	0.0109406	0.0571439	CPLM	1.841	96	96	0
pseudouridine	Age	Age	0.108933	0.0418885	0.0110168	0.0574846	CPLM	1.99	96	96	0
1-palmitoyl-GPA (16:0)	Group	non-COVID-19	-0.545681	0.210003	0.0110791	0.0575859	CPLM	1.668	96	96	0
branched-chain, straight-chain, or cyclopropyl 12:1 fatty acid*	Group	non-Severe	0.612401	0.235665	0.011074	0.0575859	CPLM	1.938	96	96	0
homostachydrine*	Group	Severe	-0.612863	0.235789	0.0110565	0.0575859	CPLM	1.99	96	96	0
N-acetylphenylalanine	Group	non-Severe	0.269215	0.103622	0.0110906	0.0575859	CPLM	1.99	96	96	0
undecanoate (11:0)	Group	non-COVID-19	0.118576	0.0456407	0.0110911	0.0575859	CPLM	1.01	96	96	0
carotene diol (2)	Age	Age	0.177889	0.068498	0.0111221	0.0576533	CPLM	1.629	96	96	0
tetradecadienoate (14:2)*	Group	Severe	0.603713	0.232477	0.0111261	0.0576533	CPLM	1.711	96	96	0
3-hydroxypyridine sulfate	Sex	Male	1.17005	0.450762	0.0111606	0.0577749	CPLM	1.99	96	96	0
2-hydroxy-3-methylvalerate	Sex	Male	0.333134	0.128359	0.0111724	0.0577792	CPLM	1.99	96	96	0
cysteine-glutathione disulfide	Group	non-COVID-19	-0.585524	0.2258	0.0112392	0.0580676	CPLM	1.653	96	96	0
1-myristoyl-2-arachidonoyl-GPC (14:0/20:4)*	Group	non-Severe	-0.518839	0.200163	0.0112699	0.0581685	CPLM	1.661	96	96	0
N,N-dimethyl-5-aminovalerate	Age	Age	0.212079	0.081872	0.011322	0.05838	CPLM	1.916	96	96	0
4-hydroxyphenylpyruvate	BMI	BMI	0.151505	0.058513	0.0113558	0.0584402	CPLM	1.458	96	96	0
beta-citrylglutamate	Group	non-Severe	-0.759674	0.293395	0.0113559	0.0584402	CPLM	1.871	96	96	0
ethyl alpha-glucopyranoside	BMI	BMI	-0.495214	0.191355	0.0113962	0.0585897	CPLM	1.99	96	96	0
heptanoate (7:0)	Group	non-Severe	-0.180736	0.069869	0.0114312	0.0587122	CPLM	1.94	96	96	0
1-oleoyl-2-linoleoyl-GPE (18:1/18:2)*	BMI	BMI	-0.229265	0.088699	0.0114938	0.0589758	CPLM	1.759	96	96	0
bilirubin degradation product, C16H18N2O5 (3)	Group	non-COVID-19	1.12372	0.435862	0.0116985	0.0599675	CPLM	1.99	96	96	0
Fibrinopeptide A (3-15)	Group	non-Severe	0.855472	0.3319	0.0117191	0.0600144	CPLM	1.99	96	96	0
leukotriene B4	Sex	Male	0.442114	0.171558	0.0117333	0.0600287	CPLM	1.745	96	96	0
homocitrulline	BMI	BMI	-0.331098	0.128622	0.0118229	0.0604283	CPLM	1.99	96	96	0
gamma-glutamylmethionine	Group	Severe	-0.454806	0.176763	0.0118618	0.0605677	CPLM	1.654	96	96	0
xanthine	Group	Severe	0.288333	0.112094	0.011885	0.0606275	CPLM	1.99	96	96	0
2-acrylamidoglycolic acid	Group	Severe	0.322537	0.125448	0.0119217	0.0607553	CPLM	1.405	96	96	0
3-methoxytyrosine	Group	Severe	0.406224	0.158026	0.0119365	0.0607716	CPLM	1.523	96	96	0
formiminoglutamate	Group	Severe	1.31469	0.511956	0.012021	0.061123	CPLM	1.99	96	96	0
sphingomyelin (d18:1/24:1, d18:2/24:0)*	Group	non-Severe	0.196778	0.076635	0.0120288	0.061123	CPLM	1.98	96	96	0
gamma-glutamylcitrulline*	Group	non-Severe	-0.708437	0.276008	0.012061	0.0612276	CPLM	1.85	96	96	0
2-hydroxyacetaminophen sulfate*	Group	non-Severe	2.29552	0.896438	0.012256	0.0620954	CPLM	1.913	96	96	0
erythritol	BMI	BMI	-0.213547	0.0834051	0.0122675	0.0620954	CPLM	1.99	96	96	0
hexanoylglycine (C6)	Group	non-Severe	0.76638	0.299313	0.0122641	0.0620954	CPLM	1.99	96	96	0
N-acetylkynurenine (2)	Age	Age	0.514537	0.201338	0.0124243	0.0628282	CPLM	1.99	96	96	0
3-hydroxy-2-methylpyridine sulfate	Sex	Male	1.87288	0.733221	0.0124662	0.0629187	CPLM	1.99	96	96	0
N-oleoyltaurine	BMI	BMI	0.21387	0.0837253	0.0124626	0.0629187	CPLM	1.678	96	96	0
1-linoleoylglycerol (18:2)	Group	non-COVID-19	-0.677218	0.265528	0.0125948	0.0635071	CPLM	1.99	96	96	0
methylnaphthyl sulfate (2)*	Group	non-Severe	-1.62036	0.63576	0.0126539	0.0637435	CPLM	1.99	96	96	0
21-hydroxypregnenolone monosulfate (2)	Group	non-Severe	0.840094	0.329699	0.0126752	0.0637895	CPLM	1.99	96	96	0
N6-succinyladenosine	Age	Age	0.189391	0.0744852	0.0128579	0.0646469	CPLM	1.638	96	96	0
N-acetylproline	Group	non-Severe	-0.227295	0.0894247	0.012889	0.0647415	CPLM	1.99	96	96	0
2-hydroxy-4-(methylthio)butanoic acid	Group	non-Severe	-0.517834	0.203902	0.0129618	0.0650447	CPLM	1.656	96	96	0
4-acetamidophenylglucuronide	Group	non-Severe	2.68425	1.05724	0.0129862	0.0651049	CPLM	1.852	96	96	0
N-acetyl-beta-alanine	Group	non-COVID-19	0.293988	0.115866	0.0130415	0.0652714	CPLM	1.46	96	96	0
pyroglutamine*	BMI	BMI	-0.170321	0.0671295	0.0130453	0.0652714	CPLM	1.99	96	96	0
sulfate of piperine metabolite C16H19NO3 (2)*	Age	Age	-0.67583	0.266403	0.0130568	0.0652714	CPLM	1.99	96	96	0
epiandrosterone sulfate	Sex	Male	0.466903	0.184118	0.0130908	0.0653793	CPLM	1.707	96	96	0
sphingomyelin (d18:2/16:0, d18:1/16:1)*	Group	non-Severe	0.196646	0.0775592	0.0131064	0.0653948	CPLM	1.99	96	96	0
taurine	Group	non-COVID-19	-0.249107	0.0983523	0.0131981	0.0657898	CPLM	1.278	96	96	0
1-carboxyethyltyrosine	BMI	BMI	-0.316221	0.124878	0.0132174	0.0658133	CPLM	1.99	96	96	0
cysteinylglycine disulfide*	Group	Severe	-0.420657	0.16614	0.0132279	0.0658133	CPLM	1.342	96	96	0
N-acetylphenylalanine	Group	Severe	0.294678	0.116412	0.0132494	0.0658577	CPLM	1.99	96	96	0
2-methylbutyrylcarnitine (C5)	Sex	Male	0.42177	0.166707	0.0132958	0.0660188	CPLM	1.652	96	96	0
6-oxopiperidine-2-carboxylate	Group	non-COVID-19	0.778312	0.307671	0.013307	0.0660188	CPLM	1.872	96	96	0
mead acid (20:3n9)	BMI	BMI	0.1759	0.0695736	0.0133573	0.0662056	CPLM	1.622	96	96	0
1-palmitoyl-GPG (16:0)*	Group	non-COVID-19	-0.826766	0.327237	0.0134193	0.0664503	CPLM	1.98	96	96	0
docosapentaenoate (DPA; 22:5n3)	Group	non-COVID-19	-0.397776	0.157487	0.0134453	0.0665164	CPLM	1.99	96	96	0
gamma-CEHC sulfate	Sex	Male	0.863828	0.342341	0.0135335	0.0668896	CPLM	1.99	96	96	0
cystathionine	Group	non-COVID-19	0.657204	0.260686	0.0136135	0.0672213	CPLM	1.99	96	96	0
anthranilate	Group	Severe	0.640754	0.254285	0.0136576	0.0672263	CPLM	1.99	96	96	0
bilirubin degradation product, C16H18N2O5 (4)	Group	non-COVID-19	1.03515	0.41084	0.0136658	0.0672263	CPLM	1.99	96	96	0
N-acetyl-1-methylhistidine*	Age	Age	0.27291	0.10829	0.0136452	0.0672263	CPLM	1.882	96	96	0
suberoylcarnitine (C8-DC)	Group	non-Severe	0.809402	0.321181	0.0136487	0.0672263	CPLM	1.99	96	96	0
caprate (10:0)	Age	Age	-0.311324	0.123809	0.0138485	0.0680613	CPLM	1.99	96	96	0
alpha-ketoglutarate	BMI	BMI	0.287863	0.114521	0.0138826	0.0681653	CPLM	1.99	96	96	0
retinol (Vitamin A)	Sex	Male	0.326346	0.129862	0.0139041	0.0682069	CPLM	1.678	96	96	0
1-stearoyl-2-arachidonoyl-GPI (18:0/20:4)	Group	non-Severe	-0.202758	0.0807856	0.0140216	0.0687188	CPLM	1.481	96	96	0
acetylcarnitine (C2)	Group	Severe	1.03454	0.412357	0.0140577	0.0688313	CPLM	1.99	96	96	0
hexanoylcarnitine (C6)	Group	non-Severe	0.388156	0.154983	0.0142191	0.0695567	CPLM	1.99	96	96	0
sarcosine	Group	Severe	-0.482407	0.192689	0.0142544	0.0696647	CPLM	1.99	96	96	0
1-(1-enyl-palmitoyl)-GPE (P-16:0)*	Group	non-Severe	-0.342499	0.136831	0.0142725	0.069688	CPLM	1.531	96	96	0
N-acetylthreonine	Group	non-COVID-19	0.273697	0.109362	0.0142881	0.0696993	CPLM	1.99	96	96	0
5-dodecenoylcarnitine (C12:1)	Group	non-COVID-19	0.63178	0.252902	0.0144589	0.0704671	CPLM	1.725	96	96	0
N-acetylglycine	Group	Severe	0.318446	0.127598	0.0145513	0.0708517	CPLM	1.99	96	96	0
octadecenedioate (C18:1-DC)	Group	non-COVID-19	0.69439	0.278406	0.0146097	0.07107	CPLM	1.99	96	96	0
tiglyl carnitine (C5)	Age	Age	0.18227	0.0731386	0.0146878	0.0713835	CPLM	1.626	96	96	0
stearoyl sphingomyelin (d18:1/18:0)	Group	non-COVID-19	0.243428	0.0978191	0.0148255	0.0719859	CPLM	1.99	96	96	0
S-methylmethionine	Group	non-Severe	-1.10492	0.444131	0.0148541	0.0720581	CPLM	1.99	96	96	0
carboxyethyl-GABA	Group	non-COVID-19	0.226498	0.0911577	0.0149761	0.0725829	CPLM	1.99	96	96	0
N-acetyltryptophan	Group	Severe	-0.312856	0.125957	0.0150095	0.0726776	CPLM	1.99	96	96	0
dihomolinolenate (20:3n3 or 3n6)	Group	Severe	-0.521266	0.2099	0.0150265	0.0726926	CPLM	1.99	96	96	0
lactate	Group	non-Severe	-0.242699	0.0977991	0.0150968	0.0729657	CPLM	1.99	96	96	0
1-palmitoyl-GPE (16:0)	Group	Severe	0.27926	0.112668	0.015215	0.0734319	CPLM	1.99	96	96	0
phenylacetylglutamine	BMI	BMI	-0.265594	0.107161	0.0152213	0.0734319	CPLM	1.99	96	96	0
dimethylglycine	Group	non-COVID-19	0.35858	0.144756	0.0152736	0.0736167	CPLM	1.99	96	96	0
glycochenodeoxycholate glucuronide (1)	Group	non-COVID-19	0.723495	0.292393	0.0153831	0.0740762	CPLM	1.99	96	96	0
beta-citrylglutamate	Age	Age	0.283897	0.114751	0.0153973	0.0740768	CPLM	1.871	96	96	0
N6-acetyllysine	Group	non-COVID-19	0.159261	0.0644223	0.0154737	0.0743078	CPLM	1.99	96	96	0
N-acetylneuraminate	Group	Severe	0.35489	0.143548	0.0154681	0.0743078	CPLM	1.99	96	96	0
bilirubin degradation product, C17H18N2O4 (3)	Sex	Male	0.568434	0.230321	0.0156406	0.0750404	CPLM	1.807	96	96	0
pregnenolone sulfate	Sex	Male	0.359931	0.14605	0.0157864	0.0756707	CPLM	1.662	96	96	0
N-acetylmethionine	Group	non-Severe	-0.557254	0.226454	0.0159367	0.0763214	CPLM	1.754	96	96	0
1-palmitoyl-2-oleoyl-GPI (16:0/18:1)*	Group	non-COVID-19	-0.48603	0.197611	0.0159885	0.0763606	CPLM	1.627	96	96	0
glu-gly-asn-val	Group	non-Severe	0.698682	0.284032	0.0159742	0.0763606	CPLM	1.847	96	96	0
S-methylcysteine	Group	non-Severe	-0.41174	0.167385	0.0159756	0.0763606	CPLM	1.553	96	96	0
gamma-CEHC sulfate	Group	non-Severe	-1.03207	0.419832	0.0160401	0.0765371	CPLM	1.99	96	96	0
C-glycosyltryptophan	Age	Age	0.108254	0.0440957	0.0161783	0.0771263	CPLM	1.99	96	96	0
N-alpha-acetylornithine	Group	non-COVID-19	0.28483	0.116086	0.0162355	0.0773288	CPLM	1.99	96	96	0
methylsuccinoylcarnitine	Group	Severe	-1.02892	0.419759	0.0163369	0.0776705	CPLM	1.99	96	96	0
N-acetylalliin	Group	non-Severe	-1.71878	0.701133	0.0163275	0.0776705	CPLM	1.99	96	96	0
alpha-hydroxyisovalerate	Group	Severe	-0.476467	0.194588	0.0164474	0.0781254	CPLM	1.99	96	96	0
N-palmitoyltaurine	BMI	BMI	0.223241	0.0912059	0.0164873	0.0782437	CPLM	1.758	96	96	0
gamma-glutamyltyrosine	Group	non-COVID-19	0.303263	0.123923	0.0165074	0.0782685	CPLM	1.99	96	96	0
tigloylglycine	BMI	BMI	-0.273206	0.111679	0.0165435	0.0783686	CPLM	1.907	96	96	0
N-acetylserine	Age	Age	0.100664	0.0411588	0.0165687	0.0784171	CPLM	1.99	96	96	0
1-myristoylglycerol (14:0)	Group	non-Severe	-0.739966	0.302732	0.016631	0.0786053	CPLM	1.806	96	96	0
glycoursodeoxycholic acid sulfate (1)	Age	Age	0.419604	0.171679	0.0166384	0.0786053	CPLM	1.99	96	96	0
tetrahydrocortisone glucuronide (5)	Sex	Male	0.59874	0.245007	0.0166539	0.0786078	CPLM	1.887	96	96	0
sebacate (C10-DC)	Group	Severe	0.68737	0.281561	0.016761	0.0790419	CPLM	1.99	96	96	0
1,2-dipalmitoyl-GPC (16:0/16:0)	Group	non-COVID-19	0.26714	0.109498	0.0168301	0.0792967	CPLM	1.99	96	96	0
gamma-glutamyl-2-aminobutyrate	Group	non-COVID-19	0.407407	0.167129	0.0169172	0.0796354	CPLM	1.679	96	96	0
(S)-3-hydroxybutyrylcarnitine	Group	non-COVID-19	-1.23514	0.506947	0.0169721	0.0797917	CPLM	1.99	96	96	0
sphingomyelin (d18:1/22:2, d18:2/22:1, d16:1/24:2)*	Group	non-COVID-19	0.239695	0.0983966	0.0169902	0.0797917	CPLM	1.99	96	96	0
uracil	Sex	Male	-0.360639	0.148053	0.0169961	0.0797917	CPLM	1.616	96	96	0
bilirubin (E,E)*	Group	non-Severe	-1.0328	0.424213	0.0170512	0.0799788	CPLM	1.99	96	96	0
sphingomyelin (d18:1/14:0, d16:1/16:0)*	Group	non-COVID-19	-0.255913	0.105157	0.0170954	0.0801144	CPLM	1.99	96	96	0
alpha-tocopherol	Group	non-COVID-19	-0.266582	0.109741	0.0172907	0.0809575	CPLM	1.876	96	96	0
maleate	Group	Severe	0.295451	0.121643	0.0173065	0.0809591	CPLM	1.511	96	96	0
dihomolinolenate (20:3n3 or 3n6)	Group	non-Severe	-0.45313	0.186705	0.0173891	0.0812009	CPLM	1.99	96	96	0
glyco-beta-muricholate	Age	Age	0.438148	0.180528	0.017387	0.0812009	CPLM	1.99	96	96	0
3-(N-acetyl-L-cystein-S-yl) acetaminophen	Group	non-COVID-19	1.10854	0.457014	0.0174509	0.0812499	CPLM	1.99	96	96	0
andro steroid monosulfate C19H28O6S (1)*	Group	non-Severe	0.514368	0.212041	0.0174425	0.0812499	CPLM	1.733	96	96	0
ascorbic acid 3-sulfate*	Group	non-Severe	-0.436262	0.179875	0.0174616	0.0812499	CPLM	1.99	96	96	0
heptanoate (7:0)	Group	Severe	-0.190446	0.0785138	0.0174493	0.0812499	CPLM	1.94	96	96	0
lanthionine	Group	non-COVID-19	-0.689394	0.284335	0.0174969	0.0813418	CPLM	1.84	96	96	0
gamma-glutamyl-epsilon-lysine	Group	Severe	-0.241976	0.0998158	0.0175128	0.081344	CPLM	1.99	96	96	0
2-methylbutyrylcarnitine (C5)	Group	non-COVID-19	0.499877	0.206296	0.0175633	0.0813605	CPLM	1.652	96	96	0
hydroxyasparagine	Age	Age	0.09137	0.0377131	0.0175785	0.0813605	CPLM	1.99	96	96	0
lanthionine	Age	Age	0.253134	0.104474	0.017571	0.0813605	CPLM	1.84	96	96	0
serotonin	Group	non-Severe	-0.504514	0.208192	0.0175541	0.0813605	CPLM	1.694	96	96	0
formiminoglutamate	Group	non-Severe	-1.10935	0.458056	0.0176196	0.0814788	CPLM	1.99	96	96	0
3-methylcytidine	BMI	BMI	-0.238622	0.0986236	0.0177253	0.0818957	CPLM	1.929	96	96	0
1,7-dimethylurate	Sex	Male	1.08486	0.448599	0.0177796	0.0819432	CPLM	1.99	96	96	0
3-formylindole	Group	non-COVID-19	-0.214146	0.0885534	0.0177825	0.0819432	CPLM	1.99	96	96	0
glutamate	Group	non-Severe	-0.224782	0.0929431	0.0177725	0.0819432	CPLM	1.99	96	96	0
undecanedioate (C11-DC)	Group	non-COVID-19	0.297524	0.12308	0.0178259	0.0820713	CPLM	1.99	96	96	0
2-O-methylascorbic acid	Age	Age	0.146675	0.0608045	0.0180593	0.0826799	CPLM	1.99	96	96	0
2-O-methylcytidine	Group	non-Severe	-0.235147	0.0974852	0.0180642	0.0826799	CPLM	1.312	96	96	0
3-indoleglyoxylic acid	Group	non-Severe	-0.515005	0.213561	0.0180927	0.0826799	CPLM	1.659	96	96	0
5alpha-androstan-3beta,17beta-diol monosulfate (2)	Age	Age	-0.280538	0.11629	0.018052	0.0826799	CPLM	1.835	96	96	0
dihomolinoleate (20:2n6)	BMI	BMI	0.144132	0.0597222	0.018007	0.0826799	CPLM	1.99	96	96	0
Fibrinopeptide B (1-12)	BMI	BMI	-0.156652	0.0649629	0.0180976	0.0826799	CPLM	1.577	96	96	0
gamma-glutamylglycine	Group	non-Severe	-0.333049	0.138117	0.0181	0.0826799	CPLM	1.99	96	96	0
gamma-glutamylthreonine	Group	non-Severe	-0.259747	0.1076	0.0179782	0.0826799	CPLM	1.99	96	96	0
sulfate of piperine metabolite C16H19NO3 (2)*	Group	Severe	-1.83853	0.761968	0.0180298	0.0826799	CPLM	1.99	96	96	0
hippurate	Group	Severe	-0.950327	0.394263	0.018145	0.0828132	CPLM	1.99	96	96	0
3,4-dihydroxybutyrate	BMI	BMI	-0.106184	0.0440689	0.0181861	0.0828564	CPLM	1.99	96	96	0
dihydroferulic acid sulfate	BMI	BMI	-0.448156	0.185977	0.0181749	0.0828564	CPLM	1.99	96	96	0
tyrosine	Sex	Male	0.180351	0.0748665	0.018211	0.0828979	CPLM	1.99	96	96	0
2,3-dihydroxy-5-methylthio-4-pentenoate (DMTPA)*	Age	Age	0.158101	0.0656712	0.018281	0.0830006	CPLM	1.99	96	96	0
2-hydroxy-3-methylvalerate	Age	Age	0.149199	0.0619624	0.0182609	0.0830006	CPLM	1.99	96	96	0
4-methoxyphenol sulfate	Sex	Male	0.686331	0.285081	0.0182793	0.0830006	CPLM	1.99	96	96	0
p-cresol sulfate	Group	Severe	-0.956816	0.397948	0.0184259	0.0835861	CPLM	1.99	96	96	0
lactate	Group	Severe	-0.26412	0.1099	0.0184774	0.0837473	CPLM	1.99	96	96	0
N-acetylcitrulline	Group	Severe	-1.19383	0.496983	0.0185305	0.0839154	CPLM	1.99	96	96	0
2-piperidinone	Group	Severe	-0.814896	0.339476	0.0186111	0.0842077	CPLM	1.99	96	96	0
21-hydroxypregnenolone monosulfate (1)	Group	Severe	0.690094	0.287636	0.018671	0.0843063	CPLM	1.99	96	96	0
cytidine	Age	Age	0.134879	0.0562101	0.0186544	0.0843063	CPLM	1.99	96	96	0
DSGEGDFXAEGGGVR*	BMI	BMI	-0.256213	0.106801	0.0186812	0.0843063	CPLM	1.927	96	96	0
1-(1-enyl-oleoyl)-GPE (P-18:1)*	BMI	BMI	-0.183138	0.0763662	0.0187204	0.0843919	CPLM	1.638	96	96	0
arabonate/xylonate	BMI	BMI	-0.118238	0.0493089	0.0187323	0.0843919	CPLM	1.99	96	96	0
N1-Methyl-2-pyridone-5-carboxamide	Group	non-COVID-19	0.504909	0.210819	0.0188722	0.0849494	CPLM	1.99	96	96	0
1-stearoyl-2-docosahexaenoyl-GPE (18:0/22:6)*	BMI	BMI	-0.182717	0.076337	0.0189407	0.0851846	CPLM	1.751	96	96	0
1-stearoyl-2-arachidonoyl-GPC (18:0/20:4)	Group	non-COVID-19	-0.235118	0.0982738	0.0189932	0.0853472	CPLM	1.623	96	96	0
lysine	Group	non-Severe	-0.178569	0.0746571	0.0190234	0.0854097	CPLM	1.99	96	96	0
metabolonic lactone sulfate	Sex	Male	0.364662	0.152655	0.0191715	0.086001	CPLM	1.667	96	96	0
ethyl alpha-glucopyranoside	Sex	Male	0.94744	0.398003	0.0195805	0.0876873	CPLM	1.99	96	96	0
O-sulfo-L-tyrosine	Sex	Male	0.272949	0.114678	0.0195976	0.0876873	CPLM	1.99	96	96	0
trigonelline (N-methylnicotinate)	Group	non-COVID-19	-0.520829	0.218807	0.0195892	0.0876873	CPLM	1.99	96	96	0
gamma-glutamylphenylalanine	Sex	Male	0.210656	0.0885921	0.0197134	0.0881306	CPLM	1.99	96	96	0
glutamine conjugate of C8H12O4 (1)*	Group	non-Severe	0.959669	0.403717	0.0197501	0.0882196	CPLM	1.99	96	96	0
cholesterol sulfate	Group	non-Severe	-0.242632	0.102119	0.0198066	0.0883963	CPLM	1.449	96	96	0
isoleucine	Group	non-Severe	-0.190492	0.0802353	0.0198967	0.0887232	CPLM	1.925	96	96	0
bilirubin degradation product, C17H18N2O4 (2)	Sex	Male	0.584783	0.246403	0.0199414	0.0887391	CPLM	1.797	96	96	0
C-glycosyltryptophan	Sex	Male	0.216712	0.0913205	0.0199511	0.0887391	CPLM	1.99	96	96	0
isobutyrylcarnitine (C4)	Age	Age	0.242699	0.102244	0.0199187	0.0887391	CPLM	1.99	96	96	0
1-stearoyl-2-linoleoyl-GPC (18:0/18:2)*	Group	Severe	-0.160405	0.0676502	0.0200521	0.0891127	CPLM	1.99	96	96	0
cinnamoylglycine	Group	non-COVID-19	1.12755	0.475773	0.0201114	0.0892252	CPLM	1.99	96	96	0
gamma-glutamylthreonine	Group	Severe	-0.286586	0.120914	0.0200987	0.0892252	CPLM	1.99	96	96	0
phenol sulfate	Group	non-COVID-19	-0.568025	0.239915	0.0202292	0.0896722	CPLM	1.895	96	96	0
glucuronide of C10H18O2 (8)*	Group	non-Severe	-1.26881	0.535978	0.0202466	0.0896735	CPLM	1.99	96	96	0
valine	Group	non-Severe	-0.156634	0.0662573	0.020413	0.0903341	CPLM	1.99	96	96	0
choline	Group	Severe	-0.162001	0.0685607	0.0204723	0.09052	CPLM	1.99	96	96	0
gamma-glutamylalanine	Sex	Male	0.245862	0.104074	0.0204979	0.090557	CPLM	1.51	96	96	0
1-methyl-5-imidazoleacetate	Sex	Male	0.685465	0.290327	0.0205689	0.0907943	CPLM	1.99	96	96	0
9-hydroxystearate	Group	non-COVID-19	0.480887	0.203731	0.0206007	0.0908579	CPLM	1.629	96	96	0
Fibrinopeptide A (2-15)	Group	non-COVID-19	0.736754	0.312361	0.0206914	0.0911048	CPLM	1.99	96	96	0
glycerol	Group	Severe	0.270372	0.114627	0.0206885	0.0911048	CPLM	1.99	96	96	0
1-linoleoyl-2-linolenoyl-GPC (18:2/18:3)*	Group	non-Severe	-0.514076	0.21799	0.0207128	0.0911225	CPLM	1.696	96	96	0
alpha-ketoglutaramate*	Group	non-Severe	0.276212	0.117163	0.0207525	0.0912204	CPLM	1.504	96	96	0
1-oleoyl-2-linoleoyl-GPC (18:1/18:2)*	BMI	BMI	-0.0807884	0.0342891	0.0208257	0.0913892	CPLM	1.87	96	96	0
1-stearoyl-GPE (18:0)	BMI	BMI	-0.112716	0.0478358	0.020814	0.0913892	CPLM	1.686	96	96	0
adrenate (22:4n6)	Age	Age	-0.181274	0.0769992	0.0209236	0.0916662	CPLM	1.673	96	96	0
N-acetylmethionine	Age	Age	0.208177	0.0884271	0.0209238	0.0916662	CPLM	1.754	96	96	0
3-hydroxybutyroylglycine	Group	non-COVID-19	0.54532	0.231718	0.0209688	0.0917864	CPLM	1.714	96	96	0
oleoyl ethanolamide	BMI	BMI	0.176647	0.075169	0.0211476	0.0924923	CPLM	1.652	96	96	0
16a-hydroxy DHEA 3-sulfate	Group	Severe	0.571526	0.243514	0.0213081	0.0930388	CPLM	1.739	96	96	0
5-dodecenoate (12:1n7)	Group	non-Severe	0.466491	0.198744	0.0212972	0.0930388	CPLM	1.841	96	96	0
sphingomyelin (d18:1/17:0, d17:1/18:0, d19:1/16:0)	Group	non-Severe	0.229241	0.0977433	0.0213963	0.0933465	CPLM	1.929	96	96	0
10-heptadecenoate (17:1n7)	BMI	BMI	0.147578	0.0629661	0.0214815	0.0936399	CPLM	1.99	96	96	0
Fibrinopeptide A (2-15)	Sex	Male	0.558091	0.238637	0.021758	0.0947664	CPLM	1.99	96	96	0
1-(1-enyl-oleoyl)-GPE (P-18:1)*	Group	non-Severe	-0.431059	0.184606	0.0219574	0.0955557	CPLM	1.638	96	96	0
homoarginine	Group	non-COVID-19	-0.276659	0.118521	0.0219992	0.0955791	CPLM	1.913	96	96	0
stearate (18:0)	Group	Severe	-0.162538	0.0696252	0.0219879	0.0955791	CPLM	1.99	96	96	0
glycylvaline	Group	Severe	-0.552741	0.236953	0.0220849	0.095872	CPLM	1.674	96	96	0
dimethylarginine (ADMA + SDMA)	Group	Severe	-0.206755	0.0887294	0.0222251	0.0964008	CPLM	1.99	96	96	0
thymol sulfate	Sex	Male	0.902246	0.387264	0.0222461	0.0964118	CPLM	1.99	96	96	0
phosphocholine	Group	non-COVID-19	-0.159763	0.0686037	0.0223027	0.0965777	CPLM	1.99	96	96	0
butyrylcarnitine (C4)	Group	non-COVID-19	0.663946	0.285287	0.0223859	0.0968577	CPLM	1.811	96	96	0
4-methylguaiacol sulfate	Sex	Male	-0.929592	0.399586	0.0224366	0.096997	CPLM	1.99	96	96	0
1-carboxyethylphenylalanine	Group	non-COVID-19	0.333215	0.143303	0.0225001	0.0970317	CPLM	1.99	96	96	0
heneicosapentaenoate (21:5n3)	Group	Severe	-1.4048	0.604123	0.0224946	0.0970317	CPLM	1.99	96	96	0
taurodeoxycholate	BMI	BMI	-0.456033	0.196074	0.022468	0.0970317	CPLM	1.99	96	96	0
17alpha-hydroxypregnanolone glucuronide	Group	Severe	0.840428	0.361661	0.0225817	0.0972556	CPLM	1.983	96	96	0
2-methoxyacetaminophen sulfate*	Group	non-COVID-19	2.0991	0.903354	0.0225891	0.0972556	CPLM	1.99	96	96	0
Fibrinopeptide B (1-12)	Age	Age	0.152123	0.0655123	0.0226808	0.0974902	CPLM	1.577	96	96	0
glycine	Group	Severe	-0.185924	0.0800676	0.0226783	0.0974902	CPLM	1.99	96	96	0
Fibrinopeptide A (2-15)	Group	non-Severe	0.680312	0.293175	0.0227686	0.0977874	CPLM	1.99	96	96	0
cis-3,4-methyleneheptanoate	Age	Age	-0.143582	0.0619497	0.0229265	0.0983047	CPLM	1.839	96	96	0
taurocholenate sulfate*	Group	non-Severe	0.513939	0.221733	0.0229204	0.0983047	CPLM	1.99	96	96	0
palmitoyl-sphingosine-phosphoethanolamine (d18:1/16:0)	Group	non-COVID-19	0.477901	0.206312	0.0230025	0.0985499	CPLM	1.715	96	96	0
1-stearoyl-GPA (18:0)	BMI	BMI	-0.404104	0.174709	0.0231972	0.0993031	CPLM	1.99	96	96	0
6-oxopiperidine-2-carboxylate	BMI	BMI	-0.264008	0.11424	0.0233132	0.0997182	CPLM	1.872	96	96	0
1-carboxyethylphenylalanine	Age	Age	0.122228	0.0529015	0.0233434	0.0997658	CPLM	1.99	96	96	0
1-arachidonoyl-GPE (20:4n6)*	Group	non-Severe	0.203808	0.0884316	0.0236814	0.101054	CPLM	1.894	96	96	0
sedoheptulose	Group	Severe	0.678408	0.294363	0.0236832	0.101054	CPLM	1.832	96	96	0
3-hydroxylaurate	Group	non-Severe	0.351998	0.152795	0.0237385	0.101207	CPLM	1.99	96	96	0
8-methoxykynurenate	Group	non-COVID-19	0.891054	0.387023	0.0238209	0.101476	CPLM	1.99	96	96	0
imidazole propionate	Group	non-COVID-19	0.649786	0.282373	0.02389	0.101688	CPLM	1.99	96	96	0
(2,4 or 2,5)-dimethylphenol sulfate	Sex	Male	0.998348	0.434734	0.02417	0.102796	CPLM	1.99	96	96	0
adipoylcarnitine (C6-DC)	Group	non-Severe	0.570671	0.248699	0.0242795	0.103011	CPLM	1.768	96	96	0
fumarate	Group	non-COVID-19	0.296425	0.129147	0.0242415	0.103011	CPLM	1.99	96	96	0
N-acetylvaline	Group	non-COVID-19	0.189004	0.0823621	0.0242694	0.103011	CPLM	1.99	96	96	0
bilirubin degradation product, C17H20N2O5 (2)	Sex	Male	0.769907	0.335843	0.0244101	0.103482	CPLM	1.99	96	96	0
16a-hydroxy DHEA 3-sulfate	Group	non-Severe	0.501528	0.218844	0.0244553	0.103506	CPLM	1.739	96	96	0
alpha-hydroxyisovalerate	Group	non-Severe	-0.39686	0.173161	0.0244466	0.103506	CPLM	1.99	96	96	0
undecenoylcarnitine (C11:1)	Group	non-COVID-19	-0.442896	0.193387	0.0245467	0.103809	CPLM	1.615	96	96	0
alpha-hydroxyisovalerate	Group	non-COVID-19	0.421672	0.184198	0.024606	0.103976	CPLM	1.99	96	96	0
gamma-glutamylhistidine	Group	Severe	-0.223948	0.0978904	0.0246964	0.10427	CPLM	1.493	96	96	0
N6-carboxymethyllysine	BMI	BMI	-0.116564	0.0509585	0.0247154	0.10427	CPLM	1.515	96	96	0
1-(1-enyl-palmitoyl)-2-oleoyl-GPE (P-16:0/18:1)*	Group	non-Severe	-0.462391	0.202351	0.0248581	0.104788	CPLM	1.711	96	96	0
N6,N6,N6-trimethyllysine	Sex	Male	0.293016	0.128323	0.0249616	0.10514	CPLM	1.99	96	96	0
pimeloylcarnitine/3-methyladipoylcarnitine (C7-DC)	Group	non-COVID-19	-0.681553	0.299181	0.0252931	0.10645	CPLM	1.841	96	96	0
pipecolate	Group	Severe	-0.594465	0.261265	0.0254636	0.10706	CPLM	1.808	96	96	0
taurodeoxycholic acid 3-sulfate	Group	non-COVID-19	1.06909	0.46991	0.0254787	0.10706	CPLM	1.99	96	96	0
15-HETE	Group	non-COVID-19	-0.439031	0.193225	0.0256653	0.107627	CPLM	1.705	96	96	0
3-methyl catechol sulfate (1)	Group	Severe	-1.44599	0.636449	0.0256753	0.107627	CPLM	1.99	96	96	0
vanillactate	Group	non-COVID-19	0.883379	0.388817	0.0256752	0.107627	CPLM	1.99	96	96	0
leukotriene B4	Group	Severe	0.514356	0.226497	0.0257417	0.107774	CPLM	1.745	96	96	0
N-acetyltaurine	Group	Severe	-0.314208	0.138371	0.0257516	0.107774	CPLM	1.99	96	96	0
3-hydroxybutyrate (BHBA)	Sex	Male	-0.782946	0.345605	0.0260904	0.109105	CPLM	1.99	96	96	0
3-hydroxy-2-ethylpropionate	Age	Age	0.0852038	0.0376187	0.0261228	0.109154	CPLM	1.99	96	96	0
4-hydroxyphenylacetate	Age	Age	0.274419	0.121196	0.0261658	0.109246	CPLM	1.9	96	96	0
1,7-dimethylurate	Group	Severe	-1.39671	0.617497	0.0263179	0.109775	CPLM	1.99	96	96	0
2-methylcitrate/homocitrate	BMI	BMI	-0.131946	0.0583407	0.0263343	0.109775	CPLM	1.603	96	96	0
sphingomyelin (d18:2/14:0, d18:1/14:1)*	Group	Severe	-0.379547	0.167928	0.0264291	0.110083	CPLM	1.526	96	96	0
2-hydroxysebacate	Group	Severe	0.377328	0.167155	0.0266123	0.110599	CPLM	1.99	96	96	0
3-methylglutaconate	Group	Severe	0.397031	0.175879	0.0266088	0.110599	CPLM	1.99	96	96	0
myristoleoylcarnitine (C14:1)*	Group	non-COVID-19	0.511286	0.226504	0.0266164	0.110599	CPLM	1.726	96	96	0
4-guanidinobutanoate	BMI	BMI	-0.110777	0.0490958	0.0266787	0.110768	CPLM	1.83	96	96	0
dihydroferulic acid sulfate	Group	non-Severe	-1.0705	0.47451	0.0266993	0.110768	CPLM	1.99	96	96	0
dihydroferulate	Group	Severe	-0.622485	0.276043	0.0267639	0.110948	CPLM	1.732	96	96	0
dimethylarginine (ADMA + SDMA)	Age	Age	0.0699788	0.0310548	0.0268709	0.111304	CPLM	1.99	96	96	0
17alpha-hydroxypregnenolone 3-sulfate	Age	Age	-0.195333	0.0868877	0.0272204	0.112663	CPLM	1.666	96	96	0
sphingomyelin (d17:1/16:0, d18:1/15:0, d16:1/17:0)*	Group	Severe	0.222708	0.099079	0.0272421	0.112664	CPLM	1.741	96	96	0
trimethylamine N-oxide	Group	non-COVID-19	-0.685268	0.30492	0.0272696	0.112689	CPLM	1.99	96	96	0
bilirubin degradation product, C17H20N2O5 (1)	Sex	Male	0.890711	0.39648	0.0273242	0.112825	CPLM	1.99	96	96	0
1-palmitoyl-2-arachidonoyl-GPC (16:0/20:4n6)	Group	non-Severe	0.197853	0.0881597	0.0274778	0.113281	CPLM	1.509	96	96	0
pregnanolone/allopregnanolone sulfate	Age	Age	-0.366724	0.163393	0.027466	0.113281	CPLM	1.99	96	96	0
3-hydroxyhippurate	Group	non-COVID-19	-1.01377	0.452675	0.0277977	0.11451	CPLM	1.99	96	96	0
1-(1-enyl-stearoyl)-GPE (P-18:0)*	Group	non-Severe	-0.32506	0.145176	0.0278268	0.11454	CPLM	1.57	96	96	0
N-acetyltyrosine	Age	Age	0.101088	0.0452621	0.0282141	0.116043	CPLM	1.99	96	96	0
1-(1-enyl-palmitoyl)-GPE (P-16:0)*	Group	non-COVID-19	-0.311385	0.139557	0.0283614	0.116466	CPLM	1.531	96	96	0
1-palmitoyl-2-arachidonoyl-GPC (16:0/20:4n6)	Group	non-COVID-19	-0.213645	0.0957403	0.0283431	0.116466	CPLM	1.509	96	96	0
heptenedioate (C7:1-DC)*	BMI	BMI	-0.351711	0.157692	0.0284218	0.116623	CPLM	1.99	96	96	0
11beta-hydroxyetiocholanolone glucuronide*	BMI	BMI	-0.296947	0.133252	0.0285541	0.117074	CPLM	1.99	96	96	0
7-HOCA	Sex	Male	0.489626	0.219834	0.0286379	0.117326	CPLM	1.891	96	96	0
gamma-glutamylglutamate	BMI	BMI	0.192968	0.0866639	0.0286813	0.117412	CPLM	1.727	96	96	0
N-acetylisoleucine	Group	Severe	-0.304594	0.13705	0.0289692	0.118406	CPLM	1.99	96	96	0
quinate	Sex	Male	0.777019	0.349614	0.028969	0.118406	CPLM	1.99	96	96	0
glycine	Age	Age	-0.0622413	0.028017	0.0290359	0.118586	CPLM	1.99	96	96	0
1-methylguanidine	BMI	BMI	-0.128848	0.0580289	0.0291169	0.118764	CPLM	1.99	96	96	0
N-palmitoyltaurine	Group	non-COVID-19	-0.527206	0.237449	0.0291247	0.118764	CPLM	1.758	96	96	0
catechol sulfate	Group	non-COVID-19	-0.919408	0.414458	0.0292627	0.119141	CPLM	1.909	96	96	0
glycine conjugate of C10H14O2 (1)*	BMI	BMI	-0.311255	0.140293	0.0292443	0.119141	CPLM	1.99	96	96	0
5-HETE	Group	non-COVID-19	-0.352626	0.159005	0.0293072	0.11923	CPLM	1.562	96	96	0
glycine	Group	non-Severe	-0.157898	0.0712426	0.0294041	0.119531	CPLM	1.99	96	96	0
cysteine s-sulfate	Group	non-Severe	0.34349	0.155091	0.0295161	0.119894	CPLM	1.471	96	96	0
N1-methylinosine	Group	non-Severe	0.754694	0.341004	0.0296318	0.12027	CPLM	1.99	96	96	0
1-(1-enyl-palmitoyl)-2-palmitoleoyl-GPC (P-16:0/16:1)*	Age	Age	0.255453	0.115465	0.0296873	0.120402	CPLM	1.918	96	96	0
laurylcarnitine (C12)	Sex	Male	0.495689	0.22415	0.0297566	0.12059	CPLM	1.906	96	96	0
4-allylcatechol sulfate	Group	non-COVID-19	-1.0895	0.492796	0.0297973	0.120662	CPLM	1.99	96	96	0
oleate/vaccenate (18:1)	Group	Severe	0.38789	0.175557	0.0298962	0.120783	CPLM	1.99	96	96	0
palmitoyl-sphingosine-phosphoethanolamine (d18:1/16:0)	BMI	BMI	-0.172466	0.0780415	0.0298638	0.120783	CPLM	1.715	96	96	0
stearate (18:0)	Group	non-Severe	-0.136903	0.0619538	0.0298755	0.120783	CPLM	1.99	96	96	0
3-methyl catechol sulfate (1)	Age	Age	-0.494351	0.223827	0.0299569	0.120934	CPLM	1.99	96	96	0
tartronate (hydroxymalonate)	BMI	BMI	-0.135554	0.0614069	0.0300414	0.121182	CPLM	1.494	96	96	0
3-methyl catechol sulfate (1)	BMI	BMI	-0.491042	0.222721	0.0302395	0.121888	CPLM	1.99	96	96	0
1-linoleoyl-GPE (18:2)*	BMI	BMI	-0.116601	0.0529224	0.0303483	0.121951	CPLM	1.99	96	96	0
2-pyrrolidinone	Group	Severe	-0.274524	0.124586	0.0303312	0.121951	CPLM	1.489	96	96	0
dihomolinolenate (20:3n3 or 3n6)	Group	non-COVID-19	-0.438694	0.199077	0.0303194	0.121951	CPLM	1.99	96	96	0
succinylcarnitine (C4-DC)	Group	non-Severe	-0.69708	0.316304	0.0303059	0.121951	CPLM	1.947	96	96	0
4-acetamidophenol	BMI	BMI	0.787245	0.357634	0.0304939	0.122162	CPLM	1.88	96	96	0
acetylcarnitine (C2)	BMI	BMI	0.316306	0.143675	0.030474	0.122162	CPLM	1.99	96	96	0
argininate*	Sex	Male	0.225758	0.102523	0.0304383	0.122162	CPLM	1.99	96	96	0
oleoylcarnitine (C18:1)	Group	non-COVID-19	0.289336	0.131419	0.0304663	0.122162	CPLM	1.99	96	96	0
1-carboxyethyltyrosine	Group	Severe	0.786516	0.357554	0.0306076	0.12243	CPLM	1.99	96	96	0
ceramide (d18:1/20:0, d16:1/22:0, d20:1/18:0)*	BMI	BMI	-0.137751	0.0626143	0.0305866	0.12243	CPLM	1.664	96	96	0
3-hydroxyoctanoate	Age	Age	-0.136152	0.0619209	0.0306748	0.122606	CPLM	1.99	96	96	0
androstenediol (3alpha, 17alpha) monosulfate (3)	Group	non-Severe	0.407524	0.18542	0.030745	0.122793	CPLM	1.605	96	96	0
bilirubin degradation product, C17H20N2O5 (1)	Group	non-COVID-19	1.13468	0.516373	0.0307775	0.122829	CPLM	1.99	96	96	0
3-hydroxyisobutyrate	Group	non-Severe	0.332501	0.151432	0.0309031	0.123236	CPLM	1.589	96	96	0
1-lignoceroyl-GPC (24:0)	Sex	Male	-0.738471	0.336504	0.030991	0.123399	CPLM	1.99	96	96	0
1-stearoyl-GPG (18:0)	BMI	BMI	0.461971	0.21049	0.0309755	0.123399	CPLM	1.99	96	96	0
argininate*	Group	Severe	-0.310221	0.141433	0.0310749	0.12364	CPLM	1.99	96	96	0
N-acetylhistidine	Group	Severe	-0.574624	0.26215	0.0311827	0.123974	CPLM	1.639	96	96	0
17alpha-hydroxypregnanolone glucuronide	Sex	Male	0.576035	0.263026	0.0313276	0.124362	CPLM	1.983	96	96	0
thyroxine	Group	Severe	-0.255763	0.116773	0.0313105	0.124362	CPLM	1.023	96	96	0
2,6-dihydroxybenzoic acid	Group	Severe	-0.522206	0.238864	0.0316167	0.125199	CPLM	1.784	96	96	0
GlcNAc sulfate conjugate of C21H34O2 steroid	Age	Age	-0.296756	0.135754	0.0316341	0.125199	CPLM	1.99	96	96	0
pregnanolone/allopregnanolone sulfate	BMI	BMI	0.355672	0.162665	0.0315916	0.125199	CPLM	1.99	96	96	0
ursodeoxycholate	Group	non-COVID-19	1.02585	0.469241	0.031617	0.125199	CPLM	1.99	96	96	0
3-hydroxyadipate	Group	non-COVID-19	0.450204	0.206064	0.0317252	0.125465	CPLM	1.704	96	96	0
1-methyl-4-imidazoleacetate	Group	non-Severe	-0.308307	0.141168	0.0317862	0.125513	CPLM	1.99	96	96	0
1-myristoylglycerol (14:0)	Group	Severe	-0.742789	0.340142	0.0318023	0.125513	CPLM	1.806	96	96	0
palmitoylcarnitine (C16)	Group	Severe	0.288359	0.132053	0.0318091	0.125513	CPLM	1.99	96	96	0
bilirubin degradation product, C16H18N2O5 (2)	Group	non-COVID-19	1.12415	0.515165	0.0319276	0.125886	CPLM	1.99	96	96	0
1-stearoyl-GPG (18:0)	Group	non-Severe	-1.17004	0.536505	0.032024	0.126005	CPLM	1.99	96	96	0
3-hydroxystachydrine*	Group	Severe	1.20208	0.551293	0.032054	0.126005	CPLM	1.99	96	96	0
N-acetylmethionine sulfoxide	Age	Age	0.266126	0.122001	0.0319865	0.126005	CPLM	1.99	96	96	0
phenylacetate	BMI	BMI	-0.135004	0.0619077	0.0320331	0.126005	CPLM	1.99	96	96	0
2-aminophenol sulfate	Group	non-Severe	-0.910239	0.41798	0.0322658	0.126648	CPLM	1.99	96	96	0
tetrahydrocortisone glucuronide (5)	Group	non-Severe	-0.641056	0.294364	0.0322612	0.126648	CPLM	1.887	96	96	0
carotene diol (1)	BMI	BMI	-0.0996907	0.0458181	0.032414	0.12704	CPLM	1.99	96	96	0
salicylate	Age	Age	-0.111206	0.0511077	0.0324042	0.12704	CPLM	1.99	96	96	0
citrulline	Group	non-Severe	-0.160413	0.0737447	0.0324561	0.12711	CPLM	1.818	96	96	0
docosadienoate (22:2n6)	BMI	BMI	0.161261	0.074171	0.0325392	0.12715	CPLM	1.99	96	96	0
epiandrosterone sulfate	Age	Age	-0.188507	0.0866952	0.0325243	0.12715	CPLM	1.707	96	96	0
tyramine O-sulfate	Age	Age	0.381588	0.175488	0.0325186	0.12715	CPLM	1.99	96	96	0
1-(1-enyl-palmitoyl)-2-linoleoyl-GPE (P-16:0/18:2)*	Group	non-Severe	-0.350348	0.161168	0.0325687	0.127171	CPLM	1.601	96	96	0
o-cresol sulfate	Age	Age	-0.280446	0.129037	0.0326018	0.127193	CPLM	1.823	96	96	0
tetrahydrocortisol sulfate (1)	Group	non-Severe	0.896996	0.412773	0.032623	0.127193	CPLM	1.99	96	96	0
phenylacetate	Group	non-COVID-19	0.366242	0.168605	0.0326942	0.127376	CPLM	1.99	96	96	0
2-hydroxyarachidate*	Group	non-COVID-19	-0.921397	0.424628	0.0328738	0.127783	CPLM	1.99	96	96	0
3-amino-2-piperidone	Group	Severe	-0.309678	0.142683	0.0328348	0.127783	CPLM	1.99	96	96	0
caprate (10:0)	Sex	Male	-0.556225	0.256316	0.0328591	0.127783	CPLM	1.99	96	96	0
sphingomyelin (d18:1/19:0, d19:1/18:0)*	Group	Severe	0.305724	0.140912	0.0328961	0.127783	CPLM	1.812	96	96	0
tartronate (hydroxymalonate)	Sex	Male	-0.264536	0.121946	0.0329211	0.127786	CPLM	1.494	96	96	0
2R,3R-dihydroxybutyrate	Group	non-COVID-19	0.332281	0.153268	0.0330244	0.128092	CPLM	1.99	96	96	0
arabitol/xylitol	Group	Severe	-0.625945	0.289077	0.0332334	0.128617	CPLM	1.99	96	96	0
dihydrocaffeate sulfate (2)	BMI	BMI	-0.483302	0.223186	0.0332218	0.128617	CPLM	1.99	96	96	0
gamma-glutamylhistidine	Group	non-Severe	-0.189188	0.0873512	0.0331936	0.128617	CPLM	1.493	96	96	0
bilirubin degradation product, C16H18N2O5 (1)	Group	non-COVID-19	0.990877	0.457708	0.0332694	0.128643	CPLM	1.99	96	96	0
glutamine conjugate of C6H10O2 (2)*	Sex	Male	-0.739864	0.341799	0.0332892	0.128643	CPLM	1.99	96	96	0
1-linolenoylglycerol (18:3)	Group	non-COVID-19	-0.73479	0.340109	0.0336209	0.12979	CPLM	1.847	96	96	0
bilirubin degradation product, C16H18N2O5 (2)	Sex	Male	0.852687	0.394713	0.0336355	0.12979	CPLM	1.99	96	96	0
tetrahydrocortisone glucuronide (5)	Group	non-COVID-19	-0.677949	0.313886	0.0336685	0.129822	CPLM	1.887	96	96	0
etiocholanolone glucuronide	BMI	BMI	-0.248729	0.115212	0.0337466	0.130027	CPLM	1.865	96	96	0
10-nonadecenoate (19:1n9)	BMI	BMI	0.142451	0.0660175	0.0338355	0.130274	CPLM	1.99	96	96	0
gamma-glutamylglycine	Group	non-COVID-19	0.316939	0.147001	0.0339749	0.130715	CPLM	1.99	96	96	0
arachidate (20:0)	Group	non-Severe	-0.515779	0.23956	0.0342187	0.131173	CPLM	1.755	96	96	0
isoursodeoxycholate sulfate (2)	Group	non-Severe	1.28709	0.597623	0.0341655	0.131173	CPLM	1.99	96	96	0
linoleoyl-arachidonoyl-glycerol (18:2/20:4) [2]*	Group	non-COVID-19	-0.517071	0.24016	0.034219	0.131173	CPLM	1.791	96	96	0
maltose	Group	non-COVID-19	0.58384	0.271051	0.0341409	0.131173	CPLM	1.871	96	96	0
N-acetylneuraminate	Age	Age	0.108195	0.0502506	0.0342127	0.131173	CPLM	1.99	96	96	0
N-acetylalliin	Age	Age	0.59688	0.277313	0.0342725	0.131186	CPLM	1.99	96	96	0
oleoylcholine	Group	non-Severe	-0.36054	0.167493	0.0342562	0.131186	CPLM	1.584	96	96	0
cys-gly, oxidized	Group	Severe	-0.90272	0.41967	0.0343818	0.131508	CPLM	1.99	96	96	0
hexanoylglycine (C6)	BMI	BMI	-0.251526	0.116964	0.0344277	0.131588	CPLM	1.99	96	96	0
glycolithocholate sulfate*	Age	Age	0.35947	0.167253	0.0345253	0.131865	CPLM	1.99	96	96	0
5alpha-pregnan-3beta,20alpha-diol disulfate	Group	Severe	0.611508	0.284584	0.034565	0.131921	CPLM	1.99	96	96	0
alpha-tocopherol	Age	Age	0.0892991	0.0415836	0.0346735	0.132238	CPLM	1.876	96	96	0
3-ureidopropionate	Sex	Male	0.286367	0.133427	0.0347737	0.132501	CPLM	1.99	96	96	0
palmitate (16:0)	BMI	BMI	0.071989	0.0335456	0.0347929	0.132501	CPLM	1.99	96	96	0
3-carboxy-4-methyl-5-propyl-2-furanpropanoate (CMPF)	Group	non-COVID-19	-0.666897	0.311676	0.0353141	0.133926	CPLM	1.99	96	96	0
androstenediol (3beta,17beta) monosulfate (2)	Group	non-COVID-19	-0.541945	0.253234	0.0352826	0.133926	CPLM	1.731	96	96	0
hydantoin-5-propionate	Sex	Male	0.64235	0.300184	0.0353028	0.133926	CPLM	1.99	96	96	0
taurochenodeoxycholic acid 3-sulfate	Sex	Male	0.701492	0.327855	0.0353202	0.133926	CPLM	1.99	96	96	0
tauroursodeoxycholic acid sulfate (1)	Age	Age	0.473738	0.221375	0.0352924	0.133926	CPLM	1.99	96	96	0
tiglyl carnitine (C5)	Group	non-Severe	-0.410254	0.19167	0.0352556	0.133926	CPLM	1.626	96	96	0
salicylate	BMI	BMI	-0.108727	0.0508704	0.0355141	0.134564	CPLM	1.99	96	96	0
serotonin	Group	non-COVID-19	-0.465004	0.217677	0.0356079	0.134822	CPLM	1.694	96	96	0
N-stearoyltaurine	Group	non-COVID-19	-0.694066	0.325026	0.035674	0.134974	CPLM	1.99	96	96	0
biliverdin	Sex	Male	0.985819	0.46191	0.0357749	0.135259	CPLM	1.99	96	96	0
leucylglycine	Group	non-Severe	-0.740687	0.347109	0.0358041	0.135272	CPLM	1.99	96	96	0
1-ribosyl-imidazoleacetate*	Age	Age	0.12861	0.0603003	0.0358934	0.135511	CPLM	1.99	96	96	0
androsterone glucuronide	Group	non-Severe	-0.578535	0.27139	0.0359844	0.135757	CPLM	1.757	96	96	0
N-acetylglycine	Group	non-Severe	0.241861	0.113581	0.0361827	0.136407	CPLM	1.99	96	96	0
Fibrinopeptide A (2-15)	Group	Severe	0.700906	0.329212	0.0362143	0.136428	CPLM	1.99	96	96	0
1,5-anhydroglucitol (1,5-AG)	Group	non-Severe	0.284636	0.133717	0.0362487	0.136458	CPLM	1.372	96	96	0
glycosyl-N-palmitoyl-sphingosine (d18:1/16:0)	Age	Age	0.0897027	0.0421468	0.0362743	0.136458	CPLM	1.99	96	96	0
bilirubin degradation product, C16H18N2O5 (1)	Sex	Male	0.745326	0.350326	0.0363441	0.136525	CPLM	1.99	96	96	0
erythritol	Group	Severe	0.508727	0.239089	0.0363225	0.136525	CPLM	1.99	96	96	0
dodecenedioate (C12:1-DC)*	Group	Severe	0.287057	0.134996	0.0364383	0.136781	CPLM	1.99	96	96	0
5,6-dihydrothymine	Group	non-Severe	0.255597	0.12025	0.0365126	0.136962	CPLM	1.99	96	96	0
delta-CEHC glucuronide	BMI	BMI	-0.374492	0.176215	0.0365431	0.136978	CPLM	1.99	96	96	0
tetradecanedioate (C14)	Group	non-Severe	0.408743	0.192589	0.0367881	0.137798	CPLM	1.99	96	96	0
chenodeoxycholate	Group	non-Severe	0.448022	0.211213	0.0368895	0.138079	CPLM	1.99	96	96	0
glycine conjugate of C10H14O2 (1)*	Group	non-Severe	-0.759448	0.358265	0.0370101	0.138432	CPLM	1.99	96	96	0
N(1)-acetylspermidine	Group	Severe	0.543608	0.256583	0.03711	0.138694	CPLM	1.879	96	96	0
phenylacetylglutamate	Age	Age	0.351006	0.165695	0.0371332	0.138694	CPLM	1.99	96	96	0
glucuronate	Sex	Male	0.393855	0.186015	0.0372249	0.138938	CPLM	1.99	96	96	0
arabitol/xylitol	Group	non-COVID-19	-0.580542	0.274242	0.0372625	0.138979	CPLM	1.99	96	96	0
3-methylxanthine	Group	Severe	-1.42463	0.67328	0.0373455	0.139091	CPLM	1.99	96	96	0
4-guanidinobutanoate	Group	Severe	0.296835	0.140271	0.037328	0.139091	CPLM	1.83	96	96	0
4-imidazoleacetate	Group	non-COVID-19	-0.227068	0.107364	0.0374356	0.139156	CPLM	1.409	96	96	0
estrone 3-sulfate	Age	Age	-0.349258	0.165112	0.0374038	0.139156	CPLM	1.99	96	96	0
N-acetyltaurine	Group	non-Severe	-0.260377	0.123119	0.0374428	0.139156	CPLM	1.99	96	96	0
glycocholate	Sex	Male	0.729978	0.345304	0.0375153	0.139327	CPLM	1.99	96	96	0
2-aminophenol sulfate	Group	Severe	-0.992699	0.469918	0.0376493	0.139627	CPLM	1.99	96	96	0
ascorbic acid 2-sulfate	Group	non-Severe	-0.303601	0.143704	0.037632	0.139627	CPLM	1.99	96	96	0
16-hydroxypalmitate	Group	non-Severe	0.201921	0.0956141	0.037707	0.139742	CPLM	1.99	96	96	0
1-stearoyl-2-linoleoyl-GPE (18:0/18:2)*	Group	non-COVID-19	-0.359104	0.17007	0.0377362	0.139752	CPLM	1.99	96	96	0
linoleoyl-arachidonoyl-glycerol (18:2/20:4) [1]*	Group	non-COVID-19	-0.49349	0.23381	0.0378124	0.139935	CPLM	1.774	96	96	0
pregnen-diol disulfate*	Group	non-COVID-19	0.357532	0.169527	0.0379592	0.140379	CPLM	1.81	96	96	0
1-methylguanidine	Group	non-COVID-19	0.333417	0.158147	0.0380234	0.140419	CPLM	1.99	96	96	0
androstenediol (3beta,17beta) monosulfate (1)	Sex	Male	0.390141	0.185033	0.0380036	0.140419	CPLM	1.755	96	96	0
pseudouridine	Group	Severe	0.252272	0.119694	0.0380798	0.140528	CPLM	1.99	96	96	0
dodecanedioate (C12)	Group	non-Severe	-0.479691	0.227668	0.0381388	0.140647	CPLM	1.68	96	96	0
2R,3R-dihydroxybutyrate	Group	Severe	0.340043	0.16155	0.0383263	0.141239	CPLM	1.99	96	96	0
9-hydroxystearate	Group	non-Severe	0.416452	0.198092	0.0385557	0.141885	CPLM	1.629	96	96	0
hydroxy-N6,N6,N6-trimethyllysine*	Group	non-COVID-19	0.280125	0.133235	0.0385404	0.141885	CPLM	1.58	96	96	0
5-methylthioribose	BMI	BMI	-0.0898595	0.0427512	0.038592	0.141919	CPLM	1.427	96	96	0
ADpSGEGDFXAEGGGVR*	Age	Age	0.366901	0.174687	0.0387344	0.142343	CPLM	1.99	96	96	0
butyrylglycine (C4)	Group	non-Severe	0.235643	0.112219	0.0387794	0.142408	CPLM	1.374	96	96	0
Fibrinopeptide A (3-15)	Group	Severe	0.782422	0.372754	0.0388525	0.142577	CPLM	1.99	96	96	0
S-methylcysteine	Group	non-COVID-19	-0.360771	0.171927	0.0389108	0.142691	CPLM	1.553	96	96	0
1-oleoyl-GPC (18:1)	Group	non-COVID-19	0.191091	0.0911126	0.0390094	0.142953	CPLM	1.667	96	96	0
1-carboxyethylphenylalanine	Group	Severe	0.316683	0.151067	0.0390995	0.143183	CPLM	1.99	96	96	0
xanthine	Group	non-Severe	0.208961	0.0997862	0.0393026	0.143826	CPLM	1.99	96	96	0
vanillactate	BMI	BMI	-0.299084	0.142858	0.0393497	0.143898	CPLM	1.99	96	96	0
5-HETE	Group	Severe	-0.358914	0.171556	0.039484	0.144205	CPLM	1.562	96	96	0
docosahexaenoylcholine	Age	Age	0.266259	0.127289	0.0395161	0.144205	CPLM	1.99	96	96	0
pregnenediol sulfate (C21H34O5S)*	BMI	BMI	0.135863	0.0649434	0.0394926	0.144205	CPLM	1.661	96	96	0
1-palmitoleoyl-GPC* (16:1)*	Group	Severe	-0.322839	0.154433	0.0396337	0.144233	CPLM	1.99	96	96	0
gamma-glutamylleucine	Group	non-Severe	-0.17978	0.0859743	0.0395778	0.144233	CPLM	1.99	96	96	0
gamma-glutamyltyrosine	Sex	Male	0.198034	0.0947148	0.0396009	0.144233	CPLM	1.99	96	96	0
levulinate (4-oxovalerate)	Group	Severe	0.382063	0.182747	0.0396172	0.144233	CPLM	1.554	96	96	0
1-stearoyl-2-linoleoyl-GPE (18:0/18:2)*	BMI	BMI	-0.13055	0.0624604	0.0396672	0.144254	CPLM	1.99	96	96	0
creatinine	BMI	BMI	-0.0559583	0.0267812	0.0397281	0.144276	CPLM	1.99	96	96	0
N6-carbamoylthreonyladenosine	Age	Age	0.1145	0.0547952	0.0397155	0.144276	CPLM	1.882	96	96	0
21-hydroxypregnenolone disulfate	Group	non-Severe	0.401831	0.192641	0.0400573	0.145371	CPLM	1.813	96	96	0
N-acetylasparagine	BMI	BMI	-0.0763582	0.0366402	0.0402356	0.145917	CPLM	1.368	96	96	0
margarate (17:0)	BMI	BMI	0.0783034	0.0376053	0.0403997	0.146411	CPLM	1.99	96	96	0
3-bromo-5-chloro-2,6-dihydroxybenzoic acid*	Sex	Male	0.889566	0.427344	0.0404587	0.146523	CPLM	1.99	96	96	0
S-1-pyrroline-5-carboxylate	Group	Severe	-0.202922	0.097525	0.0405434	0.146728	CPLM	1.611	96	96	0
glucose	Sex	Male	0.14566	0.0700293	0.040612	0.146875	CPLM	1.99	96	96	0
sphingomyelin (d18:1/18:1, d18:2/18:0)	Sex	Male	-0.140544	0.067596	0.0406878	0.147048	CPLM	1.156	96	96	0
cystine	Group	non-Severe	0.214392	0.103269	0.0409838	0.148016	CPLM	1.407	96	96	0
hydroxypalmitoyl sphingomyelin (d18:1/16:0(OH))	BMI	BMI	-0.0882999	0.0425424	0.0410292	0.148078	CPLM	1.99	96	96	0
1,2-dipalmitoyl-GPC (16:0/16:0)	Group	non-Severe	0.213138	0.102742	0.041131	0.148343	CPLM	1.99	96	96	0
3,5-dichloro-2,6-dihydroxybenzoic acid	Sex	Male	0.231816	0.111879	0.0413675	0.148889	CPLM	1.46	96	96	0
glycerophosphoethanolamine	BMI	BMI	-0.0812733	0.0392226	0.0413601	0.148889	CPLM	1.015	96	96	0
N2,N2-dimethylguanosine	Age	Age	0.118591	0.0572304	0.041354	0.148889	CPLM	1.99	96	96	0
glycerate	BMI	BMI	-0.0669564	0.0323243	0.0414274	0.149002	CPLM	1.99	96	96	0
(R)-3-hydroxybutyrylcarnitine	Sex	Male	-1.05669	0.510484	0.0415634	0.149287	CPLM	1.99	96	96	0
kynurenine	Group	non-Severe	0.322108	0.155597	0.0415479	0.149287	CPLM	1.99	96	96	0
N-acetylthreonine	Group	Severe	0.238594	0.115285	0.0416005	0.149318	CPLM	1.99	96	96	0
indoleacetylglutamine	Group	Severe	0.972027	0.469753	0.0416356	0.149341	CPLM	1.99	96	96	0
mannonate*	Group	non-Severe	0.236823	0.114666	0.0420126	0.150591	CPLM	1.99	96	96	0
2-ethylphenylsulfate	BMI	BMI	-0.395883	0.191743	0.0420781	0.150716	CPLM	1.99	96	96	0
docosahexaenoylcholine	BMI	BMI	-0.261613	0.126727	0.0421049	0.150716	CPLM	1.99	96	96	0
3-hydroxydecanoate	Group	non-COVID-19	0.274881	0.13319	0.0421572	0.1508	CPLM	1.99	96	96	0
sphingomyelin (d18:1/18:1, d18:2/18:0)	Group	non-COVID-19	0.191024	0.0926096	0.0422694	0.151098	CPLM	1.156	96	96	0
1-palmitoyl-GPE (16:0)	Age	Age	0.0813639	0.0394525	0.0423041	0.151119	CPLM	1.99	96	96	0
tetradecadienoate (14:2)*	Group	non-Severe	0.43757	0.212241	0.0423685	0.151246	CPLM	1.711	96	96	0
N2,N5-diacetylornithine	Group	non-Severe	-0.599178	0.290723	0.0424346	0.151379	CPLM	1.99	96	96	0
N-acetylglucosaminylasparagine	Group	non-Severe	-0.729646	0.354095	0.0424732	0.151414	CPLM	1.99	96	96	0
2-hydroxypalmitate	Group	Severe	-0.353289	0.171504	0.0425371	0.151538	CPLM	1.99	96	96	0
1-(1-enyl-stearoyl)-2-linoleoyl-GPE (P-18:0/18:2)*	BMI	BMI	-0.106653	0.0517902	0.0425978	0.151549	CPLM	1.538	96	96	0
gamma-glutamylglycine	Group	Severe	-0.319664	0.155208	0.0425715	0.151549	CPLM	1.99	96	96	0
arachidate (20:0)	Group	non-COVID-19	-0.519547	0.252481	0.0427508	0.15199	CPLM	1.755	96	96	0
arachidate (20:0)	Group	Severe	-0.557111	0.270806	0.0428034	0.152074	CPLM	1.755	96	96	0
taurochenodeoxycholic acid 3-sulfate	Group	non-Severe	0.83125	0.404151	0.042848	0.152129	CPLM	1.99	96	96	0
1-carboxyethylphenylalanine	BMI	BMI	-0.108289	0.0526656	0.0429083	0.15224	CPLM	1.99	96	96	0
gluconate	Sex	Male	0.206869	0.100626	0.0429427	0.152259	CPLM	1.99	96	96	0
1-oleoyl-2-linoleoyl-GPE (18:1/18:2)*	Age	Age	0.183131	0.0891215	0.0430388	0.152402	CPLM	1.759	96	96	0
perfluorooctanesulfonate (PFOS)	Group	Severe	-0.531021	0.258426	0.043041	0.152402	CPLM	1.99	96	96	0
1-stearoyl-GPG (18:0)	Group	non-COVID-19	-1.1744	0.572585	0.0434158	0.153625	CPLM	1.99	96	96	0
sphingomyelin (d18:2/14:0, d18:1/14:1)*	Group	non-COVID-19	-0.312881	0.152584	0.0434665	0.153701	CPLM	1.526	96	96	0
glucuronate	Age	Age	0.183976	0.089784	0.0436114	0.154005	CPLM	1.99	96	96	0
guanosine	BMI	BMI	-0.299878	0.14634	0.0436023	0.154005	CPLM	1.99	96	96	0
1-linoleoyl-GPA (18:2)*	Sex	Male	-0.318687	0.155612	0.0437255	0.154097	CPLM	1.663	96	96	0
6-bromotryptophan	Group	non-COVID-19	-0.36914	0.180223	0.0436968	0.154097	CPLM	1.558	96	96	0
N-linoleoylglycine	Age	Age	-0.333969	0.163049	0.0436943	0.154097	CPLM	1.99	96	96	0
13-HODE + 9-HODE	Group	non-COVID-19	0.285207	0.139476	0.044039	0.15489	CPLM	1.99	96	96	0
5,6-dihydrouridine	Age	Age	0.0956333	0.046768	0.0440389	0.15489	CPLM	1.99	96	96	0
alpha-hydroxyisocaproate	BMI	BMI	0.0840179	0.0410783	0.0439916	0.15489	CPLM	1.99	96	96	0
glycodeoxycholate 3-sulfate	Group	non-Severe	0.825206	0.403742	0.0441349	0.155123	CPLM	1.967	96	96	0
N-acetylproline	Age	Age	0.0718945	0.0351961	0.0442574	0.155449	CPLM	1.99	96	96	0
pipecolate	BMI	BMI	-0.186221	0.0912104	0.0443604	0.155707	CPLM	1.808	96	96	0
bilirubin degradation product, C16H18N2O5 (3)	Sex	Male	0.680174	0.333385	0.0445091	0.155956	CPLM	1.99	96	96	0
sphingomyelin (d18:1/22:2, d18:2/22:1, d16:1/24:2)*	Sex	Male	-0.153146	0.0750684	0.0445208	0.155956	CPLM	1.99	96	96	0
sphingomyelin (d18:2/23:1)*	Sex	Male	-0.189564	0.0929093	0.0444986	0.155956	CPLM	1.474	96	96	0
N-formylanthranilic acid	Group	Severe	0.650566	0.318965	0.0445695	0.156023	CPLM	1.99	96	96	0
1-(1-enyl-palmitoyl)-2-linoleoyl-GPE (P-16:0/18:2)*	BMI	BMI	-0.136577	0.066984	0.0446376	0.156157	CPLM	1.601	96	96	0
1-myristoyl-2-palmitoyl-GPC (14:0/16:0)	Group	non-Severe	-0.523835	0.257124	0.0448075	0.156543	CPLM	1.754	96	96	0
myristoyl dihydrosphingomyelin (d18:0/14:0)*	Sex	Male	-0.32333	0.158687	0.0447818	0.156543	CPLM	1.725	96	96	0
bilirubin degradation product, C16H18N2O5 (4)	Group	Severe	0.881563	0.433046	0.0449679	0.156998	CPLM	1.99	96	96	0
hydroquinone sulfate	BMI	BMI	-0.428851	0.21105	0.045353	0.158143	CPLM	1.99	96	96	0
oxalate (ethanedioate)	BMI	BMI	-0.0975655	0.0480154	0.045356	0.158143	CPLM	1.99	96	96	0
acesulfame	BMI	BMI	0.57436	0.282808	0.0454643	0.15831	CPLM	1.99	96	96	0
vanillylmandelate (VMA)	BMI	BMI	-0.170864	0.0841238	0.0454452	0.15831	CPLM	1.701	96	96	0
cis-urocanate	Group	Severe	0.32928	0.162196	0.0455457	0.158488	CPLM	1.99	96	96	0
arabitol/xylitol	Group	non-Severe	-0.521591	0.257148	0.0457294	0.159022	CPLM	1.99	96	96	0
2,3-dihydroxy-2-methylbutyrate	BMI	BMI	-0.130456	0.0643348	0.0457919	0.159134	CPLM	1.543	96	96	0
arabitol/xylitol	Sex	Male	0.424882	0.20972	0.0459822	0.159689	CPLM	1.99	96	96	0
glucuronate	Group	Severe	0.519633	0.25655	0.0460329	0.159759	CPLM	1.99	96	96	0
N-formylphenylalanine	BMI	BMI	-0.0555921	0.0274641	0.0461687	0.159913	CPLM	1.99	96	96	0
nicotinamide riboside	Group	non-Severe	0.304765	0.150547	0.046146	0.159913	CPLM	1.478	96	96	0
palmitoyl ethanolamide	Group	non-Severe	-0.232964	0.115078	0.0461447	0.159913	CPLM	1.99	96	96	0
N-stearoyl-sphingosine (d18:1/18:0)*	Sex	Male	-0.283277	0.139983	0.046224	0.159999	CPLM	1.685	96	96	0
arginine	BMI	BMI	-0.0655578	0.0324141	0.046344	0.160221	CPLM	1.01	96	96	0
propyl 4-hydroxybenzoate	Group	Severe	-0.834642	0.412687	0.0463492	0.160221	CPLM	1.99	96	96	0
lactobacillic acid	BMI	BMI	0.0974203	0.0481864	0.0464251	0.160378	CPLM	1.99	96	96	0
trans-3,4-methyleneheptanoate	Group	non-COVID-19	0.401338	0.198703	0.0466312	0.160984	CPLM	1.99	96	96	0
4-acetylphenyl sulfate	Group	non-Severe	-0.701938	0.347669	0.0467171	0.161174	CPLM	1.99	96	96	0
4-hydroxyphenylpyruvate	Sex	Male	0.255094	0.126384	0.0467788	0.161281	CPLM	1.458	96	96	0
propionylglycine (C3)	Group	non-Severe	0.296402	0.146888	0.0468346	0.161367	CPLM	1.45	96	96	0
ribitol	BMI	BMI	-0.057829	0.0287031	0.0471709	0.162419	CPLM	1.99	96	96	0
2-deoxyinosine	Group	Severe	0.843923	0.419001	0.0472347	0.162426	CPLM	1.99	96	96	0
ribonate	Sex	Male	0.157891	0.07839	0.0472297	0.162426	CPLM	1.99	96	96	0
stearoylcholine*	Group	non-Severe	-0.315372	0.156731	0.047443	0.163035	CPLM	1.591	96	96	0
N6-methyladenosine	BMI	BMI	-0.0618687	0.0307687	0.0475965	0.163455	CPLM	1.494	96	96	0
ADSGEGDFXAEGGGVR*	Group	non-Severe	0.667908	0.332226	0.047636	0.163484	CPLM	1.99	96	96	0
guaiacol sulfate	Group	non-COVID-19	-0.791579	0.394048	0.0478049	0.163956	CPLM	1.985	96	96	0
ceramide (d18:2/24:1, d18:1/24:2)*	Group	non-Severe	0.271673	0.135444	0.0481354	0.164982	CPLM	1.53	96	96	0
sphingomyelin (d18:1/19:0, d19:1/18:0)*	Group	non-Severe	0.252655	0.125982	0.0481688	0.164988	CPLM	1.812	96	96	0
glutamine	Sex	Male	-0.103935	0.0518641	0.048334	0.165446	CPLM	1.541	96	96	0
Fibrinopeptide A (4-15)	Sex	Male	0.562046	0.280567	0.0484133	0.165502	CPLM	1.99	96	96	0
oleate/vaccenate (18:1)	Group	non-Severe	0.313165	0.156307	0.0483835	0.165502	CPLM	1.99	96	96	0
N-linoleoyltaurine*	Group	Severe	-0.610408	0.304999	0.0486226	0.166043	CPLM	1.847	96	96	0
pregnenetriol sulfate*	BMI	BMI	0.133247	0.0665827	0.0486351	0.166043	CPLM	1.58	96	96	0
Fibrinopeptide B (1-13)	Sex	Male	0.63287	0.316334	0.0487007	0.166159	CPLM	1.99	96	96	0
sphingomyelin (d18:1/18:1, d18:2/18:0)	Age	Age	-0.0654013	0.0327077	0.048818	0.166451	CPLM	1.156	96	96	0
2-deoxyuridine	Group	non-COVID-19	-0.300273	0.150219	0.0488913	0.166593	CPLM	1.471	96	96	0
acesulfame	Age	Age	-0.568105	0.28435	0.0490017	0.16686	CPLM	1.99	96	96	0
7-methylguanine	Group	Severe	0.211693	0.105974	0.0490356	0.166868	CPLM	1.99	96	96	0
3-hydroxymyristate	BMI	BMI	0.0962201	0.0481923	0.049148	0.167142	CPLM	1.99	96	96	0
N2-acetyllysine	Age	Age	0.180804	0.0905856	0.0492186	0.167273	CPLM	1.672	96	96	0
5-hydroxy-2-methylpyridine sulfate	Sex	Male	1.78152	0.892761	0.0492661	0.167326	CPLM	1.871	96	96	0
1-stearoyl-GPG (18:0)	Group	Severe	-1.20323	0.603357	0.0494109	0.167709	CPLM	1.99	96	96	0
3-methylhistidine	Group	Severe	-0.951895	0.478181	0.0498091	0.168952	CPLM	1.99	96	96	0
decanoylcarnitine (C10)	Group	Severe	0.439214	0.22073	0.0499022	0.169158	CPLM	1.99	96	96	0
5-dodecenoylcarnitine (C12:1)	Group	non-Severe	0.487421	0.245005	0.0499468	0.1692	CPLM	1.725	96	96	0
ethylmalonate	Group	Severe	0.512646	0.257785	0.0500344	0.169387	CPLM	1.99	96	96	0
3-hydroxyadipate	BMI	BMI	-0.148095	0.0746336	0.050528	0.170947	CPLM	1.704	96	96	0
9,10-DiHOME	BMI	BMI	-0.289161	0.145748	0.0505631	0.170956	CPLM	1.99	96	96	0
16-hydroxypalmitate	Group	Severe	0.21307	0.107431	0.050638	0.171032	CPLM	1.99	96	96	0
palmitate (16:0)	Group	non-COVID-19	-0.181164	0.0913488	0.0506509	0.171032	CPLM	1.99	96	96	0
phytanate	Group	Severe	-0.645699	0.32564	0.0506905	0.171056	CPLM	1.99	96	96	0
vanillic acid glycine	Group	non-COVID-19	-0.97668	0.493842	0.0512791	0.172931	CPLM	1.99	96	96	0
adenosine	Group	non-COVID-19	-0.338527	0.17123	0.0513582	0.173003	CPLM	1.471	96	96	0
linoleoyl-arachidonoyl-glycerol (18:2/20:4) [2]*	BMI	BMI	-0.175061	0.0885505	0.0513665	0.173003	CPLM	1.791	96	96	0
9-hydroxystearate	BMI	BMI	0.151151	0.0764889	0.051464	0.173159	CPLM	1.629	96	96	0
1-methyladenosine	Age	Age	0.0715421	0.0362098	0.0515035	0.173159	CPLM	1.99	96	96	0
palmitoyl sphingomyelin (d18:1/16:0)	BMI	BMI	-0.0465568	0.0235647	0.0515119	0.173159	CPLM	1.99	96	96	0
2-stearoyl-GPE (18:0)*	Group	Severe	-0.363208	0.183886	0.0515719	0.17325	CPLM	1.99	96	96	0
leucylalanine	BMI	BMI	-0.240322	0.121696	0.0516192	0.173298	CPLM	1.914	96	96	0
17alpha-hydroxypregnenolone 3-sulfate	Sex	Male	0.364565	0.184807	0.0518617	0.174001	CPLM	1.666	96	96	0
N-acetylmethionine sulfoxide	BMI	BMI	-0.239546	0.121468	0.0519295	0.174117	CPLM	1.99	96	96	0
4-hydroxyphenylacetate	BMI	BMI	-0.238571	0.121043	0.0520608	0.174386	CPLM	1.9	96	96	0
xanthosine	Sex	Male	0.590505	0.299622	0.0520765	0.174386	CPLM	1.99	96	96	0
glycodeoxycholate 3-sulfate	Group	Severe	0.892184	0.452856	0.0521581	0.174548	CPLM	1.967	96	96	0
1-ribosyl-imidazoleacetate*	Group	non-COVID-19	-0.321692	0.16339	0.0523063	0.174932	CPLM	1.99	96	96	0
glycoursodeoxycholic acid sulfate (1)	Group	non-Severe	0.862257	0.438512	0.0526033	0.175621	CPLM	1.99	96	96	0
N-acetylarginine	Age	Age	0.081011	0.0412051	0.0526363	0.175621	CPLM	1.856	96	96	0
N-acetylthreonine	Sex	Male	0.164267	0.0835554	0.0526461	0.175621	CPLM	1.99	96	96	0
vanillactate	Group	Severe	0.806435	0.410024	0.0525476	0.175621	CPLM	1.99	96	96	0
gamma-glutamyltyrosine	Age	Age	0.0898413	0.0457359	0.052836	0.176142	CPLM	1.99	96	96	0
4-hydroxyglutamate	Group	non-Severe	-0.795315	0.404977	0.0528946	0.176181	CPLM	1.99	96	96	0
sulfate of piperine metabolite C16H19NO3 (2)*	Group	non-Severe	-1.32841	0.67649	0.0529149	0.176181	CPLM	1.99	96	96	0
N-acetylproline	Group	non-COVID-19	-0.187105	0.0953209	0.0530079	0.176379	CPLM	1.99	96	96	0
bilirubin degradation product, C16H18N2O5 (4)	Sex	Male	0.616363	0.314096	0.0530735	0.176465	CPLM	1.99	96	96	0
orotidine	Sex	Male	0.257338	0.131154	0.0531011	0.176465	CPLM	1.556	96	96	0
dimethylarginine (ADMA + SDMA)	Group	non-Severe	-0.154876	0.078957	0.0531706	0.176473	CPLM	1.99	96	96	0
myo-inositol	Sex	Male	0.171359	0.0873567	0.053161	0.176473	CPLM	1.99	96	96	0
methylnaphthyl sulfate (2)*	BMI	BMI	0.48986	0.249945	0.0533669	0.177012	CPLM	1.99	96	96	0
1-(1-enyl-oleoyl)-GPE (P-18:1)*	Group	non-COVID-19	-0.369385	0.188579	0.053497	0.177113	CPLM	1.638	96	96	0
1-oleoyl-2-linoleoyl-GPC (18:1/18:2)*	Group	non-Severe	-0.169557	0.0865757	0.0535326	0.177113	CPLM	1.87	96	96	0
3-(3-amino-3-carboxypropyl)uridine*	Age	Age	0.246311	0.125761	0.0535218	0.177113	CPLM	1.99	96	96	0
alpha-hydroxycaproate	Group	non-Severe	-0.565451	0.288696	0.0535137	0.177113	CPLM	1.849	96	96	0
7-hydroxycholesterol (alpha or beta)	BMI	BMI	-0.108976	0.0556794	0.0536834	0.177439	CPLM	1.536	96	96	0
homoarginine	BMI	BMI	0.0864754	0.0441857	0.0536985	0.177439	CPLM	1.913	96	96	0
andro steroid monosulfate C19H28O6S (1)*	Group	non-COVID-19	0.437805	0.223792	0.0537932	0.177575	CPLM	1.733	96	96	0
indoleacetylglutamine	Group	non-COVID-19	0.872182	0.44586	0.0538074	0.177575	CPLM	1.99	96	96	0
1-arachidonylglycerol (20:4)	Group	non-Severe	-0.367263	0.187826	0.0539089	0.177798	CPLM	1.604	96	96	0
N-acetylhistidine	Age	Age	0.176457	0.0903186	0.0541032	0.178326	CPLM	1.639	96	96	0
8-methoxykynurenate	Age	Age	0.278135	0.142414	0.0541883	0.178495	CPLM	1.99	96	96	0
4-hydroxyhippurate	BMI	BMI	-0.28178	0.144301	0.0542229	0.178496	CPLM	1.99	96	96	0
androsterone glucuronide	Group	Severe	-0.606246	0.310545	0.054286	0.178592	CPLM	1.757	96	96	0
(S)-3-hydroxybutyrylcarnitine	Sex	Male	-0.749969	0.384235	0.0543284	0.178619	CPLM	1.99	96	96	0
undecanedioate (C11-DC)	Group	non-Severe	0.225324	0.115486	0.0544192	0.178806	CPLM	1.99	96	96	0
branched chain 14:0 dicarboxylic acid	Sex	Male	-0.644172	0.330319	0.0545338	0.17907	CPLM	1.99	96	96	0
2-hydroxyheptanoate*	Group	non-Severe	0.371776	0.190865	0.0548134	0.179854	CPLM	1.637	96	96	0
5alpha-androstan-3beta,17alpha-diol disulfate	Group	non-Severe	-0.632314	0.32466	0.0548409	0.179854	CPLM	1.99	96	96	0
argininate*	Group	non-Severe	-0.245071	0.125852	0.0548804	0.17987	CPLM	1.99	96	96	0
N-acetylcarnosine	Group	Severe	0.354818	0.182244	0.0549244	0.179902	CPLM	1.616	96	96	0
palmitoyl-sphingosine-phosphoethanolamine (d18:1/16:0)	Sex	Male	-0.309517	0.159021	0.0549916	0.17998	CPLM	1.715	96	96	0
serine	Age	Age	-0.0511242	0.026269	0.0550167	0.17998	CPLM	1.99	96	96	0
glycochenodeoxycholate	Group	non-COVID-19	0.902016	0.46413	0.0553502	0.180876	CPLM	1.99	96	96	0
N-acetylcitrulline	Age	Age	0.338155	0.174004	0.0553598	0.180876	CPLM	1.99	96	96	0
bilirubin degradation product, C17H20N2O5 (2)	Group	non-Severe	-0.801253	0.412466	0.0554564	0.181079	CPLM	1.99	96	96	0
uracil	Age	Age	-0.138005	0.0710649	0.0555351	0.181223	CPLM	1.616	96	96	0
palmitoyl ethanolamide	Group	non-COVID-19	-0.238203	0.122695	0.0556007	0.181325	CPLM	1.99	96	96	0
5-HETE	Sex	Male	0.244741	0.126087	0.0556462	0.18136	CPLM	1.562	96	96	0
5alpha-pregnan-3beta,20alpha-diol disulfate	Group	non-COVID-19	0.523695	0.269977	0.0558032	0.181646	CPLM	1.99	96	96	0
uracil	Group	non-Severe	0.387039	0.199516	0.0557891	0.181646	CPLM	1.616	96	96	0
1-carboxyethylphenylalanine	Sex	Male	0.212424	0.109541	0.0558723	0.181742	CPLM	1.99	96	96	0
21-hydroxypregnenolone disulfate	Age	Age	-0.143706	0.0741158	0.0559066	0.181742	CPLM	1.813	96	96	0
homocitrulline	Age	Age	0.250556	0.12925	0.0559573	0.181742	CPLM	1.99	96	96	0
tetrahydrocortisol glucuronide	Sex	Male	0.449009	0.231636	0.0559713	0.181742	CPLM	1.864	96	96	0
linoleoyl-linoleoyl-glycerol (18:2/18:2) [1]*	BMI	BMI	-0.191093	0.0986573	0.0561559	0.182229	CPLM	1.812	96	96	0
4-ethylcatechol sulfate	Sex	Male	-0.69454	0.358751	0.0562723	0.182494	CPLM	1.99	96	96	0
1-carboxyethylisoleucine	Group	Severe	-0.309436	0.159887	0.0563542	0.182646	CPLM	1.573	96	96	0
bilirubin degradation product, C16H18N2O5 (3)	Group	Severe	0.888805	0.459505	0.0564877	0.182966	CPLM	1.99	96	96	0
hydroxy-N6,N6,N6-trimethyllysine*	BMI	BMI	-0.0990444	0.0512288	0.0565994	0.183214	CPLM	1.58	96	96	0
S-methylcysteine sulfoxide	Group	non-Severe	-0.425683	0.220619	0.0570861	0.184676	CPLM	1.99	96	96	0
3-methylglutaconate	BMI	BMI	-0.118282	0.0613137	0.0571334	0.184715	CPLM	1.99	96	96	0
arabonate/xylonate	Sex	Male	0.197733	0.102571	0.0573039	0.185065	CPLM	1.99	96	96	0
estrone 3-sulfate	Group	non-COVID-19	0.864752	0.448657	0.0573476	0.185065	CPLM	1.99	96	96	0
succinoyltaurine	BMI	BMI	-0.235723	0.122285	0.0573185	0.185065	CPLM	1.99	96	96	0
2-linoleoylglycerol (18:2)	Group	non-Severe	-0.427995	0.222108	0.057405	0.185137	CPLM	1.704	96	96	0
prolylhydroxyproline	Group	non-COVID-19	0.51494	0.267292	0.0574638	0.185212	CPLM	1.99	96	96	0
heptenedioate (C7:1-DC)*	Group	non-Severe	0.776436	0.403406	0.057693	0.185837	CPLM	1.99	96	96	0
margarate (17:0)	Group	non-Severe	-0.184731	0.0960105	0.0577734	0.185867	CPLM	1.99	96	96	0
thyroxine	Age	Age	-0.0747033	0.0388244	0.0577653	0.185867	CPLM	1.023	96	96	0
undecenoylcarnitine (C11:1)	Group	non-Severe	-0.355282	0.184744	0.057896	0.186147	CPLM	1.615	96	96	0
N-linoleoyltaurine*	Group	non-Severe	-0.518981	0.269978	0.0579971	0.186358	CPLM	1.847	96	96	0
androstenediol (3beta,17beta) monosulfate (2)	Age	Age	-0.183652	0.0955962	0.0581495	0.186733	CPLM	1.731	96	96	0
1-linoleoyl-GPE (18:2)*	Group	non-COVID-19	-0.276805	0.144118	0.0582063	0.186802	CPLM	1.99	96	96	0
N2,N2-dimethylguanosine	Group	non-Severe	0.279887	0.145778	0.0582992	0.186985	CPLM	1.99	96	96	0
1-lignoceroyl-GPC (24:0)	BMI	BMI	-0.311155	0.162188	0.058488	0.187368	CPLM	1.99	96	96	0
3-hydroxy-2-methylpyridine sulfate	Group	non-Severe	-1.71794	0.895863	0.0585972	0.187368	CPLM	1.99	96	96	0
cysteine s-sulfate	Age	Age	0.115193	0.0600477	0.0585038	0.187368	CPLM	1.471	96	96	0
gamma-glutamylvaline	Sex	Male	0.145037	0.0756303	0.0585877	0.187368	CPLM	1.99	96	96	0
hydroquinone sulfate	Group	non-COVID-19	-1.10522	0.57625	0.0585557	0.187368	CPLM	1.99	96	96	0
lactosyl-N-palmitoyl-sphingosine (d18:1/16:0)	Group	non-COVID-19	0.200595	0.104669	0.0587476	0.187735	CPLM	1.99	96	96	0
Fibrinopeptide A (4-15)	BMI	BMI	-0.257582	0.134693	0.0592785	0.189316	CPLM	1.99	96	96	0
1-oleoylglycerol (18:1)	Group	non-COVID-19	-0.537913	0.281423	0.0594044	0.189487	CPLM	1.81	96	96	0
5-hydroxylysine	Group	Severe	-0.545693	0.285461	0.0593764	0.189487	CPLM	1.99	96	96	0
glycoursodeoxycholic acid sulfate (2)	Sex	Male	-0.78692	0.411763	0.0594435	0.189497	CPLM	1.99	96	96	0
betaine	Age	Age	0.073878	0.0386693	0.0595212	0.189629	CPLM	1.99	96	96	0
hydroxy-N6,N6,N6-trimethyllysine*	Age	Age	0.0977513	0.0511735	0.059562	0.189644	CPLM	1.58	96	96	0
3-methyl-2-oxovalerate	BMI	BMI	0.109178	0.0572074	0.0597898	0.190138	CPLM	1.533	96	96	0
glycerol	Group	non-Severe	0.194737	0.102037	0.059784	0.190138	CPLM	1.99	96	96	0
5alpha-pregnan-3beta,20beta-diol monosulfate (1)	Group	non-Severe	0.510895	0.267884	0.0599608	0.190566	CPLM	1.958	96	96	0
taurolithocholate 3-sulfate	Group	non-COVID-19	0.915035	0.479902	0.060018	0.190633	CPLM	1.99	96	96	0
bilirubin degradation product, C17H18N2O4 (1)	BMI	BMI	0.250405	0.13136	0.0600791	0.190665	CPLM	1.99	96	96	0
eicosanedioate (C20-DC)	Group	non-COVID-19	-0.215293	0.112951	0.0601009	0.190665	CPLM	1.894	96	96	0
octanoylcarnitine (C8)	Group	Severe	0.383374	0.201162	0.0601384	0.190669	CPLM	1.99	96	96	0
glutamine conjugate of C6H10O2 (1)*	Group	Severe	0.765014	0.401476	0.0601771	0.190676	CPLM	1.99	96	96	0
21-hydroxypregnenolone disulfate	Sex	Male	0.295176	0.155091	0.0604751	0.191505	CPLM	1.813	96	96	0
ascorbic acid 3-sulfate*	Group	non-COVID-19	-0.364708	0.19171	0.0605872	0.191744	CPLM	1.99	96	96	0
2-naphthol sulfate	Group	non-Severe	-0.578512	0.304369	0.0608134	0.192112	CPLM	1.99	96	96	0
5-hydroxyindoleacetate	Group	non-Severe	-0.454356	0.239044	0.0608104	0.192112	CPLM	1.833	96	96	0
cerotoylcarnitine (C26)*	Group	non-COVID-19	-0.644102	0.338815	0.0607665	0.192112	CPLM	1.99	96	96	0
4-vinylphenol sulfate	Group	non-COVID-19	-0.566901	0.29839	0.0609238	0.192345	CPLM	1.99	96	96	0
1-palmitoyl-2-linoleoyl-GPE (16:0/18:2)	Group	Severe	0.312351	0.164468	0.0610171	0.192523	CPLM	1.99	96	96	0
cystathionine	Group	non-Severe	-0.465676	0.245284	0.0611029	0.192562	CPLM	1.99	96	96	0
stearoyl sphingomyelin (d18:1/18:0)	Age	Age	-0.0684402	0.0360457	0.0610783	0.192562	CPLM	1.99	96	96	0
gulonate*	Sex	Male	0.39364	0.20747	0.0612612	0.192945	CPLM	1.806	96	96	0
stearoyl ethanolamide	Sex	Male	-0.303638	0.160079	0.0613325	0.193054	CPLM	1.745	96	96	0
dehydroepiandrosterone sulfate (DHEA-S)	Sex	Male	0.229016	0.12081	0.0614837	0.193217	CPLM	1.447	96	96	0
homocitrulline	Group	non-Severe	0.622951	0.32854	0.0614234	0.193217	CPLM	1.99	96	96	0
salicylate	Group	Severe	0.276911	0.146082	0.0614948	0.193217	CPLM	1.99	96	96	0
1-palmitoyl-GPA (16:0)	Sex	Male	-0.322942	0.170399	0.0615455	0.19326	CPLM	1.668	96	96	0
ascorbic acid 2-sulfate	Group	Severe	-0.305543	0.161493	0.0619802	0.194393	CPLM	1.99	96	96	0
N6,N6,N6-trimethyllysine	Age	Age	0.117259	0.0619721	0.0619605	0.194393	CPLM	1.99	96	96	0
1-(1-enyl-palmitoyl)-GPE (P-16:0)*	BMI	BMI	-0.106151	0.0561389	0.0621321	0.194514	CPLM	1.531	96	96	0
androstenediol (3alpha, 17alpha) monosulfate (2)	Sex	Male	0.289185	0.152958	0.0621651	0.194514	CPLM	1.601	96	96	0
gamma-CEHC sulfate	Age	Age	0.312475	0.165278	0.0621673	0.194514	CPLM	1.99	96	96	0
N-acetylcarnosine	Age	Age	-0.124253	0.0657001	0.0620842	0.194514	CPLM	1.616	96	96	0
1-ribosyl-imidazoleacetate*	Group	non-Severe	-0.289434	0.153255	0.0624417	0.195256	CPLM	1.99	96	96	0
6-hydroxyindole sulfate	BMI	BMI	-0.199954	0.105937	0.06259	0.195603	CPLM	1.825	96	96	0
N6,N6,N6-trimethyllysine	Group	non-Severe	-0.297111	0.157499	0.0627332	0.195934	CPLM	1.99	96	96	0
5alpha-pregnan-3beta,20beta-diol monosulfate (1)	BMI	BMI	0.197352	0.104634	0.0627761	0.195951	CPLM	1.958	96	96	0
1-oleoyl-GPC (18:1)	BMI	BMI	-0.0652782	0.0346357	0.0629692	0.196437	CPLM	1.667	96	96	0
11-ketoetiocholanolone glucuronide	Group	non-COVID-19	-0.409986	0.217645	0.0631022	0.196735	CPLM	1.589	96	96	0
pantothenate (Vitamin B5)	Age	Age	0.0851664	0.0452237	0.0631726	0.196837	CPLM	1.99	96	96	0
vanillylmandelate (VMA)	Age	Age	0.158099	0.0839747	0.0632443	0.196944	CPLM	1.701	96	96	0
alpha-ketoglutarate	Group	Severe	-0.618402	0.328654	0.0633929	0.197068	CPLM	1.99	96	96	0
estrone 3-sulfate	Group	non-Severe	0.792183	0.420968	0.0633664	0.197068	CPLM	1.99	96	96	0
glycerate	Group	non-Severe	-0.155333	0.0825542	0.0633971	0.197068	CPLM	1.99	96	96	0
acisoga	Sex	Male	0.350451	0.186327	0.0635005	0.197273	CPLM	1.99	96	96	0
octadecanedioate (C18)	Group	non-COVID-19	0.482177	0.256411	0.0635494	0.197308	CPLM	1.888	96	96	0
cis-4-decenoylcarnitine (C10:1)	Sex	Male	0.253928	0.135209	0.0638865	0.198237	CPLM	1.99	96	96	0
N6-methyladenosine	Age	Age	0.0573206	0.0305275	0.0639382	0.19828	CPLM	1.494	96	96	0
dimethyl sulfone	BMI	BMI	-0.313342	0.167048	0.0642031	0.198804	CPLM	1.99	96	96	0
glycitein sulfate (2)	Group	Severe	-1.49144	0.795164	0.0642209	0.198804	CPLM	1.99	96	96	0
pyroglutamine*	Age	Age	0.126541	0.0674555	0.0641812	0.198804	CPLM	1.99	96	96	0
behenoyl sphingomyelin (d18:1/22:0)*	Group	non-COVID-19	-0.165571	0.0883678	0.0644977	0.199543	CPLM	1.99	96	96	0
guaiacol sulfate	Sex	Male	0.56529	0.301854	0.0646269	0.199825	CPLM	1.985	96	96	0
pentadecanoate (15:0)	BMI	BMI	0.0693518	0.0370463	0.0647248	0.20001	CPLM	1.99	96	96	0
palmitoyl ethanolamide	Group	Severe	-0.241888	0.12932	0.064945	0.200572	CPLM	1.99	96	96	0
dihomolinoleate (20:2n6)	Group	non-Severe	-0.285172	0.152512	0.0650323	0.200723	CPLM	1.99	96	96	0
myristoylcarnitine (C14)	Group	Severe	0.421691	0.225615	0.06514	0.200909	CPLM	1.737	96	96	0
octanoylcarnitine (C8)	Sex	Male	0.272597	0.145862	0.065169	0.200909	CPLM	1.99	96	96	0
pregnenediol sulfate (C21H34O5S)*	Group	non-Severe	0.314889	0.168518	0.0652094	0.200916	CPLM	1.661	96	96	0
fructose	Sex	Male	0.164744	0.0881987	0.0653086	0.201103	CPLM	1.02	96	96	0
N-behenoyl-sphingadienine (d18:2/22:0)*	Group	non-COVID-19	-0.405624	0.21723	0.0653959	0.201254	CPLM	1.764	96	96	0
5-(galactosylhydroxy)-L-lysine	Age	Age	0.0959989	0.0514572	0.065629	0.201853	CPLM	1.99	96	96	0
methylmalonate (MMA)	Group	non-COVID-19	0.488507	0.262101	0.0658835	0.202517	CPLM	1.886	96	96	0
(14 or 15)-methylpalmitate (a17:0 or i17:0)	Sex	Male	-0.132891	0.0713514	0.0660719	0.202858	CPLM	1.99	96	96	0
etiocholanolone glucuronide	Group	non-Severe	-0.547575	0.293964	0.0660382	0.202858	CPLM	1.865	96	96	0
5alpha-pregnan-3beta,20beta-diol monosulfate (1)	Group	Severe	0.559529	0.300695	0.0663156	0.203487	CPLM	1.958	96	96	0
sarcosine	Age	Age	0.12542	0.0674313	0.0664326	0.203726	CPLM	1.99	96	96	0
argininosuccinate	Group	Severe	-0.539127	0.289909	0.0664787	0.203749	CPLM	1.744	96	96	0
4-methoxyphenol sulfate	BMI	BMI	-0.254662	0.137063	0.0667168	0.203835	CPLM	1.99	96	96	0
5alpha-androstan-3beta,17beta-diol monosulfate (2)	Group	Severe	0.616198	0.331598	0.0666759	0.203835	CPLM	1.835	96	96	0
cytosine	BMI	BMI	-0.156014	0.0839588	0.0666837	0.203835	CPLM	1.99	96	96	0
dodecadienoate (12:2)*	Group	non-COVID-19	0.216241	0.116395	0.06674	0.203835	CPLM	1.99	96	96	0
ADSGEGDFXAEGGGVR*	BMI	BMI	-0.241353	0.129902	0.0667203	0.203835	CPLM	1.99	96	96	0
sphingomyelin (d18:1/20:1, d18:2/20:0)*	Sex	Male	-0.131604	0.0708298	0.0667106	0.203835	CPLM	1.738	96	96	0
adenine	Sex	Male	0.288292	0.155411	0.0671424	0.204944	CPLM	1.701	96	96	0
cis-4-decenoate (10:1n6)*	BMI	BMI	0.112791	0.0608129	0.0671877	0.204964	CPLM	1.624	96	96	0
1-methylnicotinamide	BMI	BMI	0.270834	0.146052	0.0672378	0.204997	CPLM	1.99	96	96	0
N-acetylneuraminate	Sex	Male	0.192887	0.104067	0.067364	0.205263	CPLM	1.99	96	96	0
sphingomyelin (d18:1/19:0, d19:1/18:0)*	Age	Age	-0.0914607	0.0493626	0.0674604	0.205437	CPLM	1.812	96	96	0
3-hydroxy-3-methylglutarate	BMI	BMI	-0.115476	0.0623457	0.0675539	0.205602	CPLM	1.99	96	96	0
sebacate (C10-DC)	Age	Age	-0.182367	0.0985058	0.067679	0.205864	CPLM	1.99	96	96	0
glycerol 3-phosphate	BMI	BMI	-0.0815912	0.0441004	0.0678542	0.206277	CPLM	1.41	96	96	0
5alpha-pregnan-3beta,20alpha-diol monosulfate (2)	Age	Age	-0.228429	0.123545	0.0680253	0.206557	CPLM	1.948	96	96	0
xanthurenate	Group	Severe	1.44318	0.78046	0.067998	0.206557	CPLM	1.99	96	96	0
1-methylguanidine	Group	non-Severe	0.27426	0.148378	0.0681076	0.206688	CPLM	1.99	96	96	0
5-methylthioadenosine (MTA)	Group	non-Severe	-0.305539	0.165429	0.0683187	0.207089	CPLM	1.88	96	96	0
indolelactate	Age	Age	0.104824	0.0567551	0.0683186	0.207089	CPLM	1.99	96	96	0
1-(1-enyl-palmitoyl)-2-linoleoyl-GPC (P-16:0/18:2)*	BMI	BMI	-0.0721593	0.0390946	0.0684925	0.207352	CPLM	1.327	96	96	0
1-arachidonoyl-GPI* (20:4)*	BMI	BMI	0.0879048	0.0476363	0.0685554	0.207352	CPLM	1.99	96	96	0
beta-hydroxyisovalerate	Sex	Male	0.184683	0.100094	0.0685913	0.207352	CPLM	1.99	96	96	0
N-acetyl-2-aminooctanoate*	Sex	Male	0.358052	0.194048	0.0685782	0.207352	CPLM	1.743	96	96	0
tartronate (hydroxymalonate)	Group	non-Severe	-0.279348	0.151408	0.0686033	0.207352	CPLM	1.494	96	96	0
N-acetyl-2-aminoadipate	Age	Age	0.210752	0.114336	0.068859	0.207885	CPLM	1.99	96	96	0
quinolinate	Age	Age	0.222378	0.12064	0.0688515	0.207885	CPLM	1.949	96	96	0
sphingomyelin (d18:1/14:0, d16:1/16:0)*	BMI	BMI	-0.071144	0.0386073	0.0689342	0.207992	CPLM	1.99	96	96	0
5,6-dihydrouridine	Group	non-Severe	0.219267	0.119008	0.0689796	0.20801	CPLM	1.99	96	96	0
myo-inositol	BMI	BMI	-0.077322	0.0419987	0.0691858	0.208512	CPLM	1.99	96	96	0
oxindolylalanine	Group	Severe	-0.234207	0.127291	0.0693528	0.208895	CPLM	1.904	96	96	0
4-imidazoleacetate	BMI	BMI	-0.0747952	0.0406595	0.0694093	0.208945	CPLM	1.409	96	96	0
1-(1-enyl-oleoyl)-GPE (P-18:1)*	Sex	Male	-0.281855	0.153393	0.069719	0.2097	CPLM	1.638	96	96	0
1,5-anhydroglucitol (1,5-AG)	BMI	BMI	-0.098773	0.053759	0.0697399	0.2097	CPLM	1.372	96	96	0
N-acetylcitrulline	Group	non-Severe	-0.811624	0.441928	0.0698557	0.209927	CPLM	1.99	96	96	0
linoleoyl-linoleoyl-glycerol (18:2/18:2) [2]*	Group	non-COVID-19	-0.425387	0.231888	0.0701705	0.210753	CPLM	1.698	96	96	0
cholesterol	Age	Age	0.0432412	0.0235784	0.0702477	0.210864	CPLM	1.99	96	96	0
pregnenolone sulfate	BMI	BMI	0.125182	0.0682743	0.0703113	0.210934	CPLM	1.662	96	96	0
linoleoylcarnitine (C18:2)*	Group	Severe	-0.24728	0.134949	0.0704792	0.211317	CPLM	1.941	96	96	0
stachydrine	BMI	BMI	-0.18782	0.102559	0.0706379	0.211672	CPLM	1.99	96	96	0
5-hydroxyindoleacetate	Age	Age	0.172962	0.0945036	0.0708074	0.212058	CPLM	1.833	96	96	0
3-methyladipate	Group	non-Severe	-0.817314	0.446662	0.0708661	0.212113	CPLM	1.99	96	96	0
phenol sulfate	BMI	BMI	-0.160163	0.0875789	0.071023	0.212461	CPLM	1.895	96	96	0
1-palmitoyl-2-linoleoyl-GPC (16:0/18:2)	BMI	BMI	-0.0410728	0.0224649	0.071096	0.212553	CPLM	1.99	96	96	0
hexadecadienoate (16:2n6)	Group	non-Severe	0.291672	0.159553	0.0711348	0.212553	CPLM	1.99	96	96	0
1-palmitoylglycerol (16:0)	BMI	BMI	0.117067	0.0640515	0.0711886	0.212593	CPLM	1.99	96	96	0
chiro-inositol	BMI	BMI	-0.437719	0.239539	0.0712427	0.212633	CPLM	1.99	96	96	0
2-hydroxyadipate	BMI	BMI	-0.169925	0.0930626	0.0714589	0.213122	CPLM	1.706	96	96	0
N-behenoyl-sphingadienine (d18:2/22:0)*	BMI	BMI	-0.147833	0.0809723	0.0714877	0.213122	CPLM	1.764	96	96	0
daidzein sulfate (2)	Sex	Male	1.13031	0.619398	0.0716197	0.213226	CPLM	1.99	96	96	0
ferulic acid 4-sulfate	BMI	BMI	-0.338019	0.185233	0.0716239	0.213226	CPLM	1.99	96	96	0
glycochenodeoxycholate 3-sulfate	Group	non-Severe	0.458468	0.251257	0.0716445	0.213226	CPLM	1.99	96	96	0
4-acetamidophenol	Sex	Male	-1.36049	0.746212	0.0718747	0.213789	CPLM	1.88	96	96	0
3-hydroxyoctanoate	Group	non-COVID-19	0.305687	0.167808	0.0721101	0.214125	CPLM	1.99	96	96	0
indoleacetylglutamine	BMI	BMI	-0.298662	0.163945	0.0720993	0.214125	CPLM	1.99	96	96	0
tryptophan	Group	non-COVID-19	-0.129495	0.0710678	0.072037	0.214125	CPLM	1.058	96	96	0
(16 or 17)-methylstearate (a19:0 or i19:0)	Sex	Male	-0.151549	0.0832251	0.0722173	0.214225	CPLM	1.99	96	96	0
glycochenodeoxycholate	Sex	Male	0.646983	0.355309	0.0722254	0.214225	CPLM	1.99	96	96	0
2-oleoylglycerol (18:1)	Group	non-COVID-19	-0.488857	0.268539	0.0722973	0.214317	CPLM	1.723	96	96	0
imidazole lactate	Group	non-Severe	-0.196357	0.107918	0.0724419	0.214625	CPLM	1.99	96	96	0
fructosyllysine	Group	non-COVID-19	-0.184712	0.101596	0.0726559	0.215106	CPLM	1.307	96	96	0
propionylcarnitine (C3)	BMI	BMI	0.15078	0.0829418	0.0726865	0.215106	CPLM	1.99	96	96	0
N-methylproline	Group	non-Severe	-0.713751	0.392881	0.0728713	0.215531	CPLM	1.99	96	96	0
2,3-dihydroxy-5-methylthio-4-pentenoate (DMTPA)*	Group	non-COVID-19	0.322966	0.177806	0.0729201	0.215554	CPLM	1.99	96	96	0
dimethylglycine	Sex	Male	0.200936	0.110676	0.0730522	0.215823	CPLM	1.99	96	96	0
pregnenetriol disulfate*	Group	non-COVID-19	0.36614	0.201776	0.0732009	0.21614	CPLM	1.99	96	96	0
1,5-anhydroglucitol (1,5-AG)	Sex	Male	0.208883	0.115131	0.0732435	0.216145	CPLM	1.372	96	96	0
methylsuccinate	BMI	BMI	-0.0777149	0.0428547	0.0733768	0.21626	CPLM	1.99	96	96	0
pregnenediol sulfate (C21H34O5S)*	Sex	Male	0.251687	0.138803	0.0734063	0.21626	CPLM	1.661	96	96	0
tyrosine	Age	Age	0.065571	0.0361563	0.0733625	0.21626	CPLM	1.99	96	96	0
mead acid (20:3n9)	Sex	Male	-0.255651	0.14105	0.0735269	0.216372	CPLM	1.622	96	96	0
sphingomyelin (d18:1/20:1, d18:2/20:0)*	Age	Age	-0.0622418	0.0343373	0.0735002	0.216372	CPLM	1.738	96	96	0
hexanoylglutamine	Sex	Male	-0.407982	0.22535	0.0738461	0.21719	CPLM	1.99	96	96	0
16a-hydroxy DHEA 3-sulfate	Age	Age	-0.150819	0.0834602	0.0743745	0.218621	CPLM	1.739	96	96	0
deoxycarnitine	BMI	BMI	-0.0964879	0.0534263	0.0745431	0.218994	CPLM	1.99	96	96	0
2-hydroxyoctanoate	Group	non-COVID-19	-0.432785	0.239787	0.0747216	0.219395	CPLM	1.99	96	96	0
2S,3R-dihydroxybutyrate	Age	Age	-0.0937505	0.0519879	0.0749681	0.219996	CPLM	1.99	96	96	0
isoursodeoxycholate	Group	non-Severe	-0.706365	0.39184	0.075067	0.220163	CPLM	1.99	96	96	0
3-methoxycatechol sulfate (1)	Group	non-COVID-19	-0.85265	0.47329	0.0752495	0.220575	CPLM	1.99	96	96	0
1-stearoyl-2-arachidonoyl-GPE (18:0/20:4)	BMI	BMI	-0.093527	0.0519485	0.0754334	0.220938	CPLM	1.99	96	96	0
1-stearoyl-GPG (18:0)	Age	Age	-0.38073	0.211537	0.0755224	0.220938	CPLM	1.99	96	96	0
beta-alanine	Sex	Male	0.142318	0.0790788	0.0755418	0.220938	CPLM	1.435	96	96	0
hydantoin-5-propionate	BMI	BMI	-0.259471	0.144164	0.0755219	0.220938	CPLM	1.99	96	96	0
2-aminoadipate	BMI	BMI	0.195618	0.108724	0.0756197	0.220958	CPLM	1.976	96	96	0
ascorbic acid 2-sulfate	Age	Age	0.101738	0.0565483	0.075633	0.220958	CPLM	1.99	96	96	0
1-methylhistidine	Group	non-Severe	-0.201716	0.112148	0.0757081	0.221054	CPLM	1.99	96	96	0
1-palmitoyl-2-linoleoyl-GPE (16:0/18:2)	Age	Age	0.103591	0.0576076	0.0757775	0.221134	CPLM	1.99	96	96	0
pentose acid*	Group	non-Severe	-0.444851	0.247756	0.0762106	0.222274	CPLM	1.826	96	96	0
4-hydroxyphenylacetate	Group	non-COVID-19	0.577687	0.321848	0.0763093	0.222438	CPLM	1.9	96	96	0
cysteine sulfinic acid	Group	non-Severe	0.130756	0.0728773	0.0764229	0.222563	CPLM	1.01	96	96	0
N-acetylglycine	Group	non-COVID-19	0.217229	0.121079	0.076437	0.222563	CPLM	1.99	96	96	0
aconitate [cis or trans]	Group	Severe	-0.413818	0.23085	0.0766824	0.223154	CPLM	1.99	96	96	0
gamma-glutamylleucine	BMI	BMI	0.0603135	0.0336553	0.0767614	0.22326	CPLM	1.99	96	96	0
pregnenetriol disulfate*	Sex	Male	0.275733	0.153899	0.0768335	0.223345	CPLM	1.99	96	96	0
(S)-a-amino-omega-caprolactam	Group	Severe	0.394416	0.220259	0.0769892	0.223648	CPLM	1.712	96	96	0
eicosenoate (20:1n9 or 1n11)	BMI	BMI	0.19492	0.108872	0.0770425	0.223648	CPLM	1.99	96	96	0
ethylmalonate	BMI	BMI	-0.160676	0.089752	0.0770657	0.223648	CPLM	1.99	96	96	0
3-phenylpropionate (hydrocinnamate)	BMI	BMI	-0.164749	0.0921091	0.0773236	0.224149	CPLM	1.99	96	96	0
methylmalonate (MMA)	BMI	BMI	-0.173926	0.0972292	0.0772917	0.224149	CPLM	1.886	96	96	0
1-methylhistidine	BMI	BMI	-0.0784784	0.0439092	0.0775416	0.224408	CPLM	1.99	96	96	0
adipate	Group	non-COVID-19	0.197148	0.110279	0.07747	0.224408	CPLM	1.99	96	96	0
octanoylcarnitine (C8)	Group	non-COVID-19	0.341226	0.190914	0.0775339	0.224408	CPLM	1.99	96	96	0
1-(1-enyl-palmitoyl)-2-palmitoleoyl-GPC (P-16:0/16:1)*	Sex	Male	-0.424136	0.2374	0.077655	0.224504	CPLM	1.918	96	96	0
1-palmitoyl-GPC (16:0)	Group	non-COVID-19	-0.127522	0.0713786	0.0776602	0.224504	CPLM	1.815	96	96	0
1-linoleoyl-GPG (18:2)*	Sex	Male	0.334248	0.187128	0.0777184	0.224548	CPLM	1.691	96	96	0
trans-3,4-methyleneheptanoate	Age	Age	-0.130714	0.0732014	0.0778034	0.22467	CPLM	1.99	96	96	0
1-palmitoyl-2-linoleoyl-GPE (16:0/18:2)	BMI	BMI	-0.102294	0.057341	0.0780852	0.225122	CPLM	1.99	96	96	0
2-hydroxyheptanoate*	Group	non-COVID-19	0.353583	0.198147	0.0780055	0.225122	CPLM	1.637	96	96	0
Fibrinopeptide A (7-16)*	Sex	Male	0.640172	0.358854	0.0780886	0.225122	CPLM	1.99	96	96	0
N-acetyltheanine	Group	non-COVID-19	0.484221	0.271494	0.0781532	0.225184	CPLM	1.99	96	96	0
2-hydroxyadipate	Group	non-COVID-19	0.433682	0.243336	0.0783679	0.225679	CPLM	1.706	96	96	0
phosphocholine	BMI	BMI	-0.0448361	0.0251667	0.0784787	0.225874	CPLM	1.99	96	96	0
1-(1-enyl-stearoyl)-GPE (P-18:0)*	BMI	BMI	-0.106451	0.0597725	0.0785817	0.226025	CPLM	1.57	96	96	0
3-hydroxyhippurate	Group	non-Severe	-0.755299	0.424299	0.0787179	0.226025	CPLM	1.99	96	96	0
4-acetaminophen sulfate	Group	non-Severe	1.41423	0.794455	0.0787145	0.226025	CPLM	1.793	96	96	0
bilirubin degradation product, C17H20N2O5 (2)	Group	non-COVID-19	0.77977	0.438089	0.0787466	0.226025	CPLM	1.99	96	96	0
isocaproate (i6:0)	Group	non-COVID-19	0.468661	0.263222	0.0786567	0.226025	CPLM	1.819	96	96	0
1-linoleoyl-GPE (18:2)*	Age	Age	0.0946356	0.053181	0.0788182	0.226106	CPLM	1.99	96	96	0
1-linoleoyl-GPI* (18:2)*	Group	non-Severe	-0.275888	0.155143	0.0790198	0.226461	CPLM	1.99	96	96	0
N-palmitoylglycine	Group	non-COVID-19	-0.265297	0.149192	0.0790282	0.226461	CPLM	1.563	96	96	0
pregnenetriol sulfate*	Sex	Male	0.25402	0.142882	0.0790954	0.22653	CPLM	1.58	96	96	0
2R,3R-dihydroxybutyrate	Age	Age	0.100489	0.0565448	0.0792058	0.226599	CPLM	1.99	96	96	0
myo-inositol	Age	Age	0.074993	0.0421952	0.079184	0.226599	CPLM	1.99	96	96	0
3-hydroxyoleate*	BMI	BMI	0.106289	0.0598487	0.0794053	0.227045	CPLM	1.611	96	96	0
p-cresol glucuronide*	Sex	Male	-0.85769	0.48322	0.0795729	0.227401	CPLM	1.99	96	96	0
gluconate	BMI	BMI	-0.0858035	0.0483647	0.0797152	0.227683	CPLM	1.99	96	96	0
dihydrocaffeate sulfate (2)	Group	non-COVID-19	-1.07471	0.605979	0.0798118	0.227835	CPLM	1.99	96	96	0
C-glycosyltryptophan	BMI	BMI	-0.077793	0.0438963	0.080031	0.228243	CPLM	1.99	96	96	0
pimelate (C7-DC)	BMI	BMI	-0.160359	0.090489	0.0800419	0.228243	CPLM	1.812	96	96	0
12,13-DiHOME	BMI	BMI	-0.249454	0.140807	0.0801316	0.228375	CPLM	1.99	96	96	0
cholate	Age	Age	0.233454	0.131808	0.0802028	0.228454	CPLM	1.99	96	96	0
1-palmitoyl-GPG (16:0)*	Sex	Male	0.442814	0.250259	0.0804961	0.22904	CPLM	1.98	96	96	0
3-indoxyl sulfate	Sex	Male	-0.341044	0.192741	0.0804941	0.22904	CPLM	1.757	96	96	0
6-hydroxyindole sulfate	Group	Severe	-0.533866	0.302105	0.080878	0.230002	CPLM	1.825	96	96	0
1,2-dipalmitoyl-GPC (16:0/16:0)	Age	Age	0.0713441	0.0403976	0.0810645	0.23007	CPLM	1.99	96	96	0
cis-3,4-methyleneheptanoylglycine	BMI	BMI	-0.198639	0.112481	0.0810773	0.23007	CPLM	1.974	96	96	0
hexadecanedioate (C16)	Group	non-Severe	0.366766	0.207682	0.0810735	0.23007	CPLM	1.99	96	96	0
sphingomyelin (d18:0/20:0, d16:0/22:0)*	Group	non-Severe	0.316687	0.179311	0.0810502	0.23007	CPLM	1.638	96	96	0
2-hydroxyphenylacetate	BMI	BMI	-0.169173	0.0958506	0.0812481	0.23043	CPLM	1.752	96	96	0
pentadecanoate (15:0)	Group	Severe	-0.187515	0.106298	0.0814044	0.230748	CPLM	1.99	96	96	0
1-oleoyl-GPE (18:1)	Age	Age	0.103213	0.0585422	0.0815712	0.231096	CPLM	1.99	96	96	0
tryptophan betaine	Sex	Male	-0.381716	0.21659	0.0816849	0.231294	CPLM	1.99	96	96	0
docosadienoate (22:2n6)	Group	non-Severe	-0.333725	0.189435	0.0818051	0.231509	CPLM	1.99	96	96	0
5-HEPE	Group	Severe	-0.715438	0.40619	0.0818639	0.23155	CPLM	1.99	96	96	0
cis-3,4-methyleneheptanoylcarnitine	Group	non-Severe	0.342176	0.194466	0.0821666	0.232281	CPLM	1.99	96	96	0
catechol sulfate	Age	Age	-0.272972	0.15535	0.0825804	0.2332	CPLM	1.909	96	96	0
pregnenetriol sulfate*	Group	non-Severe	0.308988	0.175827	0.0825479	0.2332	CPLM	1.58	96	96	0
perfluorooctanesulfonate (PFOS)	Group	non-Severe	-0.403811	0.22994	0.0827506	0.233555	CPLM	1.99	96	96	0
tigloylglycine	Sex	Male	-0.401899	0.228895	0.0828081	0.233591	CPLM	1.907	96	96	0
2-hydroxy-4-(methylthio)butanoic acid	Sex	Male	0.278737	0.158885	0.083064	0.233935	CPLM	1.656	96	96	0
2-O-methylascorbic acid	Sex	Male	0.220894	0.125893	0.0830144	0.233935	CPLM	1.99	96	96	0
phenylpyruvate	Group	non-Severe	0.176171	0.100416	0.0830512	0.233935	CPLM	1.244	96	96	0
1-oleoyl-GPG (18:1)*	Sex	Male	0.420647	0.2402	0.083599	0.235296	CPLM	1.99	96	96	0
vanillic acid glycine	Group	Severe	-0.91186	0.520759	0.0836367	0.235296	CPLM	1.99	96	96	0
gamma-glutamylleucine	Group	non-COVID-19	0.160203	0.0915806	0.0839335	0.236004	CPLM	1.99	96	96	0
C-glycosyltryptophan	Group	non-Severe	-0.195941	0.112158	0.0843349	0.237005	CPLM	1.99	96	96	0
5-methylthioribose	Group	non-COVID-19	0.200453	0.114827	0.0845634	0.237393	CPLM	1.427	96	96	0
isoleucine	BMI	BMI	0.0549774	0.0314925	0.0845584	0.237393	CPLM	1.925	96	96	0
bilirubin degradation product, C17H18N2O4 (1)	Group	Severe	-0.656696	0.376259	0.0846282	0.237448	CPLM	1.99	96	96	0
androsterone sulfate	Group	Severe	0.359908	0.206553	0.0851341	0.23874	CPLM	1.577	96	96	0
leucine	BMI	BMI	0.0492834	0.0282944	0.085246	0.238798	CPLM	1.821	96	96	0
suberate (C8-DC)	Group	Severe	0.291168	0.167144	0.0852094	0.238798	CPLM	1.99	96	96	0
3,4-dihydroxybutyrate	Sex	Male	0.159538	0.0916909	0.0855727	0.239305	CPLM	1.99	96	96	0
branched chain 14:0 dicarboxylic acid	BMI	BMI	-0.276863	0.159125	0.0855829	0.239305	CPLM	1.99	96	96	0
leucine	Group	non-Severe	-0.125455	0.0721107	0.0856096	0.239305	CPLM	1.821	96	96	0
threonylphenylalanine	Sex	Male	-0.519923	0.298825	0.0855849	0.239305	CPLM	1.99	96	96	0
myristoleate (14:1n5)	BMI	BMI	0.130995	0.0753124	0.0856803	0.239375	CPLM	1.99	96	96	0
branched-chain, straight-chain, or cyclopropyl 10:1 fatty acid (1)*	Sex	Male	-0.254231	0.146216	0.0857894	0.239552	CPLM	1.99	96	96	0
heptanoate (7:0)	BMI	BMI	-0.0476035	0.0274128	0.0861778	0.240414	CPLM	1.94	96	96	0
isobutyrylcarnitine (C4)	Group	Severe	0.507002	0.291972	0.0861896	0.240414	CPLM	1.99	96	96	0
nicotinamide	BMI	BMI	0.0944725	0.0544276	0.0863199	0.240598	CPLM	1.99	96	96	0
phenyllactate (PLA)	Sex	Male	0.198536	0.114391	0.0863475	0.240598	CPLM	1.99	96	96	0
4-vinylguaiacol sulfate	BMI	BMI	-0.229037	0.132128	0.0867297	0.241535	CPLM	1.99	96	96	0
3-sulfo-L-alanine	BMI	BMI	-0.0797303	0.0460049	0.0867951	0.241589	CPLM	1.035	96	96	0
sphingomyelin (d18:1/20:0, d16:1/22:0)*	Age	Age	-0.0576478	0.0332803	0.0869546	0.241905	CPLM	1.71	96	96	0
1-methylhistamine	Group	Severe	-1.16238	0.671456	0.0871449	0.242154	CPLM	1.99	96	96	0
dihydroferulic acid sulfate	Group	non-COVID-19	-0.875206	0.505632	0.087183	0.242154	CPLM	1.99	96	96	0
leucylalanine	Age	Age	0.211425	0.122127	0.0871351	0.242154	CPLM	1.914	96	96	0
N6-carbamoylthreonyladenosine	BMI	BMI	-0.0946743	0.0547175	0.0873048	0.242364	CPLM	1.882	96	96	0
5-HEPE	BMI	BMI	-0.245346	0.141886	0.0874961	0.242767	CPLM	1.99	96	96	0
1-(1-enyl-palmitoyl)-2-oleoyl-GPC (P-16:0/18:1)*	BMI	BMI	-0.0762742	0.0441811	0.0879961	0.243639	CPLM	1.823	96	96	0
perfluorooctanesulfonate (PFOS)	Sex	Male	0.323803	0.187546	0.0879738	0.243639	CPLM	1.99	96	96	0
serine	Sex	Male	-0.0938992	0.0543807	0.0879419	0.243639	CPLM	1.99	96	96	0
urate	Group	non-COVID-19	-0.239288	0.138562	0.0878991	0.243639	CPLM	1.99	96	96	0
pseudouridine	BMI	BMI	-0.071971	0.0416965	0.0880563	0.243677	CPLM	1.99	96	96	0
proline	Group	non-COVID-19	-0.144827	0.0839189	0.0881045	0.243681	CPLM	1.99	96	96	0
(S)-a-amino-omega-caprolactam	BMI	BMI	-0.13645	0.0790802	0.0881657	0.243722	CPLM	1.712	96	96	0
asparagine	Sex	Male	-0.105971	0.0614287	0.0882299	0.243771	CPLM	1.99	96	96	0
1-palmitoyl-2-linoleoyl-GPC (16:0/18:2)	Group	Severe	0.111106	0.0644597	0.0884942	0.244235	CPLM	1.99	96	96	0
caprylate (8:0)	Sex	Male	-0.507729	0.294663	0.0885969	0.244235	CPLM	1.99	96	96	0
N-acetylserine	Group	non-Severe	0.180458	0.104738	0.0886235	0.244235	CPLM	1.99	96	96	0
palmitoleate (16:1n7)	Group	Severe	0.361678	0.209841	0.0885076	0.244235	CPLM	1.99	96	96	0
sphingomyelin (d18:1/21:0, d17:1/22:0, d16:1/23:0)*	Group	non-COVID-19	-0.210525	0.122193	0.0886308	0.244235	CPLM	1.696	96	96	0
1-palmitoyl-2-arachidonoyl-GPE (16:0/20:4)*	Group	non-Severe	0.233245	0.135597	0.0891357	0.24524	CPLM	1.532	96	96	0
1-palmitoyl-2-oleoyl-GPC (16:0/18:1)	BMI	BMI	-0.0470311	0.0273409	0.0891274	0.24524	CPLM	1.99	96	96	0
3-hydroxy-2-methylpyridine sulfate	Group	Severe	-1.73438	1.00811	0.0890802	0.24524	CPLM	1.99	96	96	0
arachidonoylcholine	Group	non-Severe	-0.279716	0.162721	0.0893428	0.245552	CPLM	1.611	96	96	0
octanoylcarnitine (C8)	BMI	BMI	0.120473	0.0700831	0.0893411	0.245552	CPLM	1.99	96	96	0
1-(1-enyl-oleoyl)-GPE (P-18:1)*	Age	Age	0.131007	0.0762366	0.0894463	0.245579	CPLM	1.638	96	96	0
1-myristoylglycerol (14:0)	BMI	BMI	0.209038	0.121638	0.0894277	0.245579	CPLM	1.806	96	96	0
1-linolenoyl-GPC (18:3)*	BMI	BMI	-0.0848333	0.0493768	0.0895106	0.245627	CPLM	1.99	96	96	0
bilirubin degradation product, C17H18N2O4 (2)	Group	Severe	-0.558996	0.32587	0.0900041	0.246852	CPLM	1.797	96	96	0
xanthosine	Group	Severe	0.709035	0.413461	0.0900992	0.246984	CPLM	1.99	96	96	0
isovalerate (C5)	Group	non-Severe	0.163636	0.0954628	0.0902361	0.246999	CPLM	1.313	96	96	0
N-acetylthreonine	BMI	BMI	-0.0688324	0.040163	0.090293	0.246999	CPLM	1.99	96	96	0
orotidine	Age	Age	0.106192	0.061955	0.0902585	0.246999	CPLM	1.556	96	96	0
S-carboxyethylcysteine	Age	Age	0.111444	0.065023	0.0902763	0.246999	CPLM	1.963	96	96	0
10-nonadecenoate (19:1n9)	Sex	Male	-0.235145	0.137264	0.09043	0.247245	CPLM	1.99	96	96	0
androstenediol (3beta,17beta) disulfate (2)	Group	non-Severe	0.233003	0.136038	0.0904866	0.24727	CPLM	1.409	96	96	0
2-palmitoylglycerol (16:0)	BMI	BMI	0.133613	0.0780493	0.0906472	0.247515	CPLM	1.682	96	96	0
cysteine	BMI	BMI	0.0610307	0.0356551	0.0906871	0.247515	CPLM	1.99	96	96	0
quinolinate	Sex	Male	0.43001	0.251243	0.0907176	0.247515	CPLM	1.949	96	96	0
delta-CEHC	Group	non-Severe	-0.459475	0.268632	0.0909236	0.247948	CPLM	1.972	96	96	0
3-methylglutarylcarnitine (2)	BMI	BMI	-0.274385	0.160725	0.0915287	0.249468	CPLM	1.99	96	96	0
5alpha-androstan-3beta,17beta-diol monosulfate (2)	Sex	Male	0.41799	0.245014	0.0917508	0.249917	CPLM	1.835	96	96	0
methylmalonate (MMA)	Sex	Male	0.346965	0.203405	0.0917886	0.249917	CPLM	1.886	96	96	0
oxalate (ethanedioate)	Group	non-COVID-19	-0.223006	0.130815	0.091983	0.250316	CPLM	1.99	96	96	0
4-methoxyphenol sulfate	Group	Severe	-0.668221	0.392108	0.0920891	0.250345	CPLM	1.99	96	96	0
argininosuccinate	BMI	BMI	-0.171049	0.100359	0.092054	0.250345	CPLM	1.744	96	96	0
1-carboxyethylleucine	Group	non-COVID-19	0.24104	0.141601	0.0924517	0.2512	CPLM	1.761	96	96	0
carotene diol (1)	Group	non-Severe	-0.198884	0.116896	0.0926169	0.251259	CPLM	1.99	96	96	0
oxalate (ethanedioate)	Sex	Male	-0.169867	0.0998334	0.0925908	0.251259	CPLM	1.99	96	96	0
thioproline	Sex	Male	0.324455	0.190685	0.0925883	0.251259	CPLM	1.99	96	96	0
(2,4 or 2,5)-dimethylphenol sulfate	BMI	BMI	-0.35549	0.209023	0.09274	0.251462	CPLM	1.99	96	96	0
2-aminobutyrate	Group	non-Severe	0.19347	0.113815	0.0929014	0.25177	CPLM	1.548	96	96	0
N6,N6,N6-trimethyllysine	Group	Severe	-0.300747	0.176979	0.093001	0.25191	CPLM	1.99	96	96	0
2-isopropylmalate	Age	Age	0.142057	0.0837026	0.0934135	0.252896	CPLM	1.915	96	96	0
ascorbic acid 3-sulfate*	BMI	BMI	-0.119489	0.0704605	0.0936667	0.253451	CPLM	1.99	96	96	0
2-piperidinone	Sex	Male	-0.416561	0.245696	0.0937414	0.253522	CPLM	1.99	96	96	0
ferulic acid 4-sulfate	Sex	Male	0.652817	0.385453	0.0940845	0.254319	CPLM	1.99	96	96	0
1-arachidonylglycerol (20:4)	Group	Severe	-0.357529	0.211447	0.0946145	0.255512	CPLM	1.604	96	96	0
5alpha-androstan-3alpha,17beta-diol monosulfate (1)	Group	non-COVID-19	0.590307	0.349125	0.0946231	0.255512	CPLM	1.876	96	96	0
sphingomyelin (d18:2/23:1)*	Group	non-COVID-19	0.20984	0.124175	0.0948061	0.255874	CPLM	1.474	96	96	0
2-methoxyhydroquinone sulfate (1)	Sex	Male	0.784588	0.464493	0.0949482	0.256126	CPLM	1.99	96	96	0
aspartate	Age	Age	-0.0667707	0.0395496	0.0951117	0.256435	CPLM	1.435	96	96	0
gluconate	Group	non-Severe	0.208391	0.123597	0.0955404	0.257458	CPLM	1.99	96	96	0
1-stearoyl-2-arachidonoyl-GPE (18:0/20:4)	Group	Severe	0.251196	0.149029	0.0956396	0.257593	CPLM	1.99	96	96	0
glycylvaline	Group	non-Severe	-0.350218	0.207905	0.0958402	0.258001	CPLM	1.674	96	96	0
2-ethylphenylsulfate	Sex	Male	0.670399	0.398443	0.0962215	0.258629	CPLM	1.99	96	96	0
androstenediol (3beta,17beta) disulfate (1)	Group	Severe	0.501766	0.29814	0.096136	0.258629	CPLM	1.969	96	96	0
genistein sulfate*	Sex	Male	0.942934	0.560368	0.0961907	0.258629	CPLM	1.99	96	96	0
oleoylcarnitine (C18:1)	Group	Severe	0.232996	0.138529	0.0963415	0.258819	CPLM	1.99	96	96	0
hydantoin-5-propionate	Group	non-Severe	0.621074	0.369475	0.0965299	0.25906	CPLM	1.99	96	96	0
sphingomyelin (d18:1/22:1, d18:2/22:0, d16:1/24:1)*	Group	non-COVID-19	-0.166167	0.098843	0.0964985	0.25906	CPLM	1.99	96	96	0
tetrahydrocortisone glucuronide (5)	Group	Severe	-0.556123	0.330941	0.0966344	0.259208	CPLM	1.887	96	96	0
bilirubin degradation product, C17H18N2O4 (3)	Group	Severe	-0.512603	0.305161	0.0967605	0.25928	CPLM	1.807	96	96	0
glycodeoxycholate 3-sulfate	BMI	BMI	-0.265058	0.15779	0.0967545	0.25928	CPLM	1.967	96	96	0
O-sulfo-L-tyrosine	Age	Age	0.0929167	0.0553781	0.0971364	0.260155	CPLM	1.99	96	96	0
5-oxoproline	Group	non-Severe	0.100275	0.0597771	0.0972101	0.260219	CPLM	1.99	96	96	0
trimethylamine N-oxide	Group	non-Severe	-0.479083	0.285853	0.0975052	0.260876	CPLM	1.99	96	96	0
1-arachidonoyl-GPE (20:4n6)*	Group	non-COVID-19	-0.158007	0.0945238	0.098367	0.263011	CPLM	1.894	96	96	0
N-acetylleucine	Group	Severe	-0.164725	0.0985532	0.0984033	0.263011	CPLM	1.99	96	96	0
1-palmitoyl-2-docosahexaenoyl-GPE (16:0/22:6)*	Age	Age	0.0791268	0.0473625	0.0985551	0.263148	CPLM	1.99	96	96	0
citrate	Group	Severe	-0.490815	0.293761	0.0985281	0.263148	CPLM	1.99	96	96	0
dodecadienoate (12:2)*	Group	non-Severe	0.182311	0.109192	0.0987596	0.26356	CPLM	1.99	96	96	0
1-palmitoyl-2-oleoyl-GPC (16:0/18:1)	Group	non-COVID-19	0.124237	0.0744612	0.0989893	0.263904	CPLM	1.99	96	96	0
taurodeoxycholic acid 3-sulfate	BMI	BMI	-0.28729	0.17217	0.0989575	0.263904	CPLM	1.99	96	96	0
hydroxypalmitoyl sphingomyelin (d18:1/16:0(OH))	Age	Age	0.0712773	0.0427388	0.0991356	0.26416	CPLM	1.99	96	96	0
1-stearoyl-2-oleoyl-GPC (18:0/18:1)	BMI	BMI	-0.0595973	0.0357618	0.0993817	0.264611	CPLM	1.99	96	96	0
oxalate (ethanedioate)	Group	non-Severe	0.204289	0.122594	0.0994057	0.264611	CPLM	1.99	96	96	0
pregnenetriol disulfate*	Age	Age	-0.123771	0.0742944	0.0994915	0.264705	CPLM	1.99	96	96	0
gamma-glutamyltryptophan	Sex	Male	0.222229	0.133436	0.0995965	0.26485	CPLM	1.526	96	96	0
5alpha-androstan-3alpha,17beta-diol 17-glucuronide	Group	Severe	-0.665779	0.399865	0.0996819	0.264943	CPLM	1.99	96	96	0
2-methylbutyrylcarnitine (C5)	Group	Severe	0.371363	0.223109	0.0997849	0.265082	CPLM	1.652	96	96	0
1-palmitoleoyl-GPC* (16:1)*	Group	non-Severe	-0.22854	0.137394	0.100006	0.265303	CPLM	1.99	96	96	0
adipate	Age	Age	-0.0676484	0.0406707	0.10002	0.265303	CPLM	1.99	96	96	0
alpha-ketoglutaramate*	Group	non-COVID-19	0.201854	0.121325	0.0999356	0.265303	CPLM	1.504	96	96	0
tetradecanedioate (C14)	Age	Age	-0.125622	0.0756124	0.100407	0.266195	CPLM	1.99	96	96	0
glu-gly-asn-val	Age	Age	0.181385	0.109226	0.10056	0.266466	CPLM	1.847	96	96	0
quinate	Age	Age	-0.280045	0.168754	0.100791	0.266943	CPLM	1.99	96	96	0
linolenate (18:3n3 or 3n6)	Group	Severe	0.353887	0.213372	0.100982	0.267313	CPLM	1.99	96	96	0
delta-CEHC glucuronide	Age	Age	0.29341	0.177007	0.101171	0.26768	CPLM	1.99	96	96	0
androstenediol (3beta,17beta) monosulfate (2)	Group	non-Severe	-0.393788	0.237729	0.101405	0.267892	CPLM	1.731	96	96	0
N-oleoyltaurine	Group	non-Severe	0.368524	0.22247	0.101395	0.267892	CPLM	1.678	96	96	0
phenylacetylglutamate	BMI	BMI	-0.273231	0.164974	0.101456	0.267892	CPLM	1.99	96	96	0
xanthurenate	Group	non-Severe	1.15235	0.695712	0.101423	0.267892	CPLM	1.99	96	96	0
decanoylcarnitine (C10)	Sex	Male	0.264915	0.160051	0.101662	0.268167	CPLM	1.99	96	96	0
glutamine conjugate of C6H10O2 (1)*	BMI	BMI	-0.231364	0.139777	0.101652	0.268167	CPLM	1.99	96	96	0
3-indoxyl sulfate	BMI	BMI	-0.157302	0.0950648	0.101765	0.268239	CPLM	1.757	96	96	0
sphingomyelin (d17:1/16:0, d18:1/15:0, d16:1/17:0)*	BMI	BMI	-0.0576848	0.0348642	0.101792	0.268239	CPLM	1.741	96	96	0
histidine	Group	non-Severe	-0.119221	0.0721002	0.101997	0.268646	CPLM	1.051	96	96	0
cysteine-glutathione disulfide	Group	non-Severe	0.330663	0.200012	0.102064	0.268687	CPLM	1.653	96	96	0
N1-methylinosine	Sex	Male	0.457767	0.277119	0.102339	0.269274	CPLM	1.99	96	96	0
sphingomyelin (d18:2/18:1)*	Group	non-COVID-19	-0.183305	0.11101	0.102467	0.269476	CPLM	1.415	96	96	0
tiglyl carnitine (C5)	Group	Severe	0.327667	0.198486	0.102552	0.269564	CPLM	1.626	96	96	0
Fibrinopeptide A (8-16)	Sex	Male	0.666342	0.403924	0.10279	0.270054	CPLM	1.99	96	96	0
uridine	Group	non-COVID-19	-0.121471	0.0736553	0.102891	0.270187	CPLM	1.569	96	96	0
alpha-ketoglutarate	Group	non-Severe	-0.481904	0.29244	0.103159	0.270753	CPLM	1.99	96	96	0
hexanoylglycine (C6)	Age	Age	-0.193471	0.117434	0.103239	0.270827	CPLM	1.99	96	96	0
[truncated: 3,245 more rows]

## Sheet: Protein-Patients
feature	metadata	value	coef	stderr	pval	qval	base.model	tweedie.index	N	N.not.zero	percent.zero
P0DJI8	Group	Severe	2.34751	0.290967	1.04944e-11	3.99835e-08	CPLM	1.99	86	86	0
P06727	Group	Severe	-0.742584	0.0944323	2.53925e-11	4.83728e-08	CPLM	1.44	86	86	0
P06727	Group	non-COVID-19	-0.618499	0.0852475	3.49239e-10	3.4667e-07	CPLM	1.44	86	86	0
P0DJI9	Group	Severe	2.13041	0.294023	3.63958e-10	3.4667e-07	CPLM	1.99	86	86	0
P02748	Group	Severe	0.876579	0.122663	5.5742e-10	4.24754e-07	CPLM	1.99	86	86	0
P51884	Group	Severe	-0.580993	0.0825419	8.82828e-10	5.60596e-07	CPLM	1.99	86	86	0
P37802	Group	non-Severe	-0.90177	0.132062	2.1641e-09	1.17789e-06	CPLM	1.99	86	86	0
P37802	Group	Severe	-1.001	0.148771	3.30742e-09	1.57516e-06	CPLM	1.99	86	86	0
P04196	Group	Severe	-0.723765	0.108862	4.64035e-09	1.63366e-06	CPLM	1.99	86	86	0
P11597	Group	Severe	-0.799854	0.120196	4.52177e-09	1.63366e-06	CPLM	1.99	86	86	0
Q5SYB0	Group	non-Severe	0.852125	0.128243	4.7166e-09	1.63366e-06	CPLM	1.779	86	86	0
P01011	Group	Severe	0.774794	0.118495	7.37892e-09	2.16259e-06	CPLM	1.99	86	86	0
P62937	Group	non-Severe	-0.667001	0.101779	6.93125e-09	2.16259e-06	CPLM	1.99	86	86	0
P02763	Group	Severe	0.790924	0.122738	1.09857e-08	2.89956e-06	CPLM	1.99	86	86	0
Q5SYB0	Group	non-COVID-19	0.866551	0.134665	1.14156e-08	2.89956e-06	CPLM	1.779	86	86	0
P04180	Group	non-COVID-19	-0.483544	0.0761414	1.62512e-08	3.74442e-06	CPLM	1.01	86	86	0
P06727	Group	non-Severe	-0.506665	0.0798654	1.67074e-08	3.74442e-06	CPLM	1.44	86	86	0
P05155	Group	Severe	0.565318	0.0894617	1.854e-08	3.9243e-06	CPLM	1.99	86	86	0
P18428	Group	Severe	0.909967	0.14448	2.02291e-08	4.05647e-06	CPLM	1.99	86	86	0
Q9NQ79	Group	Severe	-0.568396	0.0910372	2.54125e-08	4.84108e-06	CPLM	1.99	86	86	0
P07996	Group	Severe	-0.717456	0.11627	3.44271e-08	5.96215e-06	CPLM	1.97	86	86	0
P11597	Group	non-COVID-19	-0.702891	0.113805	3.3623e-08	5.96215e-06	CPLM	1.99	86	86	0
P40197	Group	non-COVID-19	-0.494496	0.0809963	4.5164e-08	7.16978e-06	CPLM	1.01	86	86	0
Q86YW5	Group	non-COVID-19	-0.512702	0.0839124	4.42727e-08	7.16978e-06	CPLM	1.01	86	86	0
P00738	Group	Severe	0.91763	0.150549	4.70638e-08	7.17253e-06	CPLM	1.499	86	86	0
Q96PD5	Group	non-COVID-19	-0.506779	0.0837543	5.65604e-08	8.28827e-06	CPLM	1.029	86	86	0
P02647	Group	non-COVID-19	-0.494463	0.0824699	7.09992e-08	9.73311e-06	CPLM	1.011	86	86	0
Q5SYB0	Group	Severe	0.852662	0.142256	7.15294e-08	9.73311e-06	CPLM	1.779	86	86	0
Q9UHG3	Group	Severe	-0.545668	0.0915973	8.31695e-08	1.09268e-05	CPLM	1.99	86	86	0
P07996	Group	non-COVID-19	-0.645371	0.109969	1.19633e-07	1.51066e-05	CPLM	1.97	86	86	0
P17936	Group	non-COVID-19	-0.480873	0.0820314	1.22915e-07	1.51066e-05	CPLM	1.01	86	86	0
P02741	Group	Severe	1.52105	0.26524	2.06709e-07	2.46112e-05	CPLM	1.99	86	86	0
P22105	Group	Severe	-0.415973	0.0748381	4.21689e-07	4.86859e-05	CPLM	1.99	86	86	0
P18428	Group	non-COVID-19	0.755837	0.136947	4.93446e-07	5.5295e-05	CPLM	1.99	86	86	0
P49747	Group	Severe	-0.535569	0.0971864	5.10456e-07	5.55668e-05	CPLM	1.99	86	86	0
P02765	Group	non-COVID-19	-0.413502	0.0752465	5.4304e-07	5.74717e-05	CPLM	1.01	86	86	0
P02741	Group	non-COVID-19	1.37238	0.251477	6.32226e-07	6.51022e-05	CPLM	1.99	86	86	0
P07996	Group	non-Severe	-0.556727	0.103098	7.94531e-07	7.96622e-05	CPLM	1.97	86	86	0
P04275	Group	Severe	0.508283	0.0944187	8.49113e-07	8.06213e-05	CPLM	1.99	86	86	0
P06681	Group	Severe	0.364529	0.0676469	8.31034e-07	8.06213e-05	CPLM	1.99	86	86	0
P27169	Group	non-COVID-19	-0.461289	0.0858448	8.8272e-07	8.06213e-05	CPLM	1.01	86	86	0
Q5JXB2	Group	non-COVID-19	-0.346532	0.0645092	8.88739e-07	8.06213e-05	CPLM	1.99	86	86	0
O95445	Group	non-COVID-19	-0.428464	0.0800335	9.5552e-07	8.46635e-05	CPLM	1.01	86	86	0
P02787	Group	Severe	-0.414885	0.0779073	1.06849e-06	9.25217e-05	CPLM	1.99	86	86	0
P02652	Group	non-COVID-19	-0.480384	0.090717	1.20288e-06	9.80097e-05	CPLM	1.01	86	86	0
P11597	Group	non-Severe	-0.565288	0.106688	1.18819e-06	9.80097e-05	CPLM	1.99	86	86	0
Q15113	Group	Severe	-0.395922	0.0747853	1.20904e-06	9.80097e-05	CPLM	1.99	86	86	0
P02787	Group	non-COVID-19	-0.389317	0.0737838	1.29641e-06	0.000102903	CPLM	1.99	86	86	0
P02753	Group	Severe	-0.463896	0.0889586	1.65286e-06	0.00012663	CPLM	1.99	86	86	0
Q96PD5	Group	Severe	-0.482082	0.0924705	1.66181e-06	0.00012663	CPLM	1.029	86	86	0
P05452	Group	Severe	-0.458547	0.0885607	1.9107e-06	0.00014274	CPLM	1.99	86	86	0
P0DJI8	Group	non-COVID-19	1.42481	0.276386	2.08748e-06	0.000152948	CPLM	1.99	86	86	0
P21333	Group	non-Severe	-0.976649	0.19034	2.29342e-06	0.000164867	CPLM	1.041	86	75	13
P80108	Group	non-COVID-19	-0.371951	0.0733872	2.92771e-06	0.000206566	CPLM	1.99	86	86	0
Q96KN2	Group	non-COVID-19	-0.412065	0.0815031	3.07342e-06	0.000212904	CPLM	1.84	86	86	0
P02749	Group	Severe	-0.462819	0.0920272	3.4079e-06	0.000231859	CPLM	1.99	86	86	0
P29622	Group	Severe	-0.443415	0.0883004	3.5081e-06	0.000234489	CPLM	1.99	86	86	0
Q13201	Group	Severe	-0.373818	0.0754182	4.50871e-06	0.000296176	CPLM	1.99	86	86	0
P08571	Group	Severe	0.414628	0.0838079	4.6716e-06	0.000301675	CPLM	1.99	86	86	0
P00748	Group	non-COVID-19	-0.480806	0.0979735	5.44331e-06	0.000343063	CPLM	1.99	86	86	0
P02768	Group	non-COVID-19	-0.323933	0.0660393	5.49261e-06	0.000343063	CPLM	1.99	86	86	0
P62328	Group	non-Severe	-1.03209	0.211184	5.88438e-06	0.000361604	CPLM	1.99	86	86	0
P02765	Group	Severe	-0.406581	0.0835341	6.34889e-06	0.000383956	CPLM	1.01	86	86	0
P04070	Group	non-COVID-19	-0.410618	0.08493	7.18471e-06	0.000426577	CPLM	1.01	86	86	0
P07359	Group	non-COVID-19	-0.342279	0.0708446	7.27756e-06	0.000426577	CPLM	1.99	86	86	0
P02743	Group	Severe	0.765363	0.158723	7.54271e-06	0.000430017	CPLM	1.99	86	86	0
Q9NQ79	Group	non-Severe	-0.389708	0.0808301	7.56197e-06	0.000430017	CPLM	1.99	86	86	0
Q8WUA8	Group	Severe	1.12562	0.234626	8.27747e-06	0.000463782	CPLM	1.044	86	75	13
P20742	Sex	Male	-0.932733	0.195198	8.89873e-06	0.00048802	CPLM	1.99	86	86	0
Q14520	Group	Severe	0.374858	0.0784811	8.96625e-06	0.00048802	CPLM	1.99	86	86	0
P19823	Group	non-COVID-19	-0.335461	0.0718349	1.33893e-05	0.000718494	CPLM	1.99	86	86	0
P10720	Group	Severe	-0.618776	0.133763	1.57794e-05	0.000834991	CPLM	1.118	86	86	0
P21333	Group	Severe	-1.06882	0.231925	1.68379e-05	0.000878802	CPLM	1.041	86	75	13
P07359	Group	Severe	-0.343745	0.0747933	1.76425e-05	0.00089745	CPLM	1.99	86	86	0
P13671	Group	Severe	0.351817	0.0765557	1.76663e-05	0.00089745	CPLM	1.99	86	86	0
Q08380	Group	Severe	0.611824	0.133558	1.86512e-05	0.000935015	CPLM	1.99	86	86	0
P02768	Group	Severe	-0.317643	0.06972	2.04615e-05	0.00101244	CPLM	1.99	86	86	0
P10720	Group	non-COVID-19	-0.537514	0.118474	2.1949e-05	0.00107212	CPLM	1.118	86	86	0
Q9UHG3	Group	non-Severe	-0.368147	0.0813246	2.27839e-05	0.00109882	CPLM	1.99	86	86	0
P49908	Group	non-COVID-19	-0.360535	0.0801643	2.53931e-05	0.00120935	CPLM	1.99	86	86	0
P80108	Group	Severe	-0.346309	0.0774688	2.80559e-05	0.00131967	CPLM	1.99	86	86	0
Q9NQ79	Group	non-COVID-19	-0.384437	0.086188	2.9087e-05	0.00135148	CPLM	1.99	86	86	0
P10909	Group	non-COVID-19	-0.271079	0.0612083	3.26565e-05	0.00149905	CPLM	1.99	86	86	0
P00734	Group	non-COVID-19	-0.275106	0.0622224	3.35591e-05	0.00151955	CPLM	1.99	86	86	0
P01344	Group	non-COVID-19	-0.345654	0.0782279	3.39006e-05	0.00151955	CPLM	1.527	86	86	0
P19827	Group	non-COVID-19	-0.293375	0.0664864	3.465e-05	0.00153508	CPLM	1.99	86	86	0
Q13201	Group	non-Severe	-0.294029	0.0669797	3.76383e-05	0.0016483	CPLM	1.99	86	86	0
P02776	Group	non-COVID-19	-0.358771	0.0817886	3.80867e-05	0.00164898	CPLM	1.99	86	86	0
P19823	Group	Severe	-0.332431	0.0758379	3.85217e-05	0.00164907	CPLM	1.99	86	86	0
Q13201	Group	non-COVID-19	-0.311143	0.0714265	4.25299e-05	0.00180043	CPLM	1.99	86	86	0
P05452	Group	non-COVID-19	-0.361457	0.0838631	5.02248e-05	0.00210282	CPLM	1.99	86	86	0
P01344	Group	Severe	-0.363071	0.0843903	5.16539e-05	0.00213914	CPLM	1.527	86	86	0
P62937	Group	non-COVID-19	-0.46627	0.108493	5.25122e-05	0.00215131	CPLM	1.99	86	86	0
P05160	Group	non-COVID-19	-0.293888	0.0685458	5.448e-05	0.00220818	CPLM	1.99	86	86	0
P07359	Group	non-Severe	-0.284506	0.0664284	5.53794e-05	0.002221	CPLM	1.99	86	86	0
P51884	Group	non-Severe	-0.313137	0.0732743	5.72804e-05	0.00227332	CPLM	1.99	86	86	0
P37802	Group	non-COVID-19	-0.599844	0.14075	5.97351e-05	0.00234629	CPLM	1.99	86	86	0
P02647	Group	Severe	-0.380505	0.0895767	6.27972e-05	0.0024414	CPLM	1.011	86	86	0
P0DJI9	Group	non-COVID-19	1.18219	0.279256	6.61262e-05	0.00254486	CPLM	1.99	86	86	0
P06396	Group	non-COVID-19	-0.36303	0.0860809	7.00143e-05	0.00266755	CPLM	1.99	86	86	0
P02748	Group	non-Severe	0.458959	0.109131	7.30004e-05	0.0027003	CPLM	1.99	86	86	0
P04275	Group	non-COVID-19	0.376496	0.0894856	7.25451e-05	0.0027003	CPLM	1.99	86	86	0
P24593	Group	Severe	-0.380411	0.0903635	7.19159e-05	0.0027003	CPLM	1.99	86	86	0
Q15166	Group	non-COVID-19	-0.3065	0.07389	8.95013e-05	0.00327885	CPLM	1.99	86	86	0
P13796	Group	Severe	0.42946	0.103648	9.09643e-05	0.00330071	CPLM	1.99	86	86	0
P03952	Group	non-COVID-19	-0.30097	0.0727301	9.26783e-05	0.00333117	CPLM	1.99	86	86	0
P29622	Group	non-COVID-19	-0.34448	0.0836228	9.89941e-05	0.00352493	CPLM	1.99	86	86	0
P02753	Group	non-COVID-19	-0.346438	0.0842385	0.000101411	0.00357756	CPLM	1.99	86	86	0
P06331	Group	non-COVID-19	0.311373	0.0758497	0.000104105	0.0036389	CPLM	1.99	86	86	0
P03951	Group	Severe	0.312312	0.0762249	0.000107026	0.00368903	CPLM	1.99	86	86	0
P22105	Group	non-Severe	-0.272203	0.0664552	0.000107476	0.00368903	CPLM	1.99	86	86	0
P13645	Group	Severe	0.929154	0.227298	0.000110615	0.00376289	CPLM	1.99	86	86	0
P00747	Group	non-COVID-19	-0.242338	0.059467	0.000115626	0.00389854	CPLM	1.99	86	86	0
P02792	Group	Severe	1.35335	0.333292	0.000121684	0.00406681	CPLM	1.175	86	63	27
P62937	Group	Severe	-0.463973	0.114551	0.000126084	0.00417721	CPLM	1.99	86	86	0
P16070	Group	Severe	-0.263182	0.0650561	0.000128257	0.00421257	CPLM	1.99	86	86	0
P11021	Group	non-Severe	-0.211959	0.0526184	0.000136183	0.00443468	CPLM	1.99	86	86	0
P35908	Group	Severe	0.947191	0.236332	0.000146145	0.00471875	CPLM	1.99	86	86	0
P40197	Group	Severe	-0.343933	0.0860051	0.000150719	0.00482553	CPLM	1.01	86	86	0
P02776	Group	Severe	-0.344555	0.0863422	0.00015517	0.0049037	CPLM	1.99	86	86	0
P24593	Age	Age	-0.00978325	0.00245223	0.000155734	0.0049037	CPLM	1.99	86	86	0
P07360	Group	non-COVID-19	-0.267631	0.0672435	0.00016093	0.00502577	CPLM	1.99	86	86	0
P02750	Group	Severe	0.597257	0.150724	0.000170905	0.00529388	CPLM	1.99	86	86	0
Q5JXB2	Group	Severe	-0.267735	0.0680912	0.000189841	0.005833	CPLM	1.99	86	86	0
P04180	Group	Severe	-0.316896	0.0807379	0.000194464	0.00592726	CPLM	1.01	86	86	0
Q04756	Group	non-COVID-19	-0.314362	0.0804467	0.000206311	0.00623847	CPLM	1.99	86	86	0
P02775	Group	non-COVID-19	-0.361176	0.092616	0.000212024	0.00636072	CPLM	1.99	86	86	0
P61769	Group	Severe	0.393508	0.101232	0.000221285	0.0065867	CPLM	1.99	86	86	0
Q16777	Group	Severe	1.15228	0.296686	0.00022382	0.00659964	CPLM	1.17	86	75	13
Q9Y490	Group	non-Severe	-0.626639	0.161419	0.000225184	0.00659964	CPLM	1.044	86	75	13
P02787	Group	non-Severe	-0.267671	0.0691753	0.000235043	0.006836	CPLM	1.99	86	86	0
P35858	Age	Age	-0.010232	0.00264657	0.000237718	0.0068614	CPLM	1.01	86	86	0
O75882	Group	non-Severe	-0.290194	0.0755068	0.000256877	0.00735864	CPLM	1.99	86	86	0
P35542	Group	Severe	0.374259	0.0975869	0.000264059	0.00750794	CPLM	1.753	86	86	0
P22792	Group	Severe	0.351998	0.0922644	0.000282539	0.00791524	CPLM	1.99	86	86	0
P51884	Group	non-COVID-19	-0.298125	0.0781295	0.000281892	0.00791524	CPLM	1.99	86	86	0
P21333	Group	non-COVID-19	-0.683868	0.179586	0.000289349	0.00804686	CPLM	1.041	86	75	13
P05155	Group	non-Severe	0.302693	0.0795557	0.00029252	0.00807609	CPLM	1.99	86	86	0
Q9Y5Y7	Group	Severe	-0.482646	0.127396	0.000308968	0.00846883	CPLM	1.99	86	86	0
P04003	Group	Severe	0.285026	0.0754348	0.000319615	0.00869811	CPLM	1.99	86	86	0
P02765	Group	non-Severe	-0.265296	0.0704844	0.000335569	0.00906749	CPLM	1.01	86	86	0
P24593	Group	non-COVID-19	-0.321779	0.0855721	0.000339611	0.00911209	CPLM	1.99	86	86	0
P02647	Group	non-Severe	-0.28698	0.0765272	0.000351475	0.0092353	CPLM	1.011	86	86	0
P02656	Group	non-COVID-19	-0.438842	0.116933	0.000348107	0.0092353	CPLM	1.99	86	86	0
Q13103	Group	non-COVID-19	-0.448403	0.119512	0.00034925	0.0092353	CPLM	1.756	86	86	0
P27918	Group	Severe	-0.270575	0.0722846	0.000359608	0.0093843	CPLM	1.99	86	86	0
Q86YW5	Group	non-Severe	-0.285548	0.0766475	0.000381477	0.00988726	CPLM	1.01	86	86	0
O75882	Group	non-COVID-19	-0.299017	0.0805213	0.000396943	0.0102186	CPLM	1.99	86	86	0
P00338	Group	Severe	0.345562	0.0932321	0.00040633	0.0103901	CPLM	1.99	86	86	0
P67936	Group	non-Severe	-1.08384	0.292811	0.000413083	0.0104923	CPLM	1.059	86	63	27
P09486	Group	non-COVID-19	-0.339051	0.0917257	0.000420188	0.0106021	CPLM	1.99	86	86	0
Q06033	Group	Severe	0.455917	0.123834	0.00044111	0.0110568	CPLM	1.99	86	86	0
P11021	Group	Severe	-0.217728	0.0592341	0.000449862	0.0112024	CPLM	1.99	86	86	0
P04264	Group	Severe	0.904606	0.24678	0.000465079	0.0113587	CPLM	1.99	86	86	0
P06276	Group	non-COVID-19	-0.31599	0.0861763	0.000463327	0.0113587	CPLM	1.981	86	86	0
P36955	Group	non-COVID-19	-0.218976	0.0596759	0.000459301	0.0113587	CPLM	1.99	86	86	0
P27169	Group	non-Severe	-0.289692	0.07929	0.00048393	0.0117438	CPLM	1.01	86	86	0
P08253	Group	non-Severe	-0.37916	0.104317	0.000514893	0.0124161	CPLM	1.99	86	86	0
P17936	Age	Age	-0.0087325	0.00240562	0.000522799	0.0125275	CPLM	1.01	86	86	0
Q9UNN8	Group	Severe	-0.361673	0.100039	0.0005486	0.0130635	CPLM	1.99	86	86	0
P01008	Group	non-COVID-19	-0.333742	0.0924683	0.000559586	0.0131606	CPLM	1.01	86	86	0
Q86UD1	Group	Severe	0.371075	0.102772	0.000557056	0.0131606	CPLM	1.99	86	86	0
P06396	Group	Severe	-0.327148	0.0908687	0.000576329	0.0134712	CPLM	1.99	86	86	0
P48740	Group	non-COVID-19	-0.245249	0.0681781	0.000582077	0.0135226	CPLM	1.99	86	86	0
P17936	Group	Severe	-0.31187	0.0869549	0.000602543	0.0138294	CPLM	1.01	86	86	0
P49747	Group	non-Severe	-0.309556	0.0862924	0.000601135	0.0138294	CPLM	1.99	86	86	0
Q9BUN1	Group	non-COVID-19	-0.321106	0.0897757	0.000622098	0.0141928	CPLM	1.99	86	86	0
P04278	Sex	Male	-0.391643	0.110289	0.000676125	0.0153335	CPLM	1.99	86	86	0
A0A075B6J1	Sex	Male	-1.04292	0.294118	0.000687479	0.0154988	CPLM	1.137	86	42	51
Q15485	Group	Severe	-0.386212	0.10916	0.000705201	0.0158048	CPLM	1.99	86	86	0
P43652	Group	Severe	-0.346348	0.0981008	0.000722507	0.016098	CPLM	1.99	86	86	0
P07737	Group	non-Severe	-0.313593	0.0889765	0.000736802	0.016321	CPLM	1.99	86	86	0
Q9Y490	Group	non-COVID-19	-0.578704	0.164599	0.000757497	0.0166824	CPLM	1.044	86	75	13
P02766	Group	non-COVID-19	-0.624781	0.178092	0.00077636	0.0169996	CPLM	1.99	86	86	0
Q9NZP8	Group	Severe	0.27191	0.077571	0.000783585	0.0170598	CPLM	1.99	86	86	0
Q13790	Group	non-COVID-19	-0.267114	0.0762472	0.000788747	0.0170746	CPLM	1.99	86	86	0
P08253	Group	Severe	-0.409575	0.117446	0.000830028	0.0178667	CPLM	1.99	86	86	0
P01042	Group	non-COVID-19	-0.188307	0.0542258	0.000869981	0.0186215	CPLM	1.99	86	86	0
P02760	Group	non-COVID-19	-0.241045	0.0697147	0.000912765	0.0193813	CPLM	1.99	86	86	0
P62805	Group	Severe	0.817834	0.23669	0.000919446	0.0193813	CPLM	1.053	86	75	13
Q9UNW1	Group	Severe	-0.217814	0.0630458	0.00092074	0.0193813	CPLM	1.99	86	86	0
P03951	Group	non-Severe	0.233865	0.0677434	0.000928484	0.0194183	CPLM	1.99	86	86	0
P09486	Group	Severe	-0.334163	0.0968363	0.00093269	0.0194183	CPLM	1.99	86	86	0
P04217	Group	non-COVID-19	-0.186997	0.054231	0.000940558	0.0194757	CPLM	1.99	86	86	0
P11021	Group	non-COVID-19	-0.193014	0.0561056	0.000964649	0.0197597	CPLM	1.99	86	86	0
P35858	Group	non-COVID-19	-0.321713	0.0935068	0.000963651	0.0197597	CPLM	1.01	86	86	0
P02763	Group	non-Severe	0.374892	0.109195	0.000986173	0.0200926	CPLM	1.99	86	86	0
P22105	Group	non-COVID-19	-0.242885	0.070856	0.00100314	0.0203296	CPLM	1.99	86	86	0
P02750	Group	non-COVID-19	0.488221	0.142821	0.00103361	0.0206181	CPLM	1.99	86	86	0
P08246	Group	non-COVID-19	0.71443	0.20894	0.00103069	0.0206181	CPLM	1.99	86	86	0
Q04756	Group	Severe	-0.290481	0.0849285	0.00102746	0.0206181	CPLM	1.99	86	86	0
P84243	Group	Severe	1.2119	0.35586	0.00107648	0.0213615	CPLM	1.148	86	64	26
P27169	Age	Age	-0.00861365	0.00253334	0.00109506	0.0215293	CPLM	1.01	86	86	0
P59665	Group	non-COVID-19	0.568497	0.167216	0.00109624	0.0215293	CPLM	1.99	86	86	0
Q9BXR6	Group	Severe	0.345787	0.101964	0.0011261	0.0220022	CPLM	1.99	86	86	0
P02652	Group	Severe	-0.32745	0.0966751	0.00114082	0.0221069	CPLM	1.01	86	86	0
P02748	Group	non-COVID-19	0.394021	0.11635	0.00114306	0.0221069	CPLM	1.99	86	86	0
P13647	Group	Severe	0.791323	0.23382	0.0011509	0.022146	CPLM	1.99	86	86	0
P12259	Group	Severe	0.243956	0.0721968	0.00117019	0.0224041	CPLM	1.99	86	86	0
P54108	Group	non-COVID-19	-0.292726	0.086709	0.00118157	0.0225089	CPLM	1.99	86	86	0
A0M8Q6	Group	non-COVID-19	0.809197	0.240193	0.00120784	0.0228948	CPLM	1.99	86	86	0
Q9Y490	Group	Severe	-0.636529	0.189351	0.00123586	0.0233101	CPLM	1.044	86	75	13
P02790	Group	non-COVID-19	-0.213167	0.0635423	0.00126285	0.0237017	CPLM	1.99	86	86	0
Q96PD5	Group	non-Severe	-0.256367	0.076487	0.00127455	0.0238041	CPLM	1.029	86	86	0
P00751	Group	Severe	0.321649	0.0962741	0.00131829	0.0245009	CPLM	1.99	86	86	0
P61769	Group	non-Severe	0.300307	0.0899831	0.00133317	0.0246573	CPLM	1.99	86	86	0
P54108	Group	Severe	-0.305291	0.0915477	0.00134399	0.0247372	CPLM	1.99	86	86	0
P08571	Group	non-Severe	0.248295	0.0745022	0.0013526	0.024776	CPLM	1.99	86	86	0
P00734	Age	Age	-0.00593027	0.00178228	0.00137539	0.025073	CPLM	1.99	86	86	0
P04275	Group	non-Severe	0.278273	0.0839618	0.00143246	0.0259888	CPLM	1.99	86	86	0
P06276	Age	Age	-0.00818149	0.00247022	0.00144239	0.0260298	CPLM	1.981	86	86	0
Q12805	Group	Severe	-0.276834	0.0836176	0.00144838	0.0260298	CPLM	1.99	86	86	0
P55058	Group	Severe	-0.33579	0.101473	0.00145545	0.0260342	CPLM	1.99	86	86	0
P04196	Group	non-Severe	-0.31902	0.096597	0.00148534	0.026234	CPLM	1.99	86	86	0
P13647	Group	non-COVID-19	0.731622	0.221558	0.00148728	0.026234	CPLM	1.99	86	86	0
P33151	Group	Severe	-0.22115	0.0669443	0.00148119	0.026234	CPLM	1.99	86	86	0
P19827	Group	Severe	-0.231062	0.0701813	0.00153311	0.0269177	CPLM	1.99	86	86	0
O00151	Group	non-Severe	-1.06978	0.325609	0.00156599	0.0271202	CPLM	1.094	86	55	36
P02533	Group	non-COVID-19	1.30786	0.398005	0.00156338	0.0271202	CPLM	1.618	86	75	13
Q15113	Group	non-Severe	-0.218265	0.0664047	0.00155923	0.0271202	CPLM	1.99	86	86	0
P02751	Group	Severe	-0.351176	0.106976	0.00157922	0.0272255	CPLM	1.99	86	86	0
O75882	Group	Severe	-0.278489	0.0849978	0.00161042	0.0276383	CPLM	1.99	86	86	0
Q86YW5	Group	Severe	-0.28528	0.0872799	0.00164986	0.0281256	CPLM	1.01	86	86	0
Q9UHG3	Group	non-COVID-19	-0.283311	0.0866967	0.00165358	0.0281256	CPLM	1.99	86	86	0
P00739	Group	non-COVID-19	-0.358897	0.109987	0.00167786	0.0284117	CPLM	1.76	86	86	0
P05452	Group	non-Severe	-0.25619	0.0786235	0.00170204	0.0286823	CPLM	1.99	86	86	0
P40197	Group	non-Severe	-0.238565	0.0732438	0.00170889	0.0286823	CPLM	1.01	86	86	0
Q6UX71	Group	Severe	-0.26596	0.0818292	0.00174575	0.0291724	CPLM	1.99	86	86	0
Q08830	Sex	Male	-0.797283	0.246293	0.00181699	0.0302303	CPLM	1.281	86	64	26
P54108	Group	non-Severe	-0.262863	0.0813108	0.00184113	0.0304987	CPLM	1.99	86	86	0
P35443	Group	non-Severe	-0.347386	0.108186	0.00196772	0.0323148	CPLM	1.99	86	86	0
P49747	Group	non-COVID-19	-0.295441	0.0920032	0.0019666	0.0323148	CPLM	1.99	86	86	0
P03950	Group	non-COVID-19	-0.2619	0.0818055	0.00202554	0.0331215	CPLM	1.99	86	86	0
P19652	Group	Severe	0.366846	0.114804	0.00206326	0.0335942	CPLM	1.99	86	86	0
Q6UXB8	Group	non-COVID-19	-0.542376	0.169837	0.00207521	0.0336449	CPLM	1.03	86	75	13
P00742	Group	non-COVID-19	-0.192461	0.0605687	0.00217801	0.035162	CPLM	1.99	86	86	0
P05090	Group	non-COVID-19	-0.232933	0.0733524	0.00219138	0.0352286	CPLM	1.99	86	86	0
P00747	Age	Age	-0.00539915	0.0017034	0.00223083	0.035712	CPLM	1.99	86	86	0
P02042	Group	non-COVID-19	-0.525979	0.166188	0.00226249	0.0360673	CPLM	1.99	86	86	0
P55290	Group	non-COVID-19	-0.294242	0.0930737	0.00228701	0.0363063	CPLM	1.99	86	86	0
P35443	Group	Severe	-0.384619	0.121786	0.00230941	0.0365097	CPLM	1.99	86	86	0
P16070	Group	non-Severe	-0.182363	0.0577839	0.00232477	0.0366007	CPLM	1.99	86	86	0
P01011	Group	non-COVID-19	0.354047	0.112381	0.00236392	0.0369855	CPLM	1.99	86	86	0
Q8N1N4	Group	non-COVID-19	1.80644	0.573521	0.00236862	0.0369855	CPLM	1.504	86	41	52
P36955	Group	Severe	-0.198074	0.0629948	0.0024078	0.0374438	CPLM	1.99	86	86	0
P02741	Group	non-Severe	0.739761	0.236311	0.00250992	0.0388732	CPLM	1.99	86	86	0
P18428	Group	non-Severe	0.401081	0.128578	0.00259461	0.0400014	CPLM	1.99	86	86	0
P34096	Group	non-COVID-19	-0.232793	0.0746565	0.00260377	0.0400014	CPLM	1.99	86	86	0
P36955	Group	non-Severe	-0.174262	0.055957	0.00263477	0.0403152	CPLM	1.99	86	86	0
O95445	Group	Severe	-0.263824	0.0848857	0.00268424	0.0409079	CPLM	1.01	86	86	0
P24592	Group	non-COVID-19	-0.247165	0.0798467	0.00278608	0.0422906	CPLM	1.703	86	86	0
A0A0C4DH25	Group	non-COVID-19	-0.220893	0.0714774	0.00282876	0.0425991	CPLM	1.99	86	86	0
P01011	Group	non-Severe	0.325935	0.105428	0.00281905	0.0425991	CPLM	1.99	86	86	0
O14791	Group	Severe	0.319225	0.103399	0.0028546	0.0428189	CPLM	1.07	86	86	0
P02749	Group	non-COVID-19	-0.268411	0.0871277	0.00291164	0.0433334	CPLM	1.99	86	86	0
Q08380	Group	non-Severe	0.365979	0.118766	0.00290427	0.0433334	CPLM	1.99	86	86	0
Q15166	Group	non-Severe	-0.21325	0.0692832	0.00293518	0.0435137	CPLM	1.99	86	86	0
O15394	Sex	Male	-0.756028	0.245853	0.00295981	0.04354	CPLM	1.059	86	41	52
Q14520	Group	non-Severe	0.214575	0.0697604	0.00295313	0.04354	CPLM	1.99	86	86	0
P04792	Group	non-COVID-19	1.66102	0.541382	0.00302193	0.0442828	CPLM	1.351	86	41	52
O75144	Group	Severe	-0.504237	0.16445	0.00303917	0.0443649	CPLM	1.035	86	74	14
P02775	Group	Severe	-0.299505	0.0977627	0.00306264	0.0445369	CPLM	1.99	86	86	0
P02753	Group	non-Severe	-0.241339	0.0789747	0.00313298	0.0453865	CPLM	1.99	86	86	0
P04196	Group	non-COVID-19	-0.314272	0.103003	0.00317769	0.0456867	CPLM	1.99	86	86	0
P20930	Group	non-COVID-19	2.20821	0.723687	0.00317551	0.0456867	CPLM	1.583	86	31	64
P22891	Group	non-COVID-19	-0.369138	0.121377	0.00327124	0.046855	CPLM	1.99	86	86	0
P04180	Age	Age	-0.0067861	0.00223751	0.00335286	0.0478442	CPLM	1.01	86	86	0
P29401	Group	Severe	0.729152	0.241206	0.00345199	0.0490749	CPLM	1.058	86	63	27
P02751	Group	non-COVID-19	-0.30606	0.101318	0.00347399	0.0492041	CPLM	1.99	86	86	0
Q15166	Group	Severe	-0.23518	0.0780016	0.0035326	0.0498489	CPLM	1.99	86	86	0
Q04756	Group	non-Severe	-0.227243	0.07543	0.00355788	0.0500204	CPLM	1.99	86	86	0
O00151	Sex	Male	0.967072	0.321337	0.00359034	0.0502911	CPLM	1.094	86	55	36
P04264	Group	non-COVID-19	0.69939	0.233924	0.00380287	0.0528793	CPLM	1.99	86	86	0
Q13093	Sex	Male	0.227122	0.075949	0.00379578	0.0528793	CPLM	1.99	86	86	0
Q16777	Group	non-COVID-19	0.872634	0.29251	0.00387603	0.0537007	CPLM	1.17	86	75	13
P01717	Sex	Male	-0.281313	0.0944119	0.00391712	0.0540438	CPLM	1.99	86	86	0
P31151	Age	Age	-0.0631637	0.021206	0.00392917	0.0540438	CPLM	1.482	86	20	77
P01599	Group	non-COVID-19	0.555976	0.186822	0.00395909	0.0540714	CPLM	1.99	86	86	0
P04275	Sex	Male	0.206441	0.0693702	0.00395956	0.0540714	CPLM	1.99	86	86	0
P04275	Age	Age	0.0075946	0.00256206	0.00409582	0.0553246	CPLM	1.99	86	86	0
P07737	Group	Severe	-0.296695	0.100164	0.00412163	0.0553246	CPLM	1.99	86	86	0
P28799	Group	Severe	0.323301	0.109153	0.00412393	0.0553246	CPLM	1.99	86	86	0
P43652	Group	non-COVID-19	-0.275553	0.0929145	0.00407916	0.0553246	CPLM	1.99	86	86	0
Q9BUN1	Sex	Male	-0.206149	0.0695737	0.00411038	0.0553246	CPLM	1.99	86	86	0
P98160	Group	Severe	-0.294112	0.0996032	0.0042333	0.0565925	CPLM	1.99	86	86	0
P26927	Group	non-COVID-19	-0.179844	0.0609815	0.00427857	0.0569977	CPLM	1.99	86	86	0
Q14766	Group	non-COVID-19	-0.47781	0.162236	0.00432832	0.0574595	CPLM	1.043	86	75	13
P06276	Group	non-Severe	-0.237644	0.0807982	0.0043779	0.0579159	CPLM	1.981	86	86	0
Q08188	Group	non-COVID-19	1.56271	0.531678	0.00440319	0.0580489	CPLM	1.301	86	41	52
P01859	Group	non-COVID-19	-0.302467	0.102978	0.00442856	0.0581821	CPLM	1.99	86	86	0
P20851	Group	non-COVID-19	-0.275872	0.0943215	0.00458932	0.0600869	CPLM	1.01	86	86	0
Q5JXB2	Group	non-Severe	-0.176518	0.0604736	0.00466736	0.0608995	CPLM	1.99	86	86	0
P68871	Group	non-COVID-19	-0.581276	0.199259	0.0046907	0.0609951	CPLM	1.99	86	86	0
P08514	Group	non-COVID-19	-0.801474	0.275348	0.00477782	0.0619167	CPLM	1.061	86	52	40
Q92820	Group	Severe	0.289074	0.0994713	0.00484201	0.0625358	CPLM	1.99	86	86	0
P19320	Age	Age	0.00752765	0.00259535	0.004921	0.0633413	CPLM	1.99	86	86	0
P21926	Group	Severe	-0.881415	0.304762	0.00503879	0.0646391	CPLM	1.069	86	54	37
P80511	BMI	BMI	-0.16294	0.0564216	0.00510014	0.0652064	CPLM	1.394	86	63	27
P13727	Group	non-Severe	-0.337476	0.117124	0.0051959	0.0660722	CPLM	1.99	86	86	0
P21926	Group	non-Severe	-0.717984	0.249221	0.00520254	0.0660722	CPLM	1.069	86	54	37
Q16853	Group	Severe	-0.297864	0.103621	0.00529768	0.067057	CPLM	1.99	86	86	0
Q9UK55	Group	Severe	0.247599	0.0861753	0.00531781	0.0670889	CPLM	1.99	86	86	0
Q9UGM5	Group	non-Severe	0.258509	0.0900628	0.0053616	0.0674181	CPLM	1.99	86	86	0
P01833	Group	non-COVID-19	0.490092	0.170989	0.00542412	0.0677571	CPLM	1.99	86	86	0
P0DP03	Sex	Male	-0.170852	0.0595878	0.00540867	0.0677571	CPLM	1.99	86	86	0
P00738	Group	non-Severe	0.411889	0.143774	0.00544532	0.0677995	CPLM	1.499	86	86	0
P0C0L4	Group	Severe	0.29071	0.101579	0.00549106	0.0681464	CPLM	1.99	86	86	0
P43121	Group	Severe	-0.189219	0.0662495	0.00558093	0.0690369	CPLM	1.99	86	86	0
P0DJI8	Group	non-Severe	0.741646	0.259795	0.0056035	0.0690917	CPLM	1.99	86	86	0
P05155	Group	non-COVID-19	0.241502	0.0848279	0.00572784	0.069789	CPLM	1.99	86	86	0
P35908	Group	non-COVID-19	0.637862	0.224077	0.00573332	0.069789	CPLM	1.99	86	86	0
Q76LX8	Group	non-COVID-19	-0.215958	0.0758505	0.00572482	0.069789	CPLM	1.99	86	86	0
Q9NPH3	Group	Severe	-0.209816	0.0736235	0.00568128	0.069789	CPLM	1.99	86	86	0
P02766	Group	non-Severe	-0.473052	0.16692	0.005941	0.0720867	CPLM	1.99	86	86	0
Q6UXB8	Group	Severe	-0.535691	0.189146	0.00597182	0.0722306	CPLM	1.03	86	75	13
A0A0G2JS06	Sex	Male	-0.366661	0.129698	0.00605844	0.0728159	CPLM	1.99	86	86	0
P21926	Group	non-COVID-19	-0.736699	0.26055	0.00605091	0.0728159	CPLM	1.069	86	54	37
A0A0B4J1V6	Group	non-COVID-19	0.291903	0.103668	0.00625352	0.0749242	CPLM	1.99	86	86	0
P15169	Group	Severe	0.243808	0.0867889	0.00636902	0.0758311	CPLM	1.99	86	86	0
P18065	Age	Age	0.0134697	0.00479406	0.00636095	0.0758311	CPLM	1.99	86	86	0
Q07954	Group	non-COVID-19	-0.196644	0.0700474	0.006403	0.0759982	CPLM	1.99	86	86	0
P02763	Group	non-COVID-19	0.326339	0.116419	0.0064781	0.0766508	CPLM	1.99	86	86	0
Q8N3J3	Group	non-Severe	-0.560427	0.200407	0.00660035	0.0778555	CPLM	1.04	86	63	27
P49747	Age	Age	0.00734828	0.00263816	0.00680691	0.0800442	CPLM	1.99	86	86	0
Q9Y5Y7	Group	non-Severe	-0.313965	0.113127	0.0069999	0.0820604	CPLM	1.99	86	86	0
P43121	Group	non-Severe	-0.162835	0.0588549	0.00716906	0.0837856	CPLM	1.99	86	86	0
P12830	Group	non-Severe	-0.19349	0.0701027	0.00730173	0.0850752	CPLM	1.99	86	86	0
P02786	Group	non-COVID-19	-0.283803	0.103304	0.00756542	0.0878788	CPLM	1.99	86	86	0
P01042	Group	Severe	-0.156948	0.0572409	0.00767816	0.0884223	CPLM	1.99	86	86	0
P02766	Group	Severe	-0.515342	0.187964	0.00768183	0.0884223	CPLM	1.99	86	86	0
P61204	Group	non-Severe	-0.788586	0.287401	0.00763656	0.0884223	CPLM	1.058	86	54	37
P13645	Group	non-COVID-19	0.590193	0.21552	0.00775094	0.088949	CPLM	1.99	86	86	0
Q9Y2W3	Group	non-Severe	1.64055	0.602176	0.00805689	0.0921824	CPLM	1.357	86	32	63
P01009	Group	Severe	0.220701	0.0811887	0.00819042	0.0932878	CPLM	1.99	86	86	0
P05067	Group	non-COVID-19	-0.28781	0.105897	0.00820247	0.0932878	CPLM	1.99	86	86	0
P06681	Group	non-Severe	0.163125	0.0601413	0.00832621	0.0943858	CPLM	1.99	86	86	0
P08185	Group	non-Severe	0.181354	0.0669129	0.00837333	0.0943858	CPLM	1.99	86	86	0
Q92954	Group	Severe	0.352385	0.129982	0.00835684	0.0943858	CPLM	1.99	86	86	0
Q8N3J3	Group	non-COVID-19	-0.548148	0.202666	0.00850283	0.0955628	CPLM	1.04	86	63	27
P08514	Group	non-Severe	-0.697755	0.258087	0.00852889	0.0955738	CPLM	1.061	86	52	40
O14791	Group	non-COVID-19	-0.295952	0.109606	0.00860886	0.0960546	CPLM	1.07	86	86	0
P08709	Group	non-COVID-19	-0.258154	0.0956275	0.00862222	0.0960546	CPLM	1.99	86	86	0
P04180	Group	non-Severe	-0.184463	0.0683725	0.00866153	0.0962111	CPLM	1.01	86	86	0
P62937	Age	Age	-0.00837795	0.0031114	0.00878638	0.0973142	CPLM	1.99	86	86	0
P15151	Group	Severe	0.241001	0.0895544	0.00882359	0.0974431	CPLM	1.99	86	86	0
P12111	Group	Severe	-0.205245	0.0763471	0.00889095	0.0979032	CPLM	1.99	86	86	0
P30046	BMI	BMI	-0.190238	0.0708485	0.00896799	0.098467	CPLM	1.053	86	31	64
Q9NPH3	Group	non-COVID-19	-0.186597	0.0697316	0.00919514	0.100671	CPLM	1.99	86	86	0
P22897	Sex	Male	0.379255	0.141965	0.00930688	0.101312	CPLM	1.043	86	74	14
P22897	Age	Age	0.0131751	0.00492993	0.00928175	0.101312	CPLM	1.043	86	74	14
P00488	Sex	Male	-0.247324	0.0928888	0.00953348	0.10203	CPLM	1.99	86	86	0
P01344	Group	non-Severe	-0.194713	0.0730957	0.00950194	0.10203	CPLM	1.527	86	86	0
P08514	Group	Severe	-0.859075	0.32249	0.00950008	0.10203	CPLM	1.061	86	52	40
P59665	Group	Severe	0.470167	0.176547	0.00951948	0.10203	CPLM	1.99	86	86	0
Q12907	Group	Severe	0.169705	0.0637126	0.00950734	0.10203	CPLM	1.99	86	86	0
Q13093	BMI	BMI	0.03239	0.012143	0.00941085	0.10203	CPLM	1.99	86	86	0
Q15113	Group	non-COVID-19	-0.187974	0.0708006	0.00973118	0.103854	CPLM	1.99	86	86	0
P08637	Group	non-COVID-19	0.261473	0.0985592	0.00978459	0.104132	CPLM	1.99	86	86	0
Q6E0U4	BMI	BMI	0.134243	0.0507719	0.0100226	0.106368	CPLM	1.133	86	54	37
P43652	BMI	BMI	0.0304089	0.0115284	0.0101938	0.107884	CPLM	1.99	86	86	0
P02655	Group	non-COVID-19	-0.329827	0.125099	0.0102267	0.107932	CPLM	1.99	86	86	0
A0A0C4DH25	Group	Severe	-0.198422	0.0754567	0.0104184	0.109652	CPLM	1.99	86	86	0
Q08830	Group	Severe	1.0346	0.393684	0.0104633	0.109822	CPLM	1.281	86	64	26
Q9BUN1	Age	Age	-0.00675066	0.00257151	0.010543	0.110354	CPLM	1.99	86	86	0
P16070	BMI	BMI	0.0200621	0.00764533	0.0105733	0.110368	CPLM	1.99	86	86	0
P10124	Group	non-COVID-19	-0.299038	0.11404	0.0106267	0.110622	CPLM	1.99	86	86	0
P04114	Sex	Male	0.176365	0.0673947	0.010779	0.111902	CPLM	1.99	86	86	0
P02647	Sex	Male	-0.169403	0.0648418	0.0109049	0.112901	CPLM	1.011	86	86	0
P15144	Sex	Male	0.133843	0.0513515	0.0110853	0.113841	CPLM	1.99	86	86	0
Q12805	Age	Age	0.00591855	0.00226902	0.011026	0.113841	CPLM	1.99	86	86	0
Q8WUA8	Group	non-Severe	0.613112	0.235153	0.0110593	0.113841	CPLM	1.044	86	75	13
P12830	Group	Severe	-0.205228	0.0789081	0.0112505	0.115227	CPLM	1.99	86	86	0
P84243	Group	non-COVID-19	0.915393	0.352184	0.0113005	0.115428	CPLM	1.148	86	64	26
P02768	Group	non-Severe	-0.160816	0.0619071	0.0113455	0.115579	CPLM	1.99	86	86	0
A0A0B4J1U7	BMI	BMI	0.037175	0.0143238	0.0114169	0.115996	CPLM	1.99	86	86	0
P67936	Group	Severe	-0.848152	0.328175	0.0117517	0.11908	CPLM	1.059	86	63	27
P40197	Age	Age	-0.0062003	0.00240136	0.0118283	0.119538	CPLM	1.01	86	86	0
P46109	Group	non-COVID-19	-0.380773	0.147593	0.0118948	0.119892	CPLM	1.99	86	86	0
P27918	Age	Age	-0.00505525	0.00196171	0.0119872	0.120505	CPLM	1.99	86	86	0
Q96KN2	Age	Age	-0.00601012	0.00234093	0.0122936	0.123259	CPLM	1.84	86	86	0
O43896	Sex	Male	-0.908524	0.3548	0.0125143	0.125143	CPLM	1.079	86	30	65
P02768	Age	Age	-0.00484195	0.00189247	0.0125846	0.125352	CPLM	1.99	86	86	0
P32119	Group	non-COVID-19	-0.548238	0.214319	0.012601	0.125352	CPLM	1.99	86	86	0
P08185	Group	Severe	0.192231	0.0753074	0.0127825	0.126826	CPLM	1.99	86	86	0
P49908	Group	Severe	-0.215561	0.0845977	0.0129359	0.128015	CPLM	1.99	86	86	0
P00748	Age	Age	-0.00713874	0.00280639	0.0130837	0.129142	CPLM	1.99	86	86	0
O43866	Group	Severe	-0.324274	0.127707	0.0132408	0.130355	CPLM	1.99	86	86	0
P24592	Sex	Male	0.157936	0.0622547	0.0133195	0.130792	CPLM	1.703	86	86	0
P07988	Group	Severe	0.854163	0.337366	0.0134976	0.1322	CPLM	1.122	86	63	27
P01031	Group	Severe	0.186673	0.0742732	0.0141666	0.138043	CPLM	1.99	86	86	0
P61769	Sex	Male	0.18699	0.0743744	0.0141354	0.138043	CPLM	1.99	86	86	0
P49720	Sex	Male	1.15999	0.462771	0.0144164	0.139677	CPLM	1.098	86	33	62
Q8N6C8	Sex	Male	-1.15922	0.462604	0.0144443	0.139677	CPLM	1.462	86	30	65
Q9HCN6	Group	non-Severe	-0.691126	0.27579	0.0144398	0.139677	CPLM	1.059	86	54	37
A0A075B6K0	Sex	Male	-0.553712	0.221558	0.0146976	0.140927	CPLM	1.192	86	64	26
P02788	Group	non-COVID-19	0.330317	0.132138	0.0146737	0.140927	CPLM	1.99	86	86	0
Q92786	Group	non-COVID-19	-0.247757	0.0990816	0.0146458	0.140927	CPLM	1.99	86	86	0
Q96KN2	Group	non-Severe	-0.190117	0.0760971	0.0147289	0.140927	CPLM	1.84	86	86	0
Q9HBI1	Sex	Male	1.8527	0.741798	0.0147585	0.140927	CPLM	1.035	86	22	74
P35527	Group	Severe	0.685802	0.274945	0.0148835	0.141765	CPLM	1.99	86	86	0
P02655	Group	Severe	-0.328594	0.132062	0.0151219	0.14332	CPLM	1.99	86	86	0
P22891	Age	Age	-0.00865313	0.00347653	0.0150894	0.14332	CPLM	1.99	86	86	0
P29622	Group	non-Severe	-0.194953	0.0783868	0.0151655	0.143376	CPLM	1.99	86	86	0
P15144	Group	non-Severe	-0.154213	0.0620899	0.0152979	0.144016	CPLM	1.99	86	86	0
Q02985	Group	Severe	0.376977	0.151797	0.0153088	0.144016	CPLM	1.99	86	86	0
Q9HCN6	Group	non-COVID-19	-0.719323	0.290116	0.0154679	0.145154	CPLM	1.059	86	54	37
P12259	Group	non-COVID-19	-0.169593	0.0684641	0.0155609	0.145668	CPLM	1.99	86	86	0
P06733	Age	Age	-0.0188132	0.00760141	0.0156469	0.146114	CPLM	1.081	86	63	27
P02749	Group	non-Severe	-0.202057	0.0816919	0.0157103	0.146347	CPLM	1.99	86	86	0
P00915	Group	non-COVID-19	-0.381975	0.154511	0.0157608	0.14646	CPLM	1.99	86	86	0
P04003	Group	non-Severe	0.165626	0.0670442	0.0158323	0.146766	CPLM	1.99	86	86	0
P25311	Group	Severe	-0.206035	0.0835474	0.016009	0.148045	CPLM	1.99	86	86	0
P69891	BMI	BMI	-0.168322	0.0684716	0.0163333	0.150678	CPLM	1.38	86	41	52
P00748	BMI	BMI	-0.0298216	0.0121521	0.0165123	0.151961	CPLM	1.99	86	86	0
P10720	Group	non-Severe	-0.262168	0.106877	0.0165562	0.151998	CPLM	1.118	86	86	0
P10124	BMI	BMI	0.0346441	0.0141401	0.0166816	0.152781	CPLM	1.99	86	86	0
P05543	Group	non-Severe	0.164212	0.0670847	0.0167769	0.153286	CPLM	1.99	86	86	0
P01344	Age	Age	-0.00559865	0.00229085	0.0169453	0.154454	CPLM	1.527	86	86	0
P02679	Group	non-Severe	1.54961	0.634814	0.0170698	0.15448	CPLM	1.99	86	86	0
P27918	Group	non-COVID-19	-0.167213	0.068455	0.0169995	0.15448	CPLM	1.99	86	86	0
Q02985	Group	non-Severe	0.329388	0.134901	0.0170418	0.15448	CPLM	1.99	86	86	0
P08246	Group	Severe	0.538201	0.220656	0.0171556	0.154522	CPLM	1.99	86	86	0
Q9UBX5	Age	Age	0.0212677	0.00871871	0.0171456	0.154522	CPLM	1.032	86	53	38
P04406	Group	non-COVID-19	0.256094	0.105573	0.0177485	0.159486	CPLM	1.99	86	86	0
P02774	Group	non-COVID-19	-0.170874	0.0706739	0.0181119	0.16123	CPLM	1.99	86	86	0
P03952	Age	Age	-0.00503878	0.00208375	0.0180964	0.16123	CPLM	1.99	86	86	0
P13796	Group	non-COVID-19	0.23771	0.0982431	0.0180281	0.16123	CPLM	1.99	86	86	0
P62328	Group	non-COVID-19	-0.54403	0.224993	0.0181027	0.16123	CPLM	1.99	86	86	0
Q14624	Group	Severe	0.188139	0.0778597	0.0181764	0.161427	CPLM	1.99	86	86	0
P98160	Group	non-Severe	-0.213475	0.0884692	0.0183338	0.162446	CPLM	1.99	86	86	0
P19827	Age	Age	-0.00459345	0.00190512	0.0184212	0.162842	CPLM	1.99	86	86	0
O75636	Group	non-Severe	0.235315	0.0977918	0.0186475	0.163703	CPLM	1.763	86	86	0
P13727	Group	Severe	-0.317401	0.131831	0.0185846	0.163703	CPLM	1.99	86	86	0
P60709	Group	non-Severe	-0.19581	0.081353	0.0186179	0.163703	CPLM	1.99	86	86	0
P35527	Group	non-COVID-19	0.626367	0.260472	0.0187209	0.163712	CPLM	1.99	86	86	0
P80511	Group	non-COVID-19	1.0963	0.455945	0.0187345	0.163712	CPLM	1.394	86	63	27
A0A087WSY4	Group	non-COVID-19	0.338773	0.141053	0.0188634	0.163905	CPLM	1.99	86	86	0
Q14118	Age	Age	0.0117453	0.00489127	0.0188856	0.163905	CPLM	1.031	86	76	12
Q9UGM5	Age	Age	-0.00660959	0.00275138	0.0188378	0.163905	CPLM	1.99	86	86	0
O00533	Group	non-COVID-19	-0.194467	0.081278	0.0193033	0.167149	CPLM	1.99	86	86	0
Q9HCN6	Group	Severe	-0.790687	0.331022	0.0194981	0.168072	CPLM	1.059	86	54	37
Q9NZP8	Age	Age	-0.00503	0.00210561	0.0194868	0.168072	CPLM	1.99	86	86	0
P02654	Group	non-COVID-19	-0.281691	0.118037	0.0196045	0.168608	CPLM	1.99	86	86	0
P06276	Group	Severe	-0.216543	0.090965	0.0199006	0.170768	CPLM	1.981	86	86	0
P07988	Group	non-Severe	0.760301	0.319719	0.0200248	0.171448	CPLM	1.122	86	63	27
P27169	Group	Severe	-0.211118	0.0888672	0.0201445	0.172087	CPLM	1.01	86	86	0
P30740	Sex	Male	0.439681	0.185377	0.0203392	0.173361	CPLM	1.067	86	65	24
P04040	Group	Severe	0.274935	0.116289	0.0207286	0.174532	CPLM	1.99	86	86	0
P10909	Age	Age	-0.00414433	0.00175324	0.0207514	0.174532	CPLM	1.99	86	86	0
P12821	Sex	Male	-0.632522	0.267164	0.0205583	0.174532	CPLM	1.051	86	41	52
P22792	Group	non-Severe	0.193894	0.0820148	0.0207348	0.174532	CPLM	1.99	86	86	0
Q16853	Age	Age	0.00665737	0.0028125	0.0205829	0.174532	CPLM	1.99	86	86	0
Q8N3J3	Group	Severe	-0.541362	0.228852	0.0206611	0.174532	CPLM	1.04	86	63	27
P33908	Group	Severe	0.182462	0.0772974	0.0209231	0.175588	CPLM	1.99	86	86	0
P08779	Group	Severe	0.949929	0.403075	0.0211233	0.176879	CPLM	1.99	86	86	0
A0A075B6S6	Sex	Male	-0.558086	0.237428	0.0214503	0.178513	CPLM	1.093	86	64	26
P25311	Group	non-COVID-19	-0.186001	0.0791366	0.0214591	0.178513	CPLM	1.99	86	86	0
P43251	Age	Age	-0.00493388	0.00209784	0.0213788	0.178513	CPLM	1.99	86	86	0
P27797	BMI	BMI	-0.0639098	0.0272138	0.0215637	0.178993	CPLM	1.065	86	63	27
Q6UXB8	Group	non-Severe	-0.373573	0.159383	0.0218099	0.180643	CPLM	1.03	86	75	13
P05546	Group	non-COVID-19	-0.210513	0.0898892	0.0219158	0.181127	CPLM	1.99	86	86	0
Q8NBJ4	Group	Severe	0.553844	0.236899	0.0221367	0.182556	CPLM	1.051	86	66	23
P17936	Group	non-Severe	-0.17148	0.0733887	0.0222075	0.182744	CPLM	1.01	86	86	0
O95445	Age	Age	-0.00540466	0.00231639	0.0223945	0.183519	CPLM	1.01	86	86	0
P02656	Group	Severe	-0.287787	0.1234	0.0224543	0.183519	CPLM	1.99	86	86	0
P08195	Group	non-COVID-19	-0.152042	0.0651739	0.0224144	0.183519	CPLM	1.99	86	86	0
P17813	Group	non-COVID-19	-0.234889	0.100749	0.0224943	0.183519	CPLM	1.99	86	86	0
P07339	BMI	BMI	0.0244883	0.0105116	0.0225935	0.183542	CPLM	1.99	86	86	0
P07357	Group	non-COVID-19	-0.163396	0.0701152	0.022552	0.183542	CPLM	1.99	86	86	0
P02792	Group	non-Severe	0.778718	0.334447	0.0226651	0.183732	CPLM	1.175	86	63	27
P19827	Group	non-Severe	-0.144807	0.06233	0.0229559	0.185694	CPLM	1.99	86	86	0
P01717	Group	non-Severe	0.264853	0.114231	0.0232221	0.187449	CPLM	1.99	86	86	0
P08195	Age	Age	-0.00432651	0.0018669	0.0232841	0.187553	CPLM	1.99	86	86	0
P17813	Group	Severe	-0.245861	0.106369	0.0236362	0.189987	CPLM	1.99	86	86	0
P52848	Group	non-COVID-19	-0.276099	0.119501	0.0236931	0.190043	CPLM	1.99	86	86	0
P84243	Group	non-Severe	0.802124	0.34739	0.0237766	0.190313	CPLM	1.148	86	64	26
P31151	Group	non-COVID-19	1.73467	0.75217	0.0239397	0.191216	CPLM	1.482	86	20	77
Q15485	Group	non-Severe	-0.223301	0.0969277	0.0240835	0.191963	CPLM	1.99	86	86	0
P19320	Group	non-COVID-19	0.20855	0.0905983	0.0241944	0.192444	CPLM	1.99	86	86	0
P13796	Sex	Male	0.175003	0.0761657	0.0244492	0.194065	CPLM	1.99	86	86	0
P02675	Group	non-Severe	1.32518	0.578506	0.0248702	0.196997	CPLM	1.99	86	86	0
P80108	Age	Age	-0.00480941	0.00210291	0.0250947	0.198363	CPLM	1.99	86	86	0
Q9NZK5	Age	Age	0.0065217	0.0028588	0.0254505	0.200759	CPLM	1.99	86	86	0
P43652	Group	non-Severe	-0.198593	0.0871095	0.0255417	0.201062	CPLM	1.99	86	86	0
O75144	Group	non-COVID-19	-0.323915	0.142164	0.0256258	0.201308	CPLM	1.035	86	74	14
P06396	Group	non-Severe	-0.183618	0.0806898	0.0258054	0.201985	CPLM	1.99	86	86	0
P28066	Group	non-Severe	1.00612	0.442335	0.0258711	0.201985	CPLM	1.115	86	52	40
Q86UD1	Age	Age	0.00634877	0.00279028	0.0258237	0.201985	CPLM	1.99	86	86	0
Q16777	Group	non-Severe	0.664911	0.293023	0.0262152	0.204253	CPLM	1.17	86	75	13
Q9Y6Z7	Group	Severe	-0.215727	0.0952013	0.0264159	0.205397	CPLM	1.99	86	86	0
P02748	BMI	BMI	-0.0326516	0.0144225	0.02655	0.206019	CPLM	1.99	86	86	0
A0A0C4DH34	Group	non-COVID-19	0.213258	0.0944531	0.0269474	0.207651	CPLM	1.99	86	86	0
P02652	Group	non-Severe	-0.184913	0.0819215	0.0269882	0.207651	CPLM	1.01	86	86	0
P25311	Group	non-Severe	-0.167461	0.0742124	0.0270327	0.207651	CPLM	1.99	86	86	0
Q15878	BMI	BMI	-0.240177	0.106377	0.026949	0.207651	CPLM	1.251	86	19	78
Q9Y5C1	Group	Severe	0.239048	0.105824	0.0268746	0.207651	CPLM	1.99	86	86	0
O00151	Group	non-COVID-19	-0.701946	0.311466	0.0272192	0.208261	CPLM	1.094	86	55	36
P02792	Sex	Male	0.537076	0.238489	0.0273308	0.208261	CPLM	1.175	86	63	27
P43251	Group	non-COVID-19	-0.165024	0.0732322	0.0272359	0.208261	CPLM	1.99	86	86	0
P46109	Group	Severe	-0.350943	0.155811	0.0273062	0.208261	CPLM	1.99	86	86	0
Q16270	Group	non-COVID-19	-0.713955	0.317252	0.0274345	0.208633	CPLM	1.057	86	54	37
P01701	Group	non-COVID-19	0.320429	0.142482	0.0275354	0.208928	CPLM	1.99	86	86	0
P07307	Group	Severe	0.988824	0.439828	0.0275829	0.208928	CPLM	1.072	86	43	50
Q9UNW1	Group	non-Severe	-0.125767	0.0559963	0.0277315	0.209637	CPLM	1.99	86	86	0
Q6EMK4	Sex	Male	0.157874	0.0706261	0.0284529	0.214665	CPLM	1.99	86	86	0
A0A0G2JS06	BMI	BMI	0.0463457	0.0207621	0.0286681	0.215861	CPLM	1.99	86	86	0
Q9UM47	Age	Age	0.0200014	0.00897155	0.0288623	0.216894	CPLM	1.094	86	64	26
P49221	BMI	BMI	0.0337217	0.0151665	0.0292817	0.219612	CPLM	1.99	86	86	0
P13727	Group	non-COVID-19	-0.276953	0.124862	0.0296615	0.222024	CPLM	1.99	86	86	0
P15924	Group	non-COVID-19	1.26558	0.571315	0.0298653	0.222675	CPLM	1.239	86	31	64
P19823	Group	non-Severe	-0.149167	0.0673365	0.0298625	0.222675	CPLM	1.99	86	86	0
P02765	Age	Age	-0.0050515	0.00228221	0.0299936	0.222935	CPLM	1.01	86	86	0
P05109	Group	Severe	0.899681	0.406526	0.0300172	0.222935	CPLM	1.99	86	86	0
P01591	Group	Severe	-0.228569	0.103365	0.0301471	0.223464	CPLM	1.99	86	86	0
Q86VB7	Sex	Male	0.203463	0.0920724	0.0302541	0.223822	CPLM	1.99	86	86	0
Q12860	Group	Severe	-0.261412	0.118434	0.0304409	0.224767	CPLM	1.99	86	86	0
Q9H3R1	Sex	Male	0.508764	0.23059	0.0305056	0.224809	CPLM	1.092	86	74	14
P02671	Group	non-Severe	0.948881	0.430307	0.0305954	0.225035	CPLM	1.99	86	86	0
O00391	Group	non-COVID-19	0.198369	0.0903399	0.0312835	0.229653	CPLM	1.99	86	86	0
Q14118	Sex	Male	0.303479	0.138406	0.0315185	0.230934	CPLM	1.031	86	76	12
Q53RT3	Group	non-COVID-19	1.53812	0.702094	0.0316619	0.231318	CPLM	1.355	86	20	77
Q86VB7	Age	Age	0.00744831	0.00340049	0.0316923	0.231318	CPLM	1.99	86	86	0
O95428	Sex	Male	-0.924817	0.422626	0.0318511	0.232032	CPLM	1.041	86	20	77
P80108	Group	non-Severe	-0.150329	0.0687801	0.0320497	0.233033	CPLM	1.99	86	86	0
Q9BXR6	Group	non-Severe	0.197528	0.0906345	0.0325295	0.236071	CPLM	1.99	86	86	0
Q16853	Group	non-Severe	-0.200496	0.092043	0.032615	0.236242	CPLM	1.99	86	86	0
A0A075B6K6	Age	Age	-0.0217011	0.00996689	0.0326897	0.236333	CPLM	1.196	86	74	14
P13645	Age	Age	-0.013399	0.00616818	0.033083	0.238724	CPLM	1.99	86	86	0
Q9Y5C1	Age	Age	0.00623235	0.00287202	0.0332595	0.239544	CPLM	1.99	86	86	0
Q8TER0	Sex	Male	1.36721	0.63121	0.0335764	0.24137	CPLM	1.025	86	22	74
P0DJI9	Group	non-Severe	0.568079	0.262447	0.0336928	0.241623	CPLM	1.99	86	86	0
Q9UNN8	Group	non-Severe	-0.192238	0.0888355	0.0337384	0.241623	CPLM	1.99	86	86	0
P02776	Group	non-Severe	-0.165761	0.0766619	0.033877	0.24216	CPLM	1.99	86	86	0
Q14520	Age	Age	-0.00460278	0.0021307	0.0340389	0.242862	CPLM	1.99	86	86	0
O14791	Age	Age	-0.00631377	0.0029263	0.0342502	0.243004	CPLM	1.07	86	86	0
P04004	Group	non-COVID-19	-0.14921	0.0691498	0.0342353	0.243004	CPLM	1.99	86	86	0
Q6E0U4	Group	non-COVID-19	0.88466	0.409898	0.0341981	0.243004	CPLM	1.133	86	54	37
Q14574	Sex	Male	0.98951	0.458847	0.0343378	0.243173	CPLM	1.057	86	33	62
P00558	Age	Age	-0.0166286	0.00771675	0.0344705	0.243245	CPLM	1.036	86	52	40
P06702	Group	non-COVID-19	0.61885	0.287195	0.0344757	0.243245	CPLM	1.99	86	86	0
P01033	Group	non-COVID-19	0.188175	0.087632	0.0350876	0.246195	CPLM	1.99	86	86	0
P08637	Age	Age	0.00606447	0.00282375	0.03506	0.246195	CPLM	1.99	86	86	0
P10643	Age	Age	0.00515965	0.00240184	0.0350157	0.246195	CPLM	1.99	86	86	0
P02787	Age	Age	-0.00453774	0.0021149	0.0352303	0.246742	CPLM	1.99	86	86	0
O00391	BMI	BMI	0.0240131	0.0112077	0.0354844	0.248061	CPLM	1.99	86	86	0
P55056	Group	non-COVID-19	-0.263009	0.1228	0.035549	0.248061	CPLM	1.99	86	86	0
Q06033	Group	non-Severe	0.235605	0.110112	0.0357242	0.248828	CPLM	1.99	86	86	0
Q15166	Age	Age	-0.00452754	0.00211749	0.0358506	0.249253	CPLM	1.99	86	86	0
A0A075B6I0	Sex	Male	-0.260381	0.121881	0.0360035	0.249861	CPLM	1.825	86	86	0
Q86TH1	Group	Severe	0.449552	0.21071	0.0362437	0.25107	CPLM	1.051	86	75	13
P02743	Group	non-Severe	0.301064	0.141212	0.0363719	0.251501	CPLM	1.99	86	86	0
P04278	Group	Severe	-0.319668	0.150322	0.0368375	0.253794	CPLM	1.99	86	86	0
P49908	Group	non-Severe	-0.159803	0.0751415	0.0368263	0.253794	CPLM	1.99	86	86	0
Q9BWP8	Group	Severe	-0.202391	0.0952071	0.0369034	0.253794	CPLM	1.99	86	86	0
P0DOX2	Group	Severe	-0.188765	0.0888735	0.0370604	0.253957	CPLM	1.99	86	86	0
P48740	Group	Severe	-0.152879	0.0719573	0.0370086	0.253957	CPLM	1.99	86	86	0
P06733	Group	non-COVID-19	0.560061	0.263827	0.0371588	0.254174	CPLM	1.081	86	63	27
P06702	Group	Severe	0.642755	0.303095	0.0373501	0.254965	CPLM	1.99	86	86	0
P55058	Group	non-Severe	-0.191032	0.0901123	0.0374112	0.254965	CPLM	1.99	86	86	0
Q9NZK5	BMI	BMI	-0.0262406	0.0123823	0.0374752	0.254965	CPLM	1.99	86	86	0
Q53RT3	Age	Age	-0.0432981	0.0204589	0.0377253	0.256209	CPLM	1.355	86	20	77
Q9HBI1	Group	non-COVID-19	-1.24188	0.587023	0.0377948	0.256225	CPLM	1.035	86	22	74
P02776	Age	Age	-0.0049554	0.00234377	0.0379066	0.256526	CPLM	1.99	86	86	0
P01034	Sex	Male	0.101225	0.0478979	0.0379892	0.256629	CPLM	1.99	86	86	0
Q6UX71	Group	non-Severe	-0.15347	0.0726757	0.0381343	0.257153	CPLM	1.99	86	86	0
P00390	Group	Severe	0.551285	0.261434	0.0384025	0.257644	CPLM	1.085	86	63	27
P05362	Age	Age	0.00629586	0.00298686	0.0384776	0.257644	CPLM	1.99	86	86	0
P14174	Group	non-Severe	-0.502844	0.238507	0.0384378	0.257644	CPLM	1.055	86	63	27
P19320	Sex	Male	0.148211	0.0702646	0.038346	0.257644	CPLM	1.99	86	86	0
P20930	Sex	Male	-1.07259	0.509156	0.0385888	0.257936	CPLM	1.583	86	31	64
P04114	BMI	BMI	0.0226856	0.0107778	0.038747	0.25854	CPLM	1.99	86	86	0
O00533	Group	Severe	-0.180286	0.0857997	0.0390722	0.260254	CPLM	1.99	86	86	0
P00742	Age	Age	-0.00363789	0.00173476	0.0394532	0.26149	CPLM	1.99	86	86	0
P05156	Group	Severe	0.159781	0.0761972	0.0394637	0.26149	CPLM	1.99	86	86	0
Q15063	Group	non-Severe	-0.205171	0.0978045	0.0393875	0.26149	CPLM	1.99	86	86	0
Q7Z7M0	Group	non-COVID-19	-0.467444	0.223363	0.0398468	0.26357	CPLM	1.036	86	65	24
A0A0B4J1V1	BMI	BMI	-0.0551196	0.0263619	0.0400196	0.263797	CPLM	1.059	86	63	27
P11717	Age	Age	0.00441925	0.00211294	0.0399616	0.263797	CPLM	1.649	86	86	0
P00746	BMI	BMI	0.0191634	0.0091822	0.0403788	0.265705	CPLM	1.99	86	86	0
P61204	Group	Severe	-0.675629	0.324333	0.0407414	0.267629	CPLM	1.058	86	54	37
P46109	Group	non-Severe	-0.288088	0.138383	0.0408657	0.267984	CPLM	1.99	86	86	0
P04075	Sex	Male	0.333651	0.160432	0.0410649	0.268827	CPLM	1.034	86	65	24
P01833	Sex	Male	0.275918	0.13277	0.0412098	0.269312	CPLM	1.99	86	86	0
O95497	Group	non-COVID-19	-0.400858	0.193373	0.0417053	0.271229	CPLM	1.99	86	86	0
P00338	Sex	Male	0.142119	0.0685208	0.0415974	0.271229	CPLM	1.99	86	86	0
P0DJI8	Sex	Male	-0.443115	0.21377	0.0417165	0.271229	CPLM	1.99	86	86	0
A0A0J9YX35	Sex	Male	-0.144623	0.0698705	0.0420034	0.272629	CPLM	1.99	86	86	0
Q96KN2	Group	Severe	-0.177309	0.0857368	0.0421785	0.273224	CPLM	1.84	86	86	0
Q9UNN8	BMI	BMI	0.0243023	0.0117548	0.0422385	0.273224	CPLM	1.99	86	86	0
P35527	Sex	Male	-0.416637	0.201777	0.0424905	0.274388	CPLM	1.99	86	86	0
P01817	Group	Severe	-0.391793	0.18983	0.042581	0.274507	CPLM	1.99	86	86	0
P55774	Age	Age	0.0229582	0.0111285	0.0426683	0.274605	CPLM	1.064	86	52	40
A0A0C4DH32	BMI	BMI	-0.0555643	0.026944	0.0427473	0.274649	CPLM	1.069	86	75	13
P08253	Group	non-COVID-19	-0.229121	0.111205	0.0429306	0.275025	CPLM	1.99	86	86	0
P0DP25	BMI	BMI	-0.0811786	0.0394044	0.0429501	0.275025	CPLM	1.067	86	52	40
A0A0B4J1X5	Sex	Male	-0.138081	0.0670961	0.0431654	0.275301	CPLM	1.99	86	86	0
P00738	BMI	BMI	-0.036834	0.0179068	0.0432619	0.275301	CPLM	1.499	86	86	0
P05543	Group	Severe	0.155285	0.0754995	0.0432822	0.275301	CPLM	1.99	86	86	0
Q13790	Group	non-Severe	-0.147074	0.071493	0.0432419	0.275301	CPLM	1.99	86	86	0
P00338	Group	non-COVID-19	0.181565	0.0883667	0.0434896	0.276159	CPLM	1.99	86	86	0
P01715	Age	Age	0.0339603	0.0165768	0.0440904	0.279044	CPLM	1.465	86	53	38
P02652	Age	Age	-0.00548906	0.00267844	0.044022	0.279044	CPLM	1.01	86	86	0
P61626	Sex	Male	0.140337	0.068558	0.0442596	0.27965	CPLM	1.99	86	86	0
P62328	Sex	Male	0.35751	0.174736	0.0443594	0.279817	CPLM	1.99	86	86	0
P13591	Group	non-COVID-19	-0.150872	0.0738266	0.0446029	0.280888	CPLM	1.99	86	86	0
Q08830	Group	non-Severe	0.777723	0.381589	0.0451616	0.283937	CPLM	1.281	86	64	26
P07357	Group	Severe	0.150599	0.0739599	0.0453566	0.284224	CPLM	1.99	86	86	0
Q12860	Group	non-COVID-19	-0.228465	0.112176	0.0453106	0.284224	CPLM	1.99	86	86	0
Q12907	Age	Age	0.00351721	0.00172951	0.0456221	0.285419	CPLM	1.99	86	86	0
P01817	Age	Age	-0.010456	0.00515187	0.0460487	0.287616	CPLM	1.99	86	86	0
Q08830	Group	non-COVID-19	0.775656	0.382333	0.0461319	0.287664	CPLM	1.281	86	64	26
P01877	BMI	BMI	-0.102811	0.0507575	0.0464688	0.289228	CPLM	1.065	86	41	52
P07911	Sex	Male	-0.706565	0.348936	0.0465346	0.289228	CPLM	1.048	86	30	65
Q15582	Sex	Male	0.108828	0.0538154	0.0468147	0.290495	CPLM	1.99	86	86	0
P09486	Age	Age	-0.00531138	0.00262836	0.0469693	0.29098	CPLM	1.99	86	86	0
P01137	Group	non-COVID-19	-0.558367	0.27708	0.0475682	0.293122	CPLM	1.049	86	52	40
P05154	Group	Severe	-0.330342	0.163986	0.0476462	0.293122	CPLM	1.99	86	86	0
P19823	Age	Age	-0.00414636	0.00205855	0.0476721	0.293122	CPLM	1.99	86	86	0
P30046	Age	Age	0.0315839	0.0156818	0.0476895	0.293122	CPLM	1.053	86	31	64
P43652	Age	Age	-0.00536298	0.0026629	0.0476997	0.293122	CPLM	1.99	86	86	0
A0A0C4DH43	Group	non-Severe	0.302575	0.150937	0.04871	0.294545	CPLM	1.702	86	86	0
A0A0C4DH43	Sex	Male	-0.247389	0.123118	0.0481952	0.294545	CPLM	1.702	86	86	0
P00918	Group	non-COVID-19	-0.482595	0.241174	0.0491075	0.294545	CPLM	1.068	86	74	14
P01031	Group	non-Severe	0.132243	0.0660026	0.0488253	0.294545	CPLM	1.99	86	86	0
P01599	BMI	BMI	0.0464513	0.02318	0.0487879	0.294545	CPLM	1.99	86	86	0
P02774	Age	Age	-0.00405474	0.00202416	0.0488714	0.294545	CPLM	1.99	86	86	0
P04004	Group	Severe	0.146025	0.0729409	0.0490046	0.294545	CPLM	1.99	86	86	0
P04792	BMI	BMI	0.135112	0.0672886	0.0483505	0.294545	CPLM	1.351	86	41	52
P11279	Group	non-COVID-19	-0.283896	0.141899	0.049145	0.294545	CPLM	1.03	86	75	13
P18065	BMI	BMI	-0.0415435	0.0207668	0.0491682	0.294545	CPLM	1.99	86	86	0
P23284	BMI	BMI	-0.0554585	0.0276615	0.0486829	0.294545	CPLM	1.038	86	63	27
P35555	Age	Age	0.00838052	0.00418131	0.0487502	0.294545	CPLM	1.044	86	74	14
Q06033	Age	Age	0.00673639	0.00336123	0.0487652	0.294545	CPLM	1.99	86	86	0
Q12860	Sex	Male	-0.174807	0.0869865	0.0481714	0.294545	CPLM	1.99	86	86	0
Q9Y490	Age	Age	-0.01052	0.00523373	0.0481223	0.294545	CPLM	1.044	86	75	13
Q9Y5C1	Group	non-Severe	0.188383	0.0940549	0.0489017	0.294545	CPLM	1.99	86	86	0
P00748	Group	Severe	-0.206658	0.103378	0.0493253	0.295021	CPLM	1.99	86	86	0
P27918	Group	non-Severe	-0.128271	0.0641879	0.0494024	0.295021	CPLM	1.99	86	86	0
P02656	Age	Age	-0.00669008	0.00335059	0.0495881	0.295144	CPLM	1.99	86	86	0
P13987	Group	Severe	0.153727	0.077041	0.0497329	0.295144	CPLM	1.99	86	86	0
P20774	Age	Age	0.0121847	0.00610536	0.049694	0.295144	CPLM	1.045	86	65	24
Q5SYB0	Age	Age	0.00744099	0.00372705	0.0496112	0.295144	CPLM	1.779	86	86	0
P14543	Sex	Male	0.0950253	0.047661	0.0499133	0.29549	CPLM	1.99	86	86	0
P98160	Group	non-COVID-19	-0.188033	0.094324	0.0499464	0.29549	CPLM	1.99	86	86	0
A0A0C4DH73	BMI	BMI	0.0290713	0.0145991	0.0501895	0.295914	CPLM	1.99	86	86	0
P58546	BMI	BMI	-0.159943	0.0803427	0.050251	0.295914	CPLM	1.085	86	20	77
Q13361	Group	non-COVID-19	-0.574189	0.288344	0.0501869	0.295914	CPLM	1.037	86	52	40
Q8NBP7	Group	non-COVID-19	-0.314241	0.157907	0.0503315	0.29593	CPLM	1.031	86	75	13
P03952	Group	non-Severe	-0.135568	0.0681807	0.0505208	0.296586	CPLM	1.99	86	86	0
O00533	Group	non-Severe	-0.15144	0.0762182	0.0506838	0.296666	CPLM	1.99	86	86	0
O60462	Sex	Male	1.2104	0.609549	0.0508196	0.296666	CPLM	1.021	86	22	74
P02751	Age	Age	-0.00576405	0.00290308	0.0508458	0.296666	CPLM	1.99	86	86	0
Q86YW5	Age	Age	-0.00494065	0.00248712	0.0507321	0.296666	CPLM	1.01	86	86	0
P08603	Group	non-COVID-19	-0.114257	0.0576239	0.0511519	0.29754	CPLM	1.99	86	86	0
Q06033	BMI	BMI	-0.0288774	0.0145603	0.0510969	0.29754	CPLM	1.99	86	86	0
P01876	BMI	BMI	0.0247467	0.0124951	0.0514146	0.298158	CPLM	1.99	86	86	0
P23528	Age	Age	-0.0100537	0.00507604	0.0514025	0.298158	CPLM	1.029	86	75	13
P36222	Age	Age	0.0347544	0.0175728	0.0517341	0.299554	CPLM	1.248	86	31	64
P05160	BMI	BMI	0.0167918	0.00850218	0.0520505	0.300929	CPLM	1.99	86	86	0
A0A0C4DH25	Group	non-Severe	-0.132329	0.0670266	0.0521338	0.300954	CPLM	1.99	86	86	0
P01871	Group	Severe	-0.257393	0.130441	0.0522525	0.301183	CPLM	1.99	86	86	0
P36955	Age	Age	-0.00336311	0.00171007	0.0530256	0.305178	CPLM	1.99	86	86	0
O43866	Sex	Male	-0.184256	0.0937596	0.0531969	0.305701	CPLM	1.99	86	86	0
Q96IY4	Group	non-COVID-19	-0.159934	0.0814729	0.0534531	0.306711	CPLM	1.99	86	86	0
P04432	Group	non-COVID-19	0.355653	0.181508	0.0538807	0.3087	CPLM	1.99	86	86	0
P01024	Age	Age	-0.00369953	0.00188899	0.0539964	0.308844	CPLM	1.99	86	86	0
Q86VB7	Group	non-COVID-19	0.232284	0.118652	0.0540881	0.308844	CPLM	1.99	86	86	0
Q92859	Group	Severe	-0.331559	0.169406	0.054149	0.308844	CPLM	1.034	86	74	14
Q5SYB0	Sex	Male	0.200648	0.10256	0.0542444	0.308926	CPLM	1.779	86	86	0
Q92954	Group	non-Severe	0.225929	0.11553	0.0543415	0.309017	CPLM	1.99	86	86	0
P24592	Age	Age	0.00447527	0.00228963	0.054463	0.309246	CPLM	1.703	86	86	0
P01715	Group	non-COVID-19	1.11666	0.571816	0.0546744	0.309984	CPLM	1.465	86	53	38
A0A0B4J1V2	Group	non-COVID-19	0.378222	0.193954	0.055009	0.31139	CPLM	1.99	86	86	0
P00450	Group	Severe	0.141799	0.0727385	0.0550858	0.31139	CPLM	1.99	86	86	0
Q12913	Age	Age	-0.00833607	0.00427934	0.0552621	0.311924	CPLM	1.029	86	75	13
P00740	Group	Severe	0.150368	0.0772352	0.0553954	0.312214	CPLM	1.99	86	86	0
P13987	Age	Age	0.00407081	0.00209165	0.0554776	0.312215	CPLM	1.99	86	86	0
P23528	Group	non-Severe	-0.325944	0.167573	0.0556159	0.312532	CPLM	1.029	86	75	13
P0DJI9	Sex	Male	-0.419899	0.216027	0.0557822	0.313005	CPLM	1.99	86	86	0
P78563	Group	non-Severe	0.305893	0.157496	0.0559682	0.313587	CPLM	1.99	86	86	0
P02775	Group	non-Severe	-0.168428	0.0868139	0.0562306	0.314594	CPLM	1.99	86	86	0
P02652	Sex	Male	-0.136294	0.0704507	0.0569152	0.31765	CPLM	1.01	86	86	0
P04792	Age	Age	-0.0290949	0.0150462	0.0570269	0.31765	CPLM	1.351	86	41	52
Q92887	Group	non-Severe	0.733537	0.379282	0.0569877	0.31765	CPLM	1.281	86	65	24
P14151	Group	Severe	-0.136085	0.0704221	0.057188	0.318082	CPLM	1.99	86	86	0
P08697	Group	Severe	0.144802	0.0749846	0.0573549	0.318546	CPLM	1.99	86	86	0
O75882	BMI	BMI	0.0192688	0.0099924	0.0577015	0.319949	CPLM	1.99	86	86	0
P54802	Group	non-COVID-19	-0.702095	0.364203	0.0577756	0.319949	CPLM	1.065	86	45	48
P41222	Group	Severe	-0.128162	0.0665892	0.0581676	0.321653	CPLM	1.99	86	86	0
P01780	Sex	Male	-0.134743	0.0700372	0.0582689	0.321746	CPLM	1.99	86	86	0
Q92835	Group	non-Severe	0.924057	0.480699	0.0584677	0.322376	CPLM	1.225	86	41	52
Q9NPH3	Group	non-Severe	-0.125421	0.0653895	0.0590152	0.324925	CPLM	1.99	86	86	0
P00736	Group	non-COVID-19	-0.123305	0.0643932	0.0594265	0.326272	CPLM	1.99	86	86	0
P05362	Group	non-COVID-19	0.199382	0.104232	0.0596881	0.326272	CPLM	1.99	86	86	0
P15291	Age	Age	0.0334845	0.0174985	0.0595981	0.326272	CPLM	1.096	86	21	76
Q14766	Group	Severe	-0.334611	0.174749	0.0594354	0.326272	CPLM	1.043	86	75	13
Q9NZK5	Group	non-COVID-19	0.190848	0.0997447	0.0596225	0.326272	CPLM	1.99	86	86	0
O00151	Group	Severe	-0.63294	0.331345	0.0600338	0.327692	CPLM	1.094	86	55	36
P02654	Age	Age	-0.00645025	0.00338095	0.0603473	0.328524	CPLM	1.99	86	86	0
P35916	BMI	BMI	-0.0652854	0.0342332	0.060445	0.328524	CPLM	1.043	86	52	40
Q96IY4	Group	Severe	-0.164068	0.0860073	0.0603765	0.328524	CPLM	1.99	86	86	0
A0A0C4DH34	Group	non-Severe	0.168709	0.0885977	0.0608238	0.330112	CPLM	1.99	86	86	0
Q9H299	Group	non-COVID-19	-0.707431	0.37215	0.0612591	0.332002	CPLM	1.065	86	41	52
A0A0C4DH38	Group	non-COVID-19	0.209537	0.110338	0.0615092	0.332431	CPLM	1.99	86	86	0
P02786	Group	Severe	-0.206945	0.109037	0.0616601	0.332431	CPLM	1.99	86	86	0
P49221	Sex	Male	-0.179849	0.0947786	0.0617078	0.332431	CPLM	1.99	86	86	0
Q01459	Group	non-COVID-19	-0.17747	0.0935106	0.0616685	0.332431	CPLM	1.99	86	86	0
Q8N1N4	Group	Severe	1.2005	0.632816	0.0617746	0.332431	CPLM	1.504	86	41	52
Q86YZ3	Group	non-COVID-19	1.06862	0.563511	0.06187	0.332475	CPLM	1.484	86	52	40
P01024	Group	Severe	0.131764	0.0695924	0.0622724	0.333899	CPLM	1.99	86	86	0
P61916	BMI	BMI	-0.0886942	0.0468517	0.0623102	0.333899	CPLM	1.044	86	41	52
O14786	Group	Severe	-0.32527	0.172274	0.0629877	0.334238	CPLM	1.039	86	74	14
P02745	Group	Severe	-0.183316	0.0968966	0.0624749	0.334238	CPLM	1.99	86	86	0
P20618	Group	Severe	0.683794	0.362137	0.0629703	0.334238	CPLM	1.089	86	43	50
P23381	Group	Severe	0.938421	0.496999	0.0629762	0.334238	CPLM	1.086	86	32	63
P63104	Age	Age	-0.00828868	0.00438541	0.0627204	0.334238	CPLM	1.036	86	75	13
Q9NPY3	Group	Severe	-0.481649	0.254671	0.0625574	0.334238	CPLM	1.046	86	65	24
Q9Y2W3	BMI	BMI	0.135176	0.0715774	0.062929	0.334238	CPLM	1.357	86	32	63
P18206	Age	Age	0.00809099	0.00429239	0.0634152	0.336039	CPLM	1.022	86	74	14
Q12907	Group	non-Severe	0.10663	0.0566228	0.0636625	0.336881	CPLM	1.99	86	86	0
Q13361	BMI	BMI	-0.0708087	0.037681	0.064214	0.339328	CPLM	1.037	86	52	40
P01042	Group	non-Severe	-0.0953432	0.0508444	0.0647652	0.341346	CPLM	1.99	86	86	0
P68871	Group	non-Severe	-0.350149	0.186733	0.0647751	0.341346	CPLM	1.99	86	86	0
P02675	Sex	Male	-0.895351	0.477695	0.064888	0.341469	CPLM	1.99	86	86	0
P29622	BMI	BMI	0.0194388	0.0103757	0.0650035	0.341605	CPLM	1.99	86	86	0
P0DP01	BMI	BMI	0.0333645	0.0178186	0.0651485	0.341895	CPLM	1.99	86	86	0
P20851	Group	Severe	0.173572	0.0927362	0.0652574	0.341996	CPLM	1.01	86	86	0
Q9H4G4	Sex	Male	0.465723	0.248912	0.0653483	0.342001	CPLM	1.029	86	54	37
P35443	Group	non-COVID-19	-0.21561	0.115308	0.0655118	0.342387	CPLM	1.99	86	86	0
O95810	Sex	Male	0.686786	0.367704	0.0658084	0.343466	CPLM	1.128	86	44	49
Q6UX71	Sex	Male	0.112198	0.0601156	0.0660065	0.344028	CPLM	1.99	86	86	0
P03952	Group	Severe	-0.143192	0.0767539	0.066115	0.344123	CPLM	1.99	86	86	0
P10645	Age	Age	0.0343624	0.0184587	0.0666877	0.34663	CPLM	1.153	86	21	76
A0A075B6I9	Sex	Male	-0.16643	0.0895039	0.0669897	0.347726	CPLM	1.99	86	86	0
Q9H299	Group	Severe	-0.803275	0.432703	0.0674301	0.34906	CPLM	1.065	86	41	52
Q9HDC9	Group	Severe	0.168408	0.0907101	0.0674092	0.34906	CPLM	1.99	86	86	0
P05156	Age	Age	-0.00383372	0.00206866	0.0678889	0.350845	CPLM	1.99	86	86	0
P08670	Group	Severe	0.770494	0.415863	0.067959	0.350845	CPLM	1.113	86	41	52
O75339	Sex	Male	-0.48891	0.264253	0.0683374	0.35142	CPLM	1.03	86	41	52
P04114	Group	non-Severe	0.150756	0.0814966	0.0683834	0.35142	CPLM	1.99	86	86	0
P13727	Age	Age	0.00662207	0.00357957	0.0683661	0.35142	CPLM	1.99	86	86	0
Q9UGM5	Group	Severe	0.187508	0.101385	0.0684392	0.35142	CPLM	1.99	86	86	0
A0A0C4DH33	Group	non-COVID-19	-0.236333	0.128041	0.0689827	0.352311	CPLM	1.99	86	86	0
P0CF74	BMI	BMI	-0.126681	0.0685748	0.0687501	0.352311	CPLM	1.117	86	41	52
P0DP25	Sex	Male	0.471698	0.255473	0.0688916	0.352311	CPLM	1.067	86	52	40
P69905	Group	non-COVID-19	-0.401835	0.217613	0.068865	0.352311	CPLM	1.99	86	86	0
P02671	Sex	Male	-0.655668	0.355384	0.0691001	0.352438	CPLM	1.99	86	86	0
A0M8Q6	Age	Age	0.0126733	0.00688037	0.0695444	0.35423	CPLM	1.99	86	86	0
P02654	Sex	Male	-0.168288	0.0914876	0.0699129	0.35548	CPLM	1.99	86	86	0
P61769	Age	Age	0.00505206	0.00274712	0.0699764	0.35548	CPLM	1.99	86	86	0
Q10588	BMI	BMI	0.0246404	0.0134157	0.0703273	0.356787	CPLM	1.595	86	86	0
P07988	Age	Age	0.0154252	0.00841071	0.0707303	0.357404	CPLM	1.122	86	63	27
P20930	Group	non-Severe	1.37376	0.748831	0.0706488	0.357404	CPLM	1.583	86	31	64
Q6UY14	Age	Age	0.0124437	0.0067842	0.0706977	0.357404	CPLM	1.066	86	63	27
A0A0C4DH68	Group	non-COVID-19	-0.185962	0.101561	0.0711752	0.358255	CPLM	1.99	86	86	0
P02647	Age	Age	-0.00453906	0.00248652	0.0720203	0.358255	CPLM	1.011	86	86	0
P02679	Sex	Male	-0.956271	0.524072	0.0721388	0.358255	CPLM	1.99	86	86	0
P02750	BMI	BMI	-0.0324199	0.0177225	0.0714367	0.358255	CPLM	1.99	86	86	0
P04114	Group	Severe	0.167643	0.0917158	0.0716582	0.358255	CPLM	1.99	86	86	0
P07477	Age	Age	0.00533293	0.00292345	0.0722153	0.358255	CPLM	1.99	86	86	0
P12955	Group	non-COVID-19	-0.146162	0.0801038	0.0721451	0.358255	CPLM	1.99	86	86	0
P24593	Group	non-Severe	-0.14684	0.0802135	0.0712403	0.358255	CPLM	1.99	86	86	0
P43121	Group	non-COVID-19	-0.114616	0.0627451	0.0718346	0.358255	CPLM	1.99	86	86	0
Q16706	Group	non-COVID-19	-0.116711	0.063856	0.0716767	0.358255	CPLM	1.99	86	86	0
Q8IUL8	BMI	BMI	-0.143761	0.0787366	0.0719637	0.358255	CPLM	1.045	86	20	77
Q8NBP7	Sex	Male	-0.208997	0.114496	0.0720349	0.358255	CPLM	1.031	86	75	13
Q92786	Group	Severe	-0.191052	0.104582	0.0718144	0.358255	CPLM	1.99	86	86	0
Q9HBB8	Group	non-Severe	0.876643	0.47858	0.0710666	0.358255	CPLM	1.093	86	31	64
Q86U17	Group	non-Severe	0.208661	0.114494	0.0724812	0.359107	CPLM	1.99	86	86	0
P05062	BMI	BMI	0.0212637	0.0116866	0.0729377	0.360844	CPLM	1.99	86	86	0
P13987	Sex	Male	0.102983	0.0566168	0.0730211	0.360844	CPLM	1.99	86	86	0
P01008	Group	non-Severe	0.146896	0.0808276	0.0732604	0.361557	CPLM	1.01	86	86	0
P25311	Sex	Male	0.111438	0.0613861	0.0735743	0.362571	CPLM	1.99	86	86	0
Q13822	Group	Severe	-0.442842	0.244093	0.0737514	0.362571	CPLM	1.05	86	63	27
Q9H299	Group	non-Severe	-0.656808	0.36196	0.0736953	0.362571	CPLM	1.065	86	41	52
Q92835	Sex	Male	-0.584283	0.322314	0.0739779	0.363216	CPLM	1.225	86	41	52
Q9P232	BMI	BMI	-0.114	0.0631582	0.0751989	0.368736	CPLM	1.048	86	30	65
P01714	Age	Age	0.00882874	0.00490116	0.075776	0.371088	CPLM	1.99	86	86	0
P02656	Group	non-Severe	-0.197121	0.109588	0.0761923	0.371218	CPLM	1.99	86	86	0
P07358	Group	non-COVID-19	-0.133533	0.074215	0.0761075	0.371218	CPLM	1.99	86	86	0
Q08830	Age	Age	0.0171616	0.00953807	0.0761084	0.371218	CPLM	1.281	86	64	26
Q8WZ75	BMI	BMI	0.072042	0.0400471	0.0761628	0.371218	CPLM	1.049	86	76	12
P05546	Age	Age	-0.00462912	0.00257451	0.0763018	0.371277	CPLM	1.99	86	86	0
O75874	Group	Severe	0.427983	0.238519	0.0769002	0.373712	CPLM	1.043	86	63	27
P55103	BMI	BMI	0.0209316	0.0116717	0.0770569	0.373996	CPLM	1.99	86	86	0
Q15063	Group	non-COVID-19	-0.186688	0.10427	0.0775307	0.375817	CPLM	1.99	86	86	0
A0A0B4J1V2	BMI	BMI	-0.0430333	0.0240721	0.0779779	0.376329	CPLM	1.99	86	86	0
P02654	Group	Severe	-0.222916	0.124603	0.0777615	0.376329	CPLM	1.99	86	86	0
P43251	Sex	Male	0.101501	0.0567883	0.0780314	0.376329	CPLM	1.99	86	86	0
Q12805	Sex	Male	0.109813	0.0614215	0.0779483	0.376329	CPLM	1.99	86	86	0
P00915	Group	non-Severe	-0.258671	0.144837	0.0782611	0.37682	CPLM	1.99	86	86	0
P01593	Group	non-COVID-19	0.218165	0.12231	0.0786277	0.37682	CPLM	1.99	86	86	0
P28827	BMI	BMI	-0.0678004	0.0379849	0.0784274	0.37682	CPLM	1.131	86	52	40
P30043	Group	non-Severe	-0.228014	0.127766	0.0784773	0.37682	CPLM	1.99	86	86	0
Q01459	BMI	BMI	0.0206897	0.0115975	0.0785835	0.37682	CPLM	1.99	86	86	0
P02741	Age	Age	0.0127944	0.00719345	0.079467	0.380363	CPLM	1.99	86	86	0
P01705	Sex	Male	-0.238599	0.134231	0.0796461	0.380736	CPLM	1.879	86	86	0
P0DOX3	Group	Severe	-0.359529	0.202331	0.0797448	0.380736	CPLM	1.99	86	86	0
A0A075B6K6	Group	non-Severe	-0.563164	0.317322	0.0801094	0.381998	CPLM	1.196	86	74	14
P01714	Group	non-COVID-19	0.303345	0.171077	0.0803747	0.382307	CPLM	1.99	86	86	0
Q13232	BMI	BMI	-0.141034	0.0795135	0.0802811	0.382307	CPLM	1.044	86	20	77
A0A0C4DH33	Group	Severe	-0.239009	0.135178	0.0812208	0.385369	CPLM	1.99	86	86	0
Q9NZK5	Group	Severe	-0.186375	0.105404	0.0812074	0.385369	CPLM	1.99	86	86	0
Q9UBE0	Sex	Male	0.307099	0.173841	0.0814838	0.386136	CPLM	1.057	86	75	13
P01591	BMI	BMI	0.0214313	0.012146	0.0818354	0.386433	CPLM	1.99	86	86	0
Q9HBB8	Sex	Male	-0.622739	0.35295	0.0818507	0.386433	CPLM	1.093	86	31	64
Q9NPY3	Sex	Male	0.339028	0.192147	0.0818453	0.386433	CPLM	1.046	86	65	24
P37802	Age	Age	-0.00711781	0.00403993	0.0822787	0.387972	CPLM	1.99	86	86	0
O75636	Group	Severe	0.193308	0.109805	0.0825169	0.388201	CPLM	1.763	86	86	0
P20851	Group	non-Severe	0.147809	0.0839642	0.082531	0.388201	CPLM	1.01	86	86	0
P02747	Group	non-COVID-19	-0.108478	0.0617016	0.0829216	0.389418	CPLM	1.99	86	86	0
P62328	Group	Severe	-0.41735	0.237443	0.082994	0.389418	CPLM	1.99	86	86	0
P22891	Group	non-Severe	-0.199636	0.113775	0.0835142	0.391376	CPLM	1.99	86	86	0
P01871	Sex	Male	-0.167716	0.0957681	0.0840996	0.39195	CPLM	1.99	86	86	0
P05452	Age	Age	-0.00421012	0.00240388	0.0840798	0.39195	CPLM	1.99	86	86	0
P17936	Sex	Male	-0.111671	0.0637152	0.0838599	0.39195	CPLM	1.01	86	86	0
P78563	Group	Severe	0.310303	0.177218	0.084151	0.39195	CPLM	1.99	86	86	0
Q96S96	Sex	Male	-0.484764	0.276581	0.0838523	0.39195	CPLM	1.078	86	41	52
P05067	Group	Severe	-0.195388	0.111764	0.0846289	0.393215	CPLM	1.99	86	86	0
P0DOY2	BMI	BMI	0.0185718	0.0106201	0.0845386	0.393215	CPLM	1.99	86	86	0
P13671	Group	non-Severe	0.118841	0.0680606	0.0849998	0.394457	CPLM	1.99	86	86	0
P01764	Group	non-COVID-19	0.768931	0.440827	0.0853174	0.395449	CPLM	1.24	86	64	26
P60709	Sex	Male	0.117278	0.0672581	0.0854224	0.395455	CPLM	1.99	86	86	0
P41222	Group	non-COVID-19	-0.109904	0.0630762	0.0856485	0.39602	CPLM	1.99	86	86	0
A0A0B4J1Y9	Sex	Male	-0.11717	0.0673231	0.0859994	0.396293	CPLM	1.99	86	86	0
P10643	Group	non-COVID-19	0.146014	0.0838472	0.0858202	0.396293	CPLM	1.99	86	86	0
P11226	Age	Age	-0.00748204	0.00430034	0.0860963	0.396293	CPLM	1.99	86	86	0
P81605	Sex	Male	0.562242	0.32318	0.0861234	0.396293	CPLM	1.123	86	74	14
P25788	Sex	Male	0.707044	0.406599	0.0862636	0.396459	CPLM	1.126	86	31	64
O15394	BMI	BMI	-0.0782838	0.0450512	0.0864877	0.396781	CPLM	1.059	86	41	52
Q13103	BMI	BMI	-0.0256108	0.0147413	0.086542	0.396781	CPLM	1.756	86	86	0
Q14520	Group	non-COVID-19	-0.129253	0.0744405	0.086724	0.397137	CPLM	1.99	86	86	0
O75144	Group	non-Severe	-0.235081	0.135572	0.0871395	0.397607	CPLM	1.035	86	74	14
P07225	Group	Severe	0.118419	0.0682699	0.0870386	0.397607	CPLM	1.99	86	86	0
P16035	BMI	BMI	0.0231071	0.0133207	0.0870184	0.397607	CPLM	1.99	86	86	0
O15204	Sex	Male	-0.441436	0.254823	0.0874397	0.398112	CPLM	1.03	86	41	52
Q15166	BMI	BMI	-0.0158842	0.00916989	0.0874592	0.398112	CPLM	1.99	86	86	0
P80511	Sex	Male	0.625521	0.36127	0.0875964	0.39826	CPLM	1.394	86	63	27
P28066	Group	Severe	0.832248	0.48095	0.0877799	0.398619	CPLM	1.115	86	52	40
Q9Y6Z7	BMI	BMI	0.0193455	0.0111885	0.0880272	0.399266	CPLM	1.99	86	86	0
P0C0L4	Group	non-Severe	0.155955	0.0902894	0.088347	0.399503	CPLM	1.99	86	86	0
P61769	Group	non-COVID-19	0.165725	0.0959605	0.088394	0.399503	CPLM	1.99	86	86	0
Q14623	Group	non-COVID-19	-0.606722	0.351293	0.0883766	0.399503	CPLM	1.066	86	43	50
P05019	Group	non-COVID-19	-0.357069	0.206951	0.0886912	0.400371	CPLM	1.04	86	63	27
A0A075B6I1	Sex	Male	-0.598732	0.348351	0.089896	0.402221	CPLM	1.263	86	52	40
A0A0B4J1V6	Sex	Male	-0.138251	0.0803801	0.0896754	0.402221	CPLM	1.99	86	86	0
P01019	Group	Severe	0.153459	0.08912	0.0893162	0.402221	CPLM	1.99	86	86	0
P02655	BMI	BMI	0.0267181	0.015517	0.0893298	0.402221	CPLM	1.99	86	86	0
P07900	Sex	Male	0.737939	0.429322	0.0898804	0.402221	CPLM	1.051	86	33	62
P12830	Group	non-COVID-19	-0.128576	0.0747351	0.0895928	0.402221	CPLM	1.99	86	86	0
P14174	Age	Age	-0.0123148	0.00716606	0.0899456	0.402221	CPLM	1.055	86	63	27
P63104	Group	non-Severe	-0.261464	0.152036	0.0897143	0.402221	CPLM	1.036	86	75	13
Q16853	Sex	Male	-0.130683	0.0760986	0.0901671	0.402739	CPLM	1.99	86	86	0
Q12913	Group	non-Severe	-0.239636	0.139793	0.0907316	0.404786	CPLM	1.029	86	75	13
P67936	Age	Age	-0.0147855	0.00863068	0.0909324	0.405207	CPLM	1.059	86	63	27
P0DOX6	Age	Age	0.0145712	0.00851475	0.0912736	0.406253	CPLM	1.99	86	86	0
A0A0C4DH34	Group	Severe	0.170172	0.099714	0.0921468	0.406813	CPLM	1.99	86	86	0
P01701	Age	Age	0.00697902	0.00408418	0.0917382	0.406813	CPLM	1.99	86	86	0
P02533	Sex	Male	-0.524897	0.307482	0.0920574	0.406813	CPLM	1.618	86	75	13
P05160	Group	Severe	-0.123506	0.0723288	0.0919666	0.406813	CPLM	1.99	86	86	0
P61769	BMI	BMI	-0.0203149	0.0118982	0.0919989	0.406813	CPLM	1.99	86	86	0
Q53LP3	Sex	Male	-0.531105	0.310778	0.0917076	0.406813	CPLM	1.092	86	41	52
Q99969	Sex	Male	-0.221573	0.129631	0.0916502	0.406813	CPLM	1.025	86	75	13
A0A0C4DH25	Sex	Male	-0.0944816	0.0554252	0.0925092	0.407853	CPLM	1.99	86	86	0
P04070	Sex	Male	-0.109004	0.063962	0.0925966	0.407853	CPLM	1.01	86	86	0
P07225	Age	Age	-0.00315634	0.00185312	0.0927749	0.408167	CPLM	1.99	86	86	0
Q13822	BMI	BMI	-0.0461994	0.0271566	0.0931576	0.409378	CPLM	1.05	86	63	27
P01023	BMI	BMI	-0.0195017	0.0115058	0.0943468	0.413158	CPLM	1.99	86	86	0
P05019	Group	Severe	-0.398618	0.235698	0.0950599	0.413158	CPLM	1.04	86	63	27
P08697	Age	Age	-0.00345	0.00203538	0.0943353	0.413158	CPLM	1.99	86	86	0
P11021	Age	Age	-0.00272356	0.00160794	0.0945635	0.413158	CPLM	1.99	86	86	0
P13598	Sex	Male	0.0950737	0.056206	0.0950025	0.413158	CPLM	1.99	86	86	0
P34096	Group	Severe	-0.133254	0.0787907	0.0950566	0.413158	CPLM	1.99	86	86	0
P35443	Age	Age	0.00559619	0.0033063	0.0947981	0.413158	CPLM	1.99	86	86	0
P55056	BMI	BMI	0.025737	0.0152238	0.095184	0.413158	CPLM	1.99	86	86	0
P55290	Group	non-Severe	-0.147492	0.0872509	0.0952108	0.413158	CPLM	1.99	86	86	0
Q13103	Age	Age	-0.00576334	0.00339982	0.0943013	0.413158	CPLM	1.756	86	86	0
Q9Y4L1	Group	Severe	-0.132321	0.0781062	0.0945053	0.413158	CPLM	1.99	86	86	0
A0A075B6K2	Age	Age	-0.0171046	0.0101296	0.0955699	0.414245	CPLM	1.044	86	42	51
P06681	Sex	Male	0.0838955	0.0497057	0.0957093	0.414378	CPLM	1.99	86	86	0
P61224	Sex	Male	-0.646967	0.383441	0.0958212	0.414391	CPLM	1.087	86	30	65
P05164	Sex	Male	-0.473815	0.281301	0.0963815	0.416342	CPLM	1.04	86	41	52
P01703	Group	non-COVID-19	0.367028	0.218029	0.0965724	0.416694	CPLM	1.99	86	86	0
P04040	Group	non-COVID-19	-0.18554	0.110298	0.0968081	0.416813	CPLM	1.99	86	86	0
P07998	Age	Age	0.0136328	0.00810456	0.0968188	0.416813	CPLM	1.033	86	55	36
P07911	BMI	BMI	-0.109601	0.0652296	0.0971854	0.417919	CPLM	1.048	86	30	65
Q9BY67	Sex	Male	1.04919	0.624758	0.0973576	0.418188	CPLM	1.115	86	20	77
P30043	Group	non-COVID-19	-0.228537	0.13625	0.097754	0.419417	CPLM	1.99	86	86	0
A0A0J9YX35	Group	non-COVID-19	-0.151117	0.0901314	0.0978932	0.419542	CPLM	1.99	86	86	0
P14151	Group	non-COVID-19	-0.111643	0.0667039	0.0984681	0.419701	CPLM	1.99	86	86	0
P36222	Sex	Male	0.865323	0.516532	0.0981628	0.419701	CPLM	1.248	86	31	64
P67936	Group	non-COVID-19	-0.421184	0.251648	0.0984685	0.419701	CPLM	1.059	86	63	27
Q92820	Sex	Male	0.12234	0.0730982	0.0984811	0.419701	CPLM	1.99	86	86	0
Q9Y4L1	Group	non-Severe	-0.116217	0.069387	0.0982309	0.419701	CPLM	1.99	86	86	0
P06331	Group	non-Severe	0.119029	0.0711761	0.0987436	0.42035	CPLM	1.99	86	86	0
P01743	Group	non-COVID-19	0.404463	0.241949	0.098867	0.420405	CPLM	1.99	86	86	0
P00739	Age	Age	-0.0052398	0.00314647	0.10014	0.425345	CPLM	1.76	86	86	0
P01023	Group	Severe	-0.162949	0.0979131	0.100356	0.425784	CPLM	1.99	86	86	0
P55056	Sex	Male	-0.15824	0.09514	0.100554	0.42615	CPLM	1.99	86	86	0
P02760	Age	Age	-0.00331687	0.00199709	0.101032	0.426305	CPLM	1.99	86	86	0
Q04756	Age	Age	-0.00382918	0.00230559	0.101038	0.426305	CPLM	1.99	86	86	0
Q8WZ75	Age	Age	0.015995	0.00962343	0.100783	0.426305	CPLM	1.049	86	76	12
Q9UNW1	Group	non-COVID-19	-0.0992173	0.0597034	0.100834	0.426305	CPLM	1.99	86	86	0
P35908	Age	Age	-0.0106459	0.00641265	0.101177	0.426422	CPLM	1.99	86	86	0
Q9Y646	BMI	BMI	-0.0781124	0.047076	0.101349	0.426673	CPLM	1.054	86	41	52
A0A075B6K5	Group	non-COVID-19	0.227799	0.137415	0.101661	0.427	CPLM	1.99	86	86	0
P02747	Age	Age	-0.00293119	0.00176779	0.101587	0.427	CPLM	1.99	86	86	0
P15144	BMI	BMI	0.0136119	0.00821361	0.101763	0.427	CPLM	1.99	86	86	0
A0A0J9YVY3	BMI	BMI	-0.065256	0.0394119	0.102067	0.427806	CPLM	1.064	86	52	40
P49720	BMI	BMI	-0.100825	0.0610678	0.103027	0.431354	CPLM	1.098	86	33	62
A0M8Q6	Group	non-Severe	0.37229	0.225626	0.103232	0.431373	CPLM	1.99	86	86	0
Q04756	Sex	Male	-0.102933	0.0623873	0.103258	0.431373	CPLM	1.99	86	86	0
Q9UK55	Age	Age	-0.00385779	0.00233952	0.103452	0.431709	CPLM	1.99	86	86	0
P01817	Group	non-COVID-19	-0.295636	0.179754	0.104337	0.434928	CPLM	1.99	86	86	0
A0A0B4J1Y9	Group	Severe	-0.150431	0.0916686	0.105092	0.436643	CPLM	1.99	86	86	0
P11362	Sex	Male	-0.613665	0.373918	0.105063	0.436643	CPLM	1.057	86	32	63
P28799	Sex	Male	0.131702	0.0802069	0.104884	0.436643	CPLM	1.99	86	86	0
A0A087WSY4	BMI	BMI	0.0286921	0.0174964	0.105332	0.43716	CPLM	1.99	86	86	0
Q53RT3	BMI	BMI	0.148355	0.0905395	0.105608	0.437829	CPLM	1.355	86	20	77
P07339	Age	Age	0.00397402	0.00242754	0.105923	0.43866	CPLM	1.99	86	86	0
A0M8Q6	Group	Severe	0.415314	0.253809	0.106077	0.438818	CPLM	1.99	86	86	0
Q9HBI1	Group	Severe	-1.02714	0.628294	0.106394	0.439274	CPLM	1.035	86	22	74
Q9UBE0	Group	non-COVID-19	-0.342623	0.209594	0.106417	0.439274	CPLM	1.057	86	75	13
P01833	BMI	BMI	0.0345863	0.0212288	0.107576	0.443575	CPLM	1.99	86	86	0
P01764	Age	Age	0.0203702	0.0125236	0.108142	0.444505	CPLM	1.24	86	64	26
P0C0L5	BMI	BMI	0.0201761	0.0124087	0.108268	0.444505	CPLM	1.99	86	86	0
P43121	Age	Age	0.0029249	0.00179828	0.108153	0.444505	CPLM	1.99	86	86	0
Q16270	Group	non-Severe	-0.471	0.289546	0.108113	0.444505	CPLM	1.057	86	54	37
P09871	Group	Severe	0.113285	0.0697816	0.108809	0.446245	CPLM	1.99	86	86	0
P18206	Sex	Male	0.191877	0.118367	0.109321	0.447382	CPLM	1.022	86	74	14
Q16610	Group	Severe	-0.15473	0.0954196	0.109205	0.447382	CPLM	1.99	86	86	0
P04275	BMI	BMI	-0.0179811	0.0110981	0.109503	0.447648	CPLM	1.99	86	86	0
Q86YZ3	Group	non-Severe	0.905428	0.559037	0.109626	0.44767	CPLM	1.484	86	52	40
P02790	Group	non-Severe	-0.0963356	0.0595774	0.110196	0.448354	CPLM	1.99	86	86	0
P02790	Age	Age	-0.00294346	0.00182038	0.110203	0.448354	CPLM	1.99	86	86	0
P0C0L5	Group	Severe	0.170799	0.105576	0.110025	0.448354	CPLM	1.99	86	86	0
P62805	Age	Age	-0.00966883	0.00598073	0.110265	0.448354	CPLM	1.053	86	75	13
P11226	Sex	Male	0.187906	0.11642	0.110834	0.450187	CPLM	1.99	86	86	0
P28799	Age	Age	0.00477944	0.00296293	0.111042	0.450363	CPLM	1.99	86	86	0
P33151	BMI	BMI	0.0126866	0.00786641	0.111113	0.450363	CPLM	1.99	86	86	0
P15144	Group	Severe	-0.112567	0.0698831	0.111542	0.451622	CPLM	1.99	86	86	0
A0A075B6K6	Group	non-COVID-19	-0.537557	0.334098	0.111937	0.452499	CPLM	1.196	86	74	14
Q99784	Group	non-Severe	-0.163593	0.101692	0.111996	0.452499	CPLM	1.99	86	86	0
P01854	Sex	Male	0.711456	0.442993	0.112587	0.454402	CPLM	1.238	86	41	52
P01814	BMI	BMI	-0.0639569	0.0398434	0.112766	0.454643	CPLM	1.204	86	65	24
P06310	Sex	Male	-0.0968404	0.0603824	0.113079	0.455425	CPLM	1.99	86	86	0
P01137	Group	Severe	-0.496291	0.309671	0.113332	0.455961	CPLM	1.049	86	52	40
P04003	Age	Age	-0.00327957	0.00204779	0.113582	0.456485	CPLM	1.99	86	86	0
A0A075B6K2	Sex	Male	-0.425031	0.266641	0.115252	0.457335	CPLM	1.044	86	42	51
A0A0J9YX35	BMI	BMI	0.0178714	0.0111812	0.114286	0.457335	CPLM	1.99	86	86	0
P00390	Group	non-Severe	0.393972	0.247582	0.115869	0.457335	CPLM	1.085	86	63	27
P01854	Group	Severe	-0.916273	0.575822	0.115877	0.457335	CPLM	1.238	86	41	52
P02655	Age	Age	-0.00572193	0.00358428	0.114721	0.457335	CPLM	1.99	86	86	0
P02787	Sex	Male	-0.0911944	0.057227	0.115356	0.457335	CPLM	1.99	86	86	0
P05362	BMI	BMI	0.0206328	0.0129344	0.11499	0.457335	CPLM	1.99	86	86	0
P05534	Group	non-Severe	0.412287	0.258215	0.114656	0.457335	CPLM	1.99	86	86	0
P08519	Group	Severe	-0.534688	0.334195	0.113934	0.457335	CPLM	1.99	86	86	0
P0DP25	Group	non-Severe	-0.46913	0.294255	0.115191	0.457335	CPLM	1.067	86	52	40
P13671	BMI	BMI	-0.0143471	0.00900229	0.115319	0.457335	CPLM	1.99	86	86	0
P14543	Group	Severe	0.103612	0.0648634	0.1145	0.457335	CPLM	1.99	86	86	0
P23284	Group	non-Severe	-0.32709	0.205326	0.115476	0.457335	CPLM	1.038	86	63	27
P23528	Group	Severe	-0.304722	0.191291	0.115486	0.457335	CPLM	1.029	86	75	13
P32942	BMI	BMI	-0.0927318	0.058289	0.115954	0.457335	CPLM	1.09	86	31	64
P35858	Sex	Male	-0.112753	0.0706997	0.115075	0.457335	CPLM	1.01	86	86	0
P55290	Group	Severe	-0.157085	0.0982168	0.114057	0.457335	CPLM	1.99	86	86	0
Q14126	Sex	Male	0.280068	0.175922	0.115707	0.457335	CPLM	1.046	86	65	24
P11226	Group	non-COVID-19	-0.238434	0.150162	0.116643	0.458459	CPLM	1.99	86	86	0
P14151	Age	Age	-0.00303316	0.00191128	0.116841	0.458459	CPLM	1.99	86	86	0
P26927	Group	Severe	-0.102184	0.0643659	0.116711	0.458459	CPLM	1.99	86	86	0
Q07954	Age	Age	0.00318775	0.00200696	0.116529	0.458459	CPLM	1.99	86	86	0
Q14697	Sex	Male	0.483982	0.304906	0.116764	0.458459	CPLM	1.049	86	42	51
A0A0C4DH29	Group	non-COVID-19	0.239113	0.150823	0.117202	0.459401	CPLM	1.99	86	86	0
Q92835	Group	Severe	0.840167	0.530377	0.117495	0.460078	CPLM	1.225	86	41	52
Q04721	Group	non-Severe	0.583619	0.368574	0.117641	0.460178	CPLM	1.138	86	42	51
O43866	Group	non-Severe	-0.17943	0.113417	0.117962	0.460401	CPLM	1.99	86	86	0
Q76LX8	Group	Severe	-0.126616	0.0800552	0.118061	0.460401	CPLM	1.99	86	86	0
Q86U17	Sex	Male	-0.149734	0.0946344	0.117919	0.460401	CPLM	1.99	86	86	0
P01591	Group	non-Severe	-0.144965	0.0918174	0.118697	0.461937	CPLM	1.99	86	86	0
Q9HBR0	BMI	BMI	-0.0760603	0.0481702	0.118662	0.461937	CPLM	1.056	86	41	52
P02749	Age	Age	-0.00393845	0.00249748	0.119126	0.463134	CPLM	1.99	86	86	0
P12830	Age	Age	0.00337646	0.00214202	0.11928	0.46326	CPLM	1.99	86	86	0
P15291	Group	Severe	1.11195	0.706355	0.119762	0.464659	CPLM	1.096	86	21	76
Q9HCN6	Sex	Male	0.405834	0.258047	0.12011	0.465531	CPLM	1.059	86	54	37
P00738	Group	non-COVID-19	0.238602	0.152034	0.120879	0.467594	CPLM	1.499	86	86	0
P01019	BMI	BMI	-0.0164216	0.0104784	0.121397	0.467594	CPLM	1.99	86	86	0
P01344	BMI	BMI	0.0154307	0.00983376	0.120936	0.467594	CPLM	1.527	86	86	0
P05090	Sex	Male	0.0890617	0.0568538	0.121555	0.467594	CPLM	1.99	86	86	0
P06744	Sex	Male	-0.680963	0.434443	0.121337	0.467594	CPLM	1.066	86	20	77
P08709	Group	Severe	-0.158066	0.100922	0.121624	0.467594	CPLM	1.99	86	86	0
P13727	Sex	Male	0.151816	0.0968807	0.12143	0.467594	CPLM	1.99	86	86	0
P30531	Age	Age	0.0143729	0.00916308	0.121073	0.467594	CPLM	1.185	86	75	13
P01705	Group	Severe	0.287082	0.183506	0.122042	0.468088	CPLM	1.879	86	86	0
P06702	Sex	Male	0.348396	0.222746	0.122121	0.468088	CPLM	1.99	86	86	0
P30531	Group	non-COVID-19	0.536948	0.343271	0.122093	0.468088	CPLM	1.185	86	75	13
P08603	BMI	BMI	0.0111656	0.00714725	0.122561	0.468364	CPLM	1.99	86	86	0
P08670	Sex	Male	-0.432894	0.277002	0.122429	0.468364	CPLM	1.113	86	41	52
P15291	BMI	BMI	-0.124565	0.0797144	0.122464	0.468364	CPLM	1.096	86	21	76
P08311	BMI	BMI	-0.135607	0.0869032	0.122982	0.469499	CPLM	1.055	86	21	76
P14625	Sex	Male	0.0978833	0.062823	0.123539	0.470804	CPLM	1.99	86	86	0
P69891	Group	non-Severe	0.778406	0.499635	0.123571	0.470804	CPLM	1.38	86	41	52
A0A087WSX0	Sex	Male	-0.162012	0.104337	0.1248	0.470958	CPLM	1.99	86	86	0
P01009	Group	non-COVID-19	0.119442	0.0769334	0.124859	0.470958	CPLM	1.99	86	86	0
P07225	Group	non-COVID-19	-0.100759	0.064708	0.123764	0.470958	CPLM	1.99	86	86	0
P16109	BMI	BMI	-0.129365	0.0831319	0.123999	0.470958	CPLM	1.03	86	20	77
P33151	Group	non-Severe	-0.0923348	0.0594569	0.124755	0.470958	CPLM	1.99	86	86	0
P35908	Group	non-Severe	0.327004	0.210336	0.124348	0.470958	CPLM	1.99	86	86	0
Q15063	BMI	BMI	-0.0200871	0.0129422	0.124971	0.470958	CPLM	1.99	86	86	0
Q6YHK3	Group	Severe	-0.281549	0.181073	0.124296	0.470958	CPLM	1.033	86	76	12
Q92859	Age	Age	0.00695007	0.00447063	0.124365	0.470958	CPLM	1.034	86	74	14
Q9H8L6	Group	non-COVID-19	-0.223813	0.14404	0.124551	0.470958	CPLM	1.021	86	75	13
Q9Y6Z7	Group	non-Severe	-0.131391	0.0845617	0.124561	0.470958	CPLM	1.99	86	86	0
O43707	Sex	Male	-0.672797	0.434066	0.125469	0.47219	CPLM	1.02	86	20	77
Q12805	Group	non-Severe	-0.115083	0.0742627	0.125546	0.47219	CPLM	1.99	86	86	0
Q92835	Group	non-COVID-19	0.764156	0.493427	0.125786	0.472626	CPLM	1.225	86	41	52
P30043	Sex	Male	0.163528	0.105668	0.126054	0.472753	CPLM	1.99	86	86	0
Q86TH1	BMI	BMI	0.0375985	0.0242963	0.126067	0.472753	CPLM	1.051	86	75	13
P06732	BMI	BMI	-0.0631237	0.0408413	0.12653	0.47402	CPLM	1.07	86	64	26
P32119	Group	non-Severe	-0.310138	0.200842	0.126866	0.474814	CPLM	1.99	86	86	0
P02743	Sex	Male	0.179994	0.116709	0.12734	0.476118	CPLM	1.99	86	86	0
Q8N3J3	BMI	BMI	-0.0429253	0.0278619	0.127727	0.477098	CPLM	1.04	86	63	27
P01008	Group	Severe	0.138111	0.0898332	0.128515	0.478062	CPLM	1.01	86	86	0
P01860	Group	non-COVID-19	-0.161452	0.10502	0.128534	0.478062	CPLM	1.99	86	86	0
P04004	Age	Age	-0.00304711	0.00198032	0.128202	0.478062	CPLM	1.99	86	86	0
P07358	Group	Severe	0.120428	0.078294	0.128335	0.478062	CPLM	1.99	86	86	0
P26927	Group	non-Severe	-0.0878863	0.0571798	0.128612	0.478062	CPLM	1.99	86	86	0
P01859	Sex	Male	-0.122462	0.0798191	0.129294	0.478726	CPLM	1.99	86	86	0
P02533	BMI	BMI	0.0767244	0.0500036	0.12926	0.478726	CPLM	1.618	86	75	13
P04040	Sex	Male	0.131261	0.0854908	0.129012	0.478726	CPLM	1.99	86	86	0
P05154	Group	non-COVID-19	-0.238325	0.155313	0.129233	0.478726	CPLM	1.99	86	86	0
P62805	Group	non-Severe	0.356838	0.232738	0.129545	0.479192	CPLM	1.053	86	75	13
A0A0B4J1U7	Sex	Male	-0.136807	0.0895199	0.130777	0.481346	CPLM	1.99	86	86	0
O00391	Sex	Male	0.106986	0.070073	0.131138	0.481346	CPLM	1.99	86	86	0
P07360	Age	Age	-0.00294301	0.00192605	0.130833	0.481346	CPLM	1.99	86	86	0
P0C0L4	Sex	Male	0.114025	0.0746488	0.130962	0.481346	CPLM	1.99	86	86	0
P49720	Age	Age	0.0210427	0.0137809	0.131095	0.481346	CPLM	1.098	86	33	62
Q08188	Group	Severe	0.914682	0.597854	0.130353	0.481346	CPLM	1.301	86	41	52
Q7Z7M0	Group	Severe	-0.367707	0.240783	0.13105	0.481346	CPLM	1.036	86	65	24
Q86UD1	BMI	BMI	-0.0184625	0.0120858	0.130928	0.481346	CPLM	1.99	86	86	0
P02775	Age	Age	-0.00403882	0.00265396	0.132376	0.483097	CPLM	1.99	86	86	0
P05019	Age	Age	-0.00937856	0.00616018	0.132217	0.483097	CPLM	1.04	86	63	27
P08603	Age	Age	-0.00251339	0.0016506	0.132151	0.483097	CPLM	1.99	86	86	0
P22792	Group	non-COVID-19	0.1332	0.0874535	0.132055	0.483097	CPLM	1.99	86	86	0
P54289	Group	non-COVID-19	-0.327813	0.215399	0.132358	0.483097	CPLM	1.033	86	63	27
P78563	Group	non-COVID-19	0.25593	0.167935	0.131833	0.483097	CPLM	1.99	86	86	0
Q08188	Age	Age	-0.0199548	0.0131245	0.132724	0.483903	CPLM	1.301	86	41	52
P01709	Group	Severe	-0.25524	0.168142	0.133331	0.485388	CPLM	1.99	86	86	0
Q12860	Group	non-Severe	-0.159661	0.105193	0.133386	0.485388	CPLM	1.99	86	86	0
A0A087WSY6	Sex	Male	-0.0908362	0.0600122	0.134438	0.488118	CPLM	1.99	86	86	0
A0A0C4DH39	Sex	Male	-0.323288	0.213549	0.134375	0.488118	CPLM	1.072	86	52	40
P50552	Sex	Male	-0.811663	0.536353	0.134521	0.488118	CPLM	1.127	86	19	78
P59665	Group	non-Severe	0.23734	0.156978	0.13487	0.488918	CPLM	1.99	86	86	0
P07477	Group	non-Severe	-0.14456	0.0956836	0.135152	0.489011	CPLM	1.99	86	86	0
P10619	Group	non-COVID-19	-0.514734	0.340652	0.135098	0.489011	CPLM	1.051	86	43	50
O15204	BMI	BMI	-0.0685731	0.0454142	0.135373	0.489346	CPLM	1.03	86	41	52
P01854	Group	non-Severe	-0.728416	0.482873	0.135742	0.489749	CPLM	1.238	86	41	52
P0DOX6	Group	Severe	0.473168	0.313567	0.135619	0.489749	CPLM	1.99	86	86	0
P02042	Group	non-Severe	-0.234826	0.155731	0.135897	0.489847	CPLM	1.99	86	86	0
Q9Y274	BMI	BMI	-0.0527871	0.0350223	0.136065	0.489987	CPLM	1.029	86	52	40
P14151	Group	non-Severe	-0.0941628	0.0625539	0.13656	0.491306	CPLM	1.99	86	86	0
Q5T619	Group	non-COVID-19	-0.863158	0.573849	0.136856	0.491906	CPLM	1.163	86	31	64
P0DOX7	BMI	BMI	0.013676	0.0090961	0.137024	0.492046	CPLM	1.99	86	86	0
P15924	BMI	BMI	0.103237	0.0687761	0.137655	0.493743	CPLM	1.239	86	31	64
Q7Z7M0	Group	non-Severe	-0.317698	0.211705	0.137756	0.493743	CPLM	1.036	86	65	24
Q9HDC9	Age	Age	0.00369318	0.00246236	0.137965	0.49403	CPLM	1.99	86	86	0
P36980	Group	Severe	0.229389	0.153061	0.13827	0.494655	CPLM	1.99	86	86	0
P02656	BMI	BMI	0.0217182	0.014506	0.138657	0.49489	CPLM	1.99	86	86	0
P02749	BMI	BMI	0.0161891	0.0108128	0.138649	0.49489	CPLM	1.99	86	86	0
Q76LX8	Age	Age	-0.00325287	0.00217304	0.138725	0.49489	CPLM	1.99	86	86	0
P07195	Group	non-COVID-19	0.275165	0.183982	0.139066	0.495633	CPLM	1.99	86	86	0
P0DOX3	Sex	Male	0.222204	0.148619	0.139193	0.495633	CPLM	1.99	86	86	0
P04406	Sex	Male	0.122281	0.0818842	0.139657	0.49602	CPLM	1.99	86	86	0
P05156	Group	non-COVID-19	-0.107927	0.0722307	0.139435	0.49602	CPLM	1.99	86	86	0
Q9UEW3	Group	non-COVID-19	0.848432	0.568195	0.139693	0.49602	CPLM	1.345	86	52	40
P11362	Group	non-COVID-19	-0.729466	0.489477	0.140455	0.498262	CPLM	1.057	86	32	63
P04003	Group	non-COVID-19	-0.106498	0.0715296	0.140829	0.498444	CPLM	1.99	86	86	0
P49913	Age	Age	-0.00612746	0.00411463	0.140745	0.498444	CPLM	1.99	86	86	0
Q86UX7	Group	non-COVID-19	-0.662612	0.445122	0.140899	0.498444	CPLM	1.078	86	32	63
O43423	Sex	Male	-0.422872	0.284663	0.141712	0.499466	CPLM	1.068	86	54	37
P00915	Sex	Male	0.178101	0.119832	0.141518	0.499466	CPLM	1.99	86	86	0
P54289	BMI	BMI	-0.0404693	0.027234	0.14159	0.499466	CPLM	1.033	86	63	27
P54802	BMI	BMI	0.0628128	0.0422422	0.14133	0.499466	CPLM	1.065	86	45	48
P0DP01	Group	non-COVID-19	0.212878	0.143582	0.142478	0.501702	CPLM	1.99	86	86	0
P02745	Sex	Male	0.105366	0.071189	0.143154	0.503616	CPLM	1.99	86	86	0
Q16270	Group	Severe	-0.510062	0.34506	0.143661	0.504934	CPLM	1.057	86	54	37
P16930	Sex	Male	0.600771	0.406584	0.143815	0.505008	CPLM	1.058	86	42	51
O60462	Age	Age	0.0254816	0.0172577	0.144101	0.505442	CPLM	1.021	86	22	74
P12259	Age	Age	-0.00289369	0.00196029	0.144204	0.505442	CPLM	1.99	86	86	0
O00391	Age	Age	0.00381546	0.00258823	0.144739	0.5062	CPLM	1.99	86	86	0
P00441	BMI	BMI	-0.035722	0.0242505	0.145039	0.5062	CPLM	1.068	86	75	13
P01137	BMI	BMI	-0.0522025	0.0354224	0.144858	0.5062	CPLM	1.049	86	52	40
P04745	Sex	Male	-0.268097	0.182023	0.145084	0.5062	CPLM	1.042	86	64	26
Q8NBJ4	Sex	Male	0.269032	0.182452	0.144637	0.5062	CPLM	1.051	86	66	23
A0A075B6K6	BMI	BMI	-0.063203	0.0429799	0.145716	0.506551	CPLM	1.196	86	74	14
A0A087WSY4	Sex	Male	0.160991	0.109404	0.145444	0.506551	CPLM	1.99	86	86	0
O14786	Age	Age	0.00648204	0.00440795	0.145714	0.506551	CPLM	1.039	86	74	14
P01011	BMI	BMI	-0.0204933	0.0139341	0.14566	0.506551	CPLM	1.99	86	86	0
A0A1B0GTC6	Group	non-COVID-19	-0.665278	0.452971	0.14621	0.507395	CPLM	1.088	86	33	62
P01742	Group	non-COVID-19	0.256602	0.174836	0.14649	0.507395	CPLM	1.99	86	86	0
P60900	Age	Age	0.0247695	0.016872	0.146376	0.507395	CPLM	1.032	86	22	74
Q96IY4	Group	non-Severe	-0.11213	0.0764002	0.146492	0.507395	CPLM	1.99	86	86	0
Q9HBI1	Group	non-Severe	-0.73786	0.502943	0.146648	0.507475	CPLM	1.035	86	22	74
P01009	Group	non-Severe	0.105805	0.0721618	0.146883	0.507745	CPLM	1.99	86	86	0
P29622	Age	Age	-0.00351217	0.00239674	0.147107	0.507745	CPLM	1.99	86	86	0
Q6YHK3	Group	non-COVID-19	-0.24146	0.164783	0.147126	0.507745	CPLM	1.033	86	76	12
A0A0C4DH55	Group	non-COVID-19	0.12485	0.0853228	0.147687	0.509221	CPLM	1.99	86	86	0
P35527	Group	non-Severe	0.357583	0.244553	0.147981	0.509771	CPLM	1.99	86	86	0
A0A087WW87	Sex	Male	-0.101715	0.069619	0.148299	0.510218	CPLM	1.99	86	86	0
P13598	Group	Severe	-0.111676	0.0765216	0.148742	0.510218	CPLM	1.99	86	86	0
Q12794	Group	Severe	-0.489182	0.335223	0.14878	0.510218	CPLM	1.068	86	52	40
Q15878	Sex	Male	-0.819886	0.561714	0.148686	0.510218	CPLM	1.251	86	19	78
Q99784	BMI	BMI	0.0196438	0.0134507	0.148463	0.510218	CPLM	1.99	86	86	0
P58166	Age	Age	0.019045	0.0130705	0.149376	0.511343	CPLM	1.074	86	32	63
Q13740	Sex	Male	0.325339	0.223255	0.149334	0.511343	CPLM	1.028	86	63	27
A0A075B6I1	Age	Age	0.019638	0.0135139	0.15046	0.513667	CPLM	1.263	86	52	40
P54108	Age	Age	-0.00361218	0.00248524	0.150384	0.513667	CPLM	1.99	86	86	0
Q92484	BMI	BMI	-0.111233	0.0765227	0.150345	0.513667	CPLM	1.046	86	20	77
O75339	Group	non-COVID-19	-0.509218	0.350649	0.150726	0.514114	CPLM	1.03	86	41	52
Q13093	Group	Severe	-0.150051	0.103367	0.150888	0.514207	CPLM	1.99	86	86	0
P27487	BMI	BMI	-0.0528429	0.0364303	0.151197	0.514798	CPLM	1.083	86	52	40
P27918	BMI	BMI	0.0123126	0.0084938	0.151454	0.515214	CPLM	1.99	86	86	0
P12955	BMI	BMI	0.0143937	0.00993778	0.151793	0.515905	CPLM	1.99	86	86	0
P07357	Age	Age	-0.00290613	0.00200798	0.152095	0.516473	CPLM	1.99	86	86	0
P05556	BMI	BMI	-0.0519209	0.0359017	0.152403	0.51668	CPLM	1.058	86	52	40
Q14624	BMI	BMI	-0.0132362	0.009153	0.152427	0.51668	CPLM	1.99	86	86	0
Q15848	Age	Age	0.00668239	0.00462828	0.153068	0.518144	CPLM	1.99	86	86	0
Q9BTY2	Group	non-COVID-19	-0.2086	0.1445	0.153131	0.518144	CPLM	1.032	86	74	14
P02745	Group	non-COVID-19	-0.132403	0.0917759	0.15339	0.518558	CPLM	1.99	86	86	0
Q9ULI3	Age	Age	0.00679689	0.00471557	0.153756	0.519334	CPLM	1.038	86	75	13
O43866	BMI	BMI	0.021607	0.015005	0.154146	0.520192	CPLM	1.99	86	86	0
P08185	Age	Age	-0.00293754	0.00204352	0.154852	0.522111	CPLM	1.99	86	86	0
P09486	Group	non-Severe	-0.12349	0.0859724	0.155162	0.522693	CPLM	1.99	86	86	0
P02649	Group	non-Severe	0.118411	0.0825743	0.155843	0.524525	CPLM	1.99	86	86	0
O95497	Group	non-Severe	-0.259625	0.181262	0.156319	0.525241	CPLM	1.99	86	86	0
P55056	Age	Age	-0.00503583	0.00351595	0.156332	0.525241	CPLM	1.99	86	86	0
P52848	Group	non-Severe	0.160292	0.11197	0.156535	0.525462	CPLM	1.99	86	86	0
A0A0C4DH73	Group	Severe	0.177572	0.124187	0.157018	0.525868	CPLM	1.99	86	86	0
P18428	Sex	Male	0.15175	0.106141	0.15707	0.525868	CPLM	1.99	86	86	0
Q9UGM5	Sex	Male	-0.106469	0.0744635	0.157036	0.525868	CPLM	1.99	86	86	0
P01762	BMI	BMI	-0.0686262	0.0480598	0.157576	0.52694	CPLM	1.05	86	53	38
P35542	Group	non-Severe	0.126139	0.0883566	0.157667	0.52694	CPLM	1.753	86	86	0
P07477	Sex	Male	0.112739	0.0791278	0.158483	0.529203	CPLM	1.99	86	86	0
Q8TAQ9	BMI	BMI	0.0490696	0.0344739	0.158885	0.530081	CPLM	1.052	86	56	35
P19827	Sex	Male	-0.0732834	0.0515549	0.15944	0.531268	CPLM	1.99	86	86	0
P55103	Group	non-COVID-19	-0.133743	0.0941063	0.15952	0.531268	CPLM	1.99	86	86	0
P32942	Age	Age	0.0188374	0.0132601	0.15969	0.531369	CPLM	1.09	86	31	64
Q16610	Age	Age	-0.00367097	0.0025888	0.16044	0.533399	CPLM	1.99	86	86	0
P0DMV9	Sex	Male	0.578538	0.408216	0.160667	0.533691	CPLM	1.045	86	33	62
A0A0G2JS06	Group	Severe	0.250091	0.176638	0.161076	0.534564	CPLM	1.99	86	86	0
P84243	Age	Age	-0.0114441	0.00808555	0.161211	0.534564	CPLM	1.148	86	64	26
A0A1B0GTC6	Sex	Male	0.579282	0.409502	0.161437	0.534848	CPLM	1.088	86	33	62
Q5JXB2	Age	Age	-0.00261004	0.00184857	0.162222	0.536982	CPLM	1.99	86	86	0
P07477	Group	Severe	-0.151909	0.107697	0.162634	0.537026	CPLM	1.99	86	86	0
Q9H8L6	BMI	BMI	-0.0262386	0.0186032	0.162658	0.537026	CPLM	1.021	86	75	13
Q9HCS7	Group	non-COVID-19	0.281018	0.199219	0.16261	0.537026	CPLM	1.99	86	86	0
P04406	Group	Severe	0.156921	0.111465	0.163432	0.539114	CPLM	1.99	86	86	0
P05556	Sex	Male	-0.292152	0.207602	0.16359	0.539168	CPLM	1.058	86	52	40
Q16270	Age	Age	-0.0135014	0.00959842	0.16378	0.539326	CPLM	1.057	86	54	37
A0A075B6K6	Sex	Male	0.392189	0.279228	0.164396	0.540889	CPLM	1.196	86	74	14
A0A075B6S5	Group	non-COVID-19	0.128707	0.0916896	0.164641	0.540929	CPLM	1.99	86	86	0
Q03591	Group	non-Severe	0.128278	0.0913952	0.164692	0.540929	CPLM	1.99	86	86	0
A0A0C4DH68	Age	Age	-0.00407613	0.00290872	0.165347	0.541666	CPLM	1.99	86	86	0
O95497	BMI	BMI	0.0335858	0.0239868	0.165695	0.541666	CPLM	1.99	86	86	0
P19320	Group	non-Severe	0.11915	0.0849957	0.165202	0.541666	CPLM	1.99	86	86	0
P25774	BMI	BMI	-0.0681241	0.0486168	0.165377	0.541666	CPLM	1.039	86	41	52
Q86UX7	Group	Severe	-0.693764	0.49557	0.16577	0.541666	CPLM	1.078	86	32	63
Q8WWA0	Group	non-COVID-19	-0.32756	0.233867	0.165563	0.541666	CPLM	1.052	86	64	26
Q6EMK4	BMI	BMI	0.0157901	0.0112956	0.166376	0.543183	CPLM	1.99	86	86	0
A0A075B6R2	Group	non-COVID-19	0.218805	0.156741	0.166956	0.543586	CPLM	1.99	86	86	0
A0A0B4J2D9	Age	Age	0.0116613	0.00835527	0.167043	0.543586	CPLM	1.085	86	75	13
P06331	BMI	BMI	0.0131263	0.00941202	0.167356	0.543586	CPLM	1.99	86	86	0
P10643	Group	Severe	0.123574	0.0885075	0.166886	0.543586	CPLM	1.99	86	86	0
P20618	Sex	Male	0.38591	0.276674	0.167301	0.543586	CPLM	1.089	86	43	50
Q92859	Sex	Male	0.17305	0.124033	0.167188	0.543586	CPLM	1.034	86	74	14
P49720	Group	Severe	0.726707	0.521479	0.167682	0.544093	CPLM	1.098	86	33	62
Q92820	Group	non-Severe	0.123181	0.0884184	0.167798	0.544093	CPLM	1.99	86	86	0
Q8N6C8	BMI	BMI	0.105794	0.0760994	0.168691	0.546524	CPLM	1.462	86	30	65
Q86UX7	Sex	Male	-0.488954	0.352052	0.169096	0.54737	CPLM	1.078	86	32	63
P08709	BMI	BMI	0.0164591	0.0118616	0.169484	0.54816	CPLM	1.99	86	86	0
Q92954	BMI	BMI	0.0211775	0.0152803	0.169985	0.549317	CPLM	1.99	86	86	0
Q92954	Age	Age	-0.00488798	0.00352874	0.170213	0.549586	CPLM	1.99	86	86	0
A0A0C4DH68	Sex	Male	-0.108974	0.078712	0.170434	0.549834	CPLM	1.99	86	86	0
A2NJV5	Age	Age	0.0131088	0.00948214	0.171041	0.549931	CPLM	1.165	86	52	40
P05109	Group	non-COVID-19	0.533255	0.385545	0.170844	0.549931	CPLM	1.99	86	86	0
P25788	Group	Severe	0.670647	0.484978	0.170929	0.549931	CPLM	1.126	86	31	64
P37837	Group	non-COVID-19	0.751803	0.543275	0.170626	0.549931	CPLM	1.039	86	31	64
P07737	Group	non-COVID-19	-0.131052	0.094835	0.171217	0.550031	CPLM	1.99	86	86	0
P05534	Age	Age	0.0108829	0.00788826	0.171911	0.551332	CPLM	1.99	86	86	0
P41222	Sex	Male	0.0674904	0.0489183	0.171904	0.551332	CPLM	1.99	86	86	0
A0A087WSY4	Group	non-Severe	0.182285	0.13234	0.172598	0.552605	CPLM	1.99	86	86	0
P08514	Age	Age	-0.012015	0.00872594	0.172744	0.552605	CPLM	1.061	86	52	40
P80108	Sex	Male	0.0783931	0.0569191	0.172636	0.552605	CPLM	1.99	86	86	0
Q14515	Group	non-COVID-19	-0.110384	0.0802169	0.173008	0.552987	CPLM	1.99	86	86	0
A0A0B4J1V2	Group	non-Severe	0.250137	0.182022	0.17358	0.553682	CPLM	1.99	86	86	0
P07195	Age	Age	0.00724249	0.00527129	0.173661	0.553682	CPLM	1.99	86	86	0
P30740	Group	Severe	0.326374	0.237512	0.173603	0.553682	CPLM	1.067	86	65	24
Q14118	Group	Severe	-0.248383	0.180955	0.174072	0.554527	CPLM	1.031	86	76	12
P30101	BMI	BMI	-0.0492688	0.0359117	0.174283	0.554737	CPLM	1.033	86	52	40
P31995	Group	non-Severe	-0.249377	0.181865	0.174507	0.554986	CPLM	1.047	86	75	13
P01599	Group	Severe	0.270221	0.197319	0.175054	0.555089	CPLM	1.99	86	86	0
P03973	BMI	BMI	-0.0778731	0.0568369	0.17485	0.555089	CPLM	1.029	86	31	64
P23142	Group	Severe	-0.117747	0.0859948	0.175122	0.555089	CPLM	1.99	86	86	0
P52566	Sex	Male	0.205835	0.150312	0.175078	0.555089	CPLM	1.05	86	74	14
P04264	Age	Age	-0.00916486	0.0066966	0.175326	0.555273	CPLM	1.99	86	86	0
P36980	Group	non-Severe	0.186011	0.13602	0.175653	0.555443	CPLM	1.99	86	86	0
Q9HBI1	Age	Age	0.0252052	0.0184319	0.175671	0.555443	CPLM	1.035	86	22	74
P80188	Group	Severe	-0.139156	0.101866	0.176111	0.55637	CPLM	1.99	86	86	0
A0A1B0GTC6	Age	Age	0.0193721	0.0141859	0.176261	0.556384	CPLM	1.088	86	33	62
A0A0A0MS15	Group	non-Severe	0.12826	0.0943358	0.178136	0.558751	CPLM	1.99	86	86	0
P01704	Group	non-Severe	0.246422	0.181698	0.179211	0.558751	CPLM	1.99	86	86	0
P02747	Group	Severe	-0.0885487	0.0651344	0.17818	0.558751	CPLM	1.99	86	86	0
P02792	Age	Age	0.0110079	0.00809219	0.177917	0.558751	CPLM	1.175	86	63	27
P04070	Group	Severe	-0.117654	0.0866156	0.178539	0.558751	CPLM	1.01	86	86	0
P04406	Age	Age	-0.00411153	0.00302421	0.178161	0.558751	CPLM	1.99	86	86	0
P07988	BMI	BMI	-0.0506707	0.0372177	0.177553	0.558751	CPLM	1.122	86	63	27
P13647	Age	Age	-0.00864273	0.006343	0.177209	0.558751	CPLM	1.99	86	86	0
P31995	Group	Severe	-0.276759	0.203274	0.17754	0.558751	CPLM	1.047	86	75	13
P35555	Sex	Male	0.156883	0.115652	0.179118	0.558751	CPLM	1.044	86	74	14
P52566	BMI	BMI	-0.0319579	0.0235592	0.179122	0.558751	CPLM	1.05	86	74	14
Q07954	Group	non-Severe	-0.0892539	0.0656828	0.178374	0.558751	CPLM	1.99	86	86	0
Q08380	Group	non-COVID-19	0.171887	0.126673	0.178985	0.558751	CPLM	1.99	86	86	0
Q15063	Sex	Male	-0.109683	0.0808537	0.1791	0.558751	CPLM	1.99	86	86	0
Q9H4A9	Age	Age	0.00920491	0.0067828	0.178932	0.558751	CPLM	1.075	86	63	27
P01766	Group	non-COVID-19	0.179526	0.132497	0.179615	0.559554	CPLM	1.99	86	86	0
Q9P232	Sex	Male	-0.472093	0.348632	0.179872	0.559895	CPLM	1.048	86	30	65
P30531	Group	Severe	0.495729	0.366357	0.180189	0.560424	CPLM	1.185	86	75	13
P05160	Age	Age	-0.00265523	0.00196367	0.180491	0.56045	CPLM	1.99	86	86	0
P07358	Sex	Male	0.0778147	0.0575306	0.180365	0.56045	CPLM	1.99	86	86	0
P0C0L5	Sex	Male	0.104689	0.0775779	0.181356	0.562677	CPLM	1.99	86	86	0
Q12913	Group	non-COVID-19	-0.191801	0.142504	0.18249	0.565735	CPLM	1.029	86	75	13
P02745	Group	non-Severe	-0.11519	0.0860631	0.184908	0.571371	CPLM	1.99	86	86	0
P02748	Sex	Male	0.120735	0.0901233	0.184511	0.571371	CPLM	1.99	86	86	0
P14780	Group	non-Severe	-0.203885	0.152314	0.184859	0.571371	CPLM	1.99	86	86	0
Q9UM47	Group	Severe	-0.468974	0.350212	0.184689	0.571371	CPLM	1.094	86	64	26
P01709	Group	non-COVID-19	0.212417	0.159089	0.185958	0.573097	CPLM	1.99	86	86	0
P08253	BMI	BMI	0.01843	0.0138046	0.186005	0.573097	CPLM	1.99	86	86	0
P08603	Sex	Male	0.0596406	0.0446791	0.186069	0.573097	CPLM	1.99	86	86	0
P23142	Age	Age	0.00311741	0.00233389	0.185792	0.573097	CPLM	1.99	86	86	0
Q96IY4	BMI	BMI	0.0134831	0.010109	0.186426	0.573735	CPLM	1.99	86	86	0
Q8TAQ9	Group	non-COVID-19	-0.382079	0.286882	0.187058	0.575214	CPLM	1.052	86	56	35
A0A075B6Q5	Sex	Male	-0.108428	0.0815561	0.187827	0.577114	CPLM	1.99	86	86	0
A0A075B6J1	Group	non-COVID-19	-0.514269	0.387596	0.188705	0.579343	CPLM	1.137	86	42	51
A0A075B6J1	Age	Age	-0.0154213	0.011641	0.18939	0.579578	CPLM	1.137	86	42	51
A2NJV5	BMI	BMI	-0.0562737	0.0424438	0.189027	0.579578	CPLM	1.165	86	52	40
P80748	Age	Age	0.0327743	0.0247381	0.189353	0.579578	CPLM	1.371	86	22	74
Q92496	Group	Severe	0.243394	0.183607	0.189099	0.579578	CPLM	1.04	86	75	13
P29401	Group	non-COVID-19	0.321473	0.242846	0.189708	0.579778	CPLM	1.058	86	63	27
Q9NPR2	Age	Age	-0.00597301	0.00451312	0.189807	0.579778	CPLM	1.032	86	75	13
Q9Y6Z7	Group	non-COVID-19	-0.119302	0.0901643	0.189911	0.579778	CPLM	1.99	86	86	0
P13796	Group	non-Severe	0.121907	0.0921727	0.190099	0.579887	CPLM	1.99	86	86	0
A0A1B0GTC6	Group	Severe	-0.647509	0.490072	0.190543	0.580118	CPLM	1.088	86	33	62
P01764	BMI	BMI	-0.0741557	0.0561016	0.190359	0.580118	CPLM	1.24	86	64	26
P05164	Group	non-COVID-19	0.516618	0.391147	0.190701	0.580118	CPLM	1.04	86	41	52
Q8WZ75	Sex	Male	0.378873	0.286911	0.190784	0.580118	CPLM	1.049	86	76	12
P10643	Sex	Male	0.0858258	0.0650189	0.190955	0.580175	CPLM	1.99	86	86	0
P02763	BMI	BMI	-0.0190362	0.0144323	0.191291	0.580733	CPLM	1.99	86	86	0
O75339	BMI	BMI	-0.0624056	0.0473528	0.191663	0.581397	CPLM	1.03	86	41	52
A0A0G2JS06	Group	non-Severe	0.206408	0.156995	0.192712	0.583212	CPLM	1.99	86	86	0
P46531	BMI	BMI	-0.0458331	0.0348615	0.19272	0.583212	CPLM	1.042	86	52	40
Q10588	Age	Age	0.00408943	0.00310858	0.192448	0.583212	CPLM	1.595	86	86	0
P06310	Group	non-COVID-19	-0.102349	0.077897	0.192995	0.583581	CPLM	1.99	86	86	0
P0DOX8	BMI	BMI	0.0138349	0.0105438	0.193583	0.584895	CPLM	1.99	86	86	0
P01344	Sex	Male	-0.0809182	0.0617054	0.193845	0.58499	CPLM	1.527	86	86	0
P02675	Age	Age	0.0231574	0.0176716	0.194159	0.58499	CPLM	1.99	86	86	0
P35555	Group	Severe	-0.207264	0.158139	0.194086	0.58499	CPLM	1.044	86	74	14
Q9NZP8	Group	non-Severe	0.0903407	0.0689508	0.194229	0.58499	CPLM	1.99	86	86	0
P07737	Age	Age	-0.00355715	0.00271872	0.194845	0.58638	CPLM	1.99	86	86	0
O94985	Sex	Male	-0.417619	0.319549	0.195348	0.586936	CPLM	1.015	86	32	63
P05534	Sex	Male	-0.278803	0.213401	0.195491	0.586936	CPLM	1.99	86	86	0
P0C0L5	Group	non-Severe	0.122614	0.0938224	0.195358	0.586936	CPLM	1.99	86	86	0
A0A0A0MS14	BMI	BMI	0.0259227	0.0198926	0.196624	0.589171	CPLM	1.99	86	86	0
A0A0C4DH67	Group	non-COVID-19	0.134391	0.103359	0.197612	0.589171	CPLM	1.99	86	86	0
P01699	BMI	BMI	-0.0730111	0.0560419	0.19674	0.589171	CPLM	1.08	86	41	52
P09467	BMI	BMI	0.0705301	0.054224	0.197446	0.589171	CPLM	1.047	86	33	62
P14174	Group	Severe	-0.3488	0.267903	0.197022	0.589171	CPLM	1.055	86	63	27
P28799	Group	non-Severe	0.126236	0.0970439	0.197413	0.589171	CPLM	1.99	86	86	0
Q86SQ4	BMI	BMI	-0.0772681	0.0594263	0.197611	0.589171	CPLM	1.047	86	31	64
Q9H3R1	Group	Severe	-0.395156	0.303167	0.196526	0.589171	CPLM	1.092	86	74	14
Q9ULI3	Group	Severe	-0.23242	0.178759	0.197627	0.589171	CPLM	1.038	86	75	13
Q86U17	Group	Severe	0.167322	0.12887	0.198247	0.590556	CPLM	1.99	86	86	0
A0A0B4J1Y8	Group	Severe	0.208915	0.161268	0.199245	0.590653	CPLM	1.928	86	86	0
O75636	BMI	BMI	0.0166507	0.0128453	0.198972	0.590653	CPLM	1.763	86	86	0
P01871	BMI	BMI	0.0198321	0.0153261	0.199742	0.590653	CPLM	1.99	86	86	0
P02679	Age	Age	0.0251095	0.019389	0.199389	0.590653	CPLM	1.99	86	86	0
P11597	Sex	Male	-0.114128	0.0883037	0.200278	0.590653	CPLM	1.99	86	86	0
P12111	Group	non-Severe	-0.0877268	0.0678107	0.199847	0.590653	CPLM	1.99	86	86	0
P13591	Sex	Male	0.0741613	0.0572488	0.199257	0.590653	CPLM	1.99	86	86	0
P14780	Age	Age	-0.00601955	0.0046517	0.199726	0.590653	CPLM	1.99	86	86	0
P16070	Group	non-COVID-19	-0.0797773	0.0615999	0.199371	0.590653	CPLM	1.99	86	86	0
Q16853	Group	non-COVID-19	-0.127119	0.0981084	0.199162	0.590653	CPLM	1.99	86	86	0
Q86TH1	Group	non-COVID-19	0.26543	0.2053	0.200127	0.590653	CPLM	1.051	86	75	13
Q9UNN8	Group	non-COVID-19	-0.122364	0.0947131	0.20045	0.590653	CPLM	1.99	86	86	0
Q9Y274	Age	Age	-0.0102537	0.00791418	0.19919	0.590653	CPLM	1.029	86	52	40
Q9Y2W3	Sex	Male	-0.584513	0.452322	0.200347	0.590653	CPLM	1.357	86	32	63
Q9NPY3	Age	Age	0.00876846	0.00679199	0.200777	0.591161	CPLM	1.046	86	65	24
P19823	BMI	BMI	0.0114905	0.00891285	0.201395	0.592064	CPLM	1.99	86	86	0
Q9HCU9	Group	non-COVID-19	-0.49486	0.383818	0.20136	0.592064	CPLM	1.067	86	42	51
P01031	Sex	Male	0.0703276	0.0545718	0.201566	0.592109	CPLM	1.99	86	86	0
P19652	Group	non-Severe	0.131467	0.102064	0.201785	0.592297	CPLM	1.99	86	86	0
P39060	Group	non-COVID-19	-0.195704	0.15238	0.203092	0.595673	CPLM	1.036	86	75	13
P05090	Group	non-Severe	0.0882305	0.0687404	0.203365	0.596017	CPLM	1.99	86	86	0
P10124	Age	Age	-0.00417538	0.00326619	0.20517	0.600844	CPLM	1.99	86	86	0
P30531	Group	non-Severe	0.438656	0.344012	0.206311	0.60372	CPLM	1.185	86	75	13
P07360	Group	non-Severe	-0.0803495	0.063036	0.206472	0.603728	CPLM	1.99	86	86	0
P06310	BMI	BMI	0.0123051	0.00966246	0.206881	0.604462	CPLM	1.99	86	86	0
P01700	Sex	Male	-0.0886517	0.0696526	0.207139	0.60475	CPLM	1.99	86	86	0
P24592	BMI	BMI	0.0125302	0.00985113	0.207427	0.605127	CPLM	1.703	86	86	0
P08779	Group	non-Severe	0.455586	0.35871	0.208094	0.605221	CPLM	1.99	86	86	0
P52566	Group	non-Severe	-0.234982	0.185014	0.20809	0.605221	CPLM	1.05	86	74	14
Q92496	Group	non-Severe	0.212137	0.167004	0.208028	0.605221	CPLM	1.04	86	75	13
Q96RD9	BMI	BMI	-0.0455765	0.0358582	0.207757	0.605221	CPLM	1.067	86	52	40
P06396	Age	Age	-0.00312861	0.00246682	0.208729	0.606603	CPLM	1.99	86	86	0
P02649	Age	Age	-0.00319785	0.00252279	0.208974	0.606851	CPLM	1.99	86	86	0
A0A075B6Q5	Group	Severe	-0.140693	0.11105	0.209207	0.607068	CPLM	1.99	86	86	0
P02788	Age	Age	-0.00479336	0.00378637	0.209556	0.607618	CPLM	1.99	86	86	0
A0A087WSX0	BMI	BMI	0.0210984	0.0166972	0.210396	0.608372	CPLM	1.99	86	86	0
A0A0A0MRZ9	Age	Age	0.0140202	0.0110924	0.210271	0.608372	CPLM	1.101	86	42	51
P02760	BMI	BMI	0.0109271	0.00864702	0.210366	0.608372	CPLM	1.99	86	86	0
P22897	Group	non-COVID-19	0.204759	0.162079	0.210491	0.608372	CPLM	1.043	86	74	14
Q92786	Group	non-Severe	-0.117324	0.0928943	0.210615	0.608372	CPLM	1.99	86	86	0
P30101	Sex	Male	-0.264702	0.209739	0.210946	0.608406	CPLM	1.033	86	52	40
Q8WZ75	Group	non-COVID-19	0.396272	0.31393	0.210861	0.608406	CPLM	1.049	86	76	12
P00736	Age	Age	-0.00232446	0.00184464	0.211641	0.609599	CPLM	1.99	86	86	0
P13671	Age	Age	-0.00261787	0.0020784	0.21184	0.609599	CPLM	1.99	86	86	0
P26927	Age	Age	-0.00220105	0.00174718	0.211764	0.609599	CPLM	1.99	86	86	0
P01854	BMI	BMI	-0.0820975	0.0652283	0.212179	0.609653	CPLM	1.238	86	41	52
Q08380	Sex	Male	0.12353	0.0981362	0.212128	0.609653	CPLM	1.99	86	86	0
P02776	BMI	BMI	0.0127316	0.0101472	0.213595	0.610905	CPLM	1.99	86	86	0
P07942	Age	Age	0.00783676	0.00623848	0.21305	0.610905	CPLM	1.047	86	63	27
P12111	Age	Age	0.00260066	0.00207184	0.213394	0.610905	CPLM	1.99	86	86	0
P16930	Age	Age	0.016698	0.0132959	0.213166	0.610905	CPLM	1.058	86	42	51
P55056	Group	non-Severe	0.144412	0.115054	0.213421	0.610905	CPLM	1.99	86	86	0
P63104	Sex	Male	0.15551	0.123912	0.213483	0.610905	CPLM	1.036	86	75	13
Q8N1N4	Group	non-Severe	0.757691	0.604077	0.213737	0.610905	CPLM	1.504	86	41	52
P23470	Sex	Male	0.222193	0.17731	0.214157	0.611191	CPLM	1.056	86	63	27
P62805	BMI	BMI	-0.0344685	0.0274997	0.214056	0.611191	CPLM	1.053	86	75	13
P07333	Age	Age	0.00782709	0.00625052	0.214483	0.61159	CPLM	1.059	86	74	14
Q86UD1	Sex	Male	0.0945121	0.0755243	0.214779	0.61159	CPLM	1.99	86	86	0
Q86VB7	BMI	BMI	0.0184318	0.0147251	0.214664	0.61159	CPLM	1.99	86	86	0
P00734	Group	non-Severe	-0.0728592	0.0583249	0.215585	0.612512	CPLM	1.99	86	86	0
P01042	Age	Age	-0.00194196	0.00155373	0.215338	0.612512	CPLM	1.99	86	86	0
P27918	Sex	Male	0.066349	0.053102	0.215487	0.612512	CPLM	1.99	86	86	0
P02538	BMI	BMI	0.110214	0.0883657	0.216291	0.614029	CPLM	1.381	86	33	62
Q9NPR2	Group	non-COVID-19	-0.191977	0.153971	0.216441	0.614029	CPLM	1.032	86	75	13
P05154	BMI	BMI	0.0240052	0.0192671	0.216778	0.614527	CPLM	1.99	86	86	0
P0DOX2	Sex	Male	0.0812709	0.0652847	0.217161	0.615155	CPLM	1.99	86	86	0
P01817	Group	non-Severe	-0.209562	0.168528	0.217669	0.615261	CPLM	1.99	86	86	0
P02786	Group	non-Severe	-0.120378	0.0968448	0.217844	0.615261	CPLM	1.99	86	86	0
P08779	BMI	BMI	0.0589146	0.0473957	0.217832	0.615261	CPLM	1.99	86	86	0
Q8TDL5	Group	Severe	-0.557723	0.44859	0.217742	0.615261	CPLM	1.056	86	43	50
P01715	BMI	BMI	-0.0912182	0.0735126	0.218633	0.616795	CPLM	1.465	86	53	38
P80108	BMI	BMI	0.0112947	0.00910392	0.218711	0.616795	CPLM	1.99	86	86	0
P18206	Group	Severe	-0.195749	0.157842	0.218887	0.616834	CPLM	1.022	86	74	14
P03973	Sex	Male	0.460748	0.372104	0.219601	0.617475	CPLM	1.029	86	31	64
P08670	Group	non-Severe	0.493927	0.398892	0.219592	0.617475	CPLM	1.113	86	41	52
P23284	Group	Severe	-0.28954	0.233809	0.21955	0.617475	CPLM	1.038	86	63	27
P08311	Sex	Male	-0.578026	0.467353	0.220122	0.618485	CPLM	1.055	86	21	76
A0A0C4DH34	Age	Age	-0.00334081	0.00270518	0.220803	0.61994	CPLM	1.99	86	86	0
A0A0C4DH33	Sex	Male	-0.122273	0.0992727	0.222018	0.620156	CPLM	1.99	86	86	0
P01860	Sex	Male	-0.100226	0.0814015	0.222182	0.620156	CPLM	1.99	86	86	0
P04745	Group	non-COVID-19	-0.300725	0.244123	0.221955	0.620156	CPLM	1.042	86	64	26
P09467	Age	Age	0.0164375	0.0133495	0.222156	0.620156	CPLM	1.047	86	33	62
P35542	Age	Age	-0.00328757	0.00266466	0.221248	0.620156	CPLM	1.753	86	86	0
Q8TDL5	Group	non-COVID-19	-0.485997	0.394031	0.221384	0.620156	CPLM	1.056	86	43	50
Q9NPH3	Age	Age	-0.00246132	0.00199822	0.221994	0.620156	CPLM	1.99	86	86	0
Q9Y6R7	Group	non-COVID-19	0.136185	0.110569	0.222024	0.620156	CPLM	1.99	86	86	0
P0C091	Sex	Male	-0.417075	0.339048	0.222596	0.62018	CPLM	1.234	86	54	37
Q04721	Group	non-COVID-19	-0.569068	0.46269	0.222679	0.62018	CPLM	1.138	86	42	51
Q8TER0	Age	Age	0.0206804	0.0168123	0.222616	0.62018	CPLM	1.025	86	22	74
O75874	BMI	BMI	-0.0348579	0.0283782	0.223267	0.620911	CPLM	1.043	86	63	27
Q12913	Group	Severe	-0.193064	0.157169	0.223249	0.620911	CPLM	1.029	86	75	13
A0A0B4J1V6	Group	Severe	0.134345	0.109486	0.223744	0.621784	CPLM	1.99	86	86	0
P01619	Sex	Male	-0.0777277	0.0633975	0.224125	0.622387	CPLM	1.99	86	86	0
A0A0B4J1Y9	Group	non-COVID-19	-0.1064	0.0868214	0.224325	0.622489	CPLM	1.99	86	86	0
P01033	Sex	Male	0.083018	0.067986	0.225976	0.626266	CPLM	1.99	86	86	0
P19652	Age	Age	-0.00380515	0.00311642	0.226015	0.626266	CPLM	1.99	86	86	0
P02766	Age	Age	-0.00622764	0.00510547	0.226469	0.626612	CPLM	1.99	86	86	0
P23528	Sex	Male	-0.166781	0.136695	0.226354	0.626612	CPLM	1.029	86	75	13
P00441	Sex	Male	0.184775	0.151601	0.226835	0.62717	CPLM	1.068	86	75	13
P08709	Age	Age	-0.00333763	0.00273962	0.227041	0.627284	CPLM	1.99	86	86	0
Q9HDC9	Sex	Male	0.0810806	0.0666498	0.227707	0.628668	CPLM	1.99	86	86	0
A0A0C4DH39	BMI	BMI	-0.0444891	0.0367233	0.229624	0.630111	CPLM	1.072	86	52	40
P01718	BMI	BMI	-0.0159237	0.0131445	0.229634	0.630111	CPLM	1.99	86	86	0
P03950	Group	Severe	-0.104823	0.0863259	0.228558	0.630111	CPLM	1.99	86	86	0
P09172	Group	non-COVID-19	-0.129562	0.106838	0.229154	0.630111	CPLM	1.99	86	86	0
P0DOX2	BMI	BMI	0.0126705	0.0104425	0.228907	0.630111	CPLM	1.99	86	86	0
P14151	Sex	Male	0.0626627	0.0517352	0.229718	0.630111	CPLM	1.99	86	86	0
P62805	Group	non-COVID-19	0.291319	0.240029	0.228781	0.630111	CPLM	1.053	86	75	13
P69905	Sex	Male	0.204468	0.168688	0.229381	0.630111	CPLM	1.99	86	86	0
Q86TH1	Group	non-Severe	0.245587	0.202671	0.229516	0.630111	CPLM	1.051	86	75	13
Q7Z7G0	Sex	Male	0.15176	0.125352	0.229927	0.63023	CPLM	1.023	86	74	14
A0A075B6S6	Group	non-COVID-19	-0.379138	0.314195	0.231444	0.631211	CPLM	1.093	86	64	26
A0A0B4J1V6	Group	non-Severe	0.11759	0.0972855	0.230677	0.631211	CPLM	1.99	86	86	0
P58546	Group	non-COVID-19	-0.746729	0.618037	0.230859	0.631211	CPLM	1.085	86	20	77
Q12860	BMI	BMI	0.0168097	0.0139213	0.231143	0.631211	CPLM	1.99	86	86	0
Q14766	Age	Age	-0.00575331	0.00475757	0.230451	0.631211	CPLM	1.043	86	75	13
Q15848	Group	non-Severe	0.182859	0.151532	0.23143	0.631211	CPLM	1.99	86	86	0
Q53LP3	Group	non-Severe	0.474514	0.392954	0.231116	0.631211	CPLM	1.092	86	41	52
P07477	Group	non-COVID-19	-0.122906	0.102011	0.232159	0.631508	CPLM	1.99	86	86	0
P0DOY2	Sex	Male	-0.0799741	0.0663711	0.232113	0.631508	CPLM	1.99	86	86	0
Q8N6C8	Age	Age	-0.0214619	0.0178154	0.232216	0.631508	CPLM	1.462	86	30	65
Q9Y4L1	Sex	Male	0.0691737	0.05738	0.231889	0.631508	CPLM	1.99	86	86	0
P0DOY2	Group	Severe	-0.108803	0.09036	0.232436	0.631656	CPLM	1.99	86	86	0
P02760	Group	Severe	-0.0884246	0.0735648	0.23325	0.632123	CPLM	1.99	86	86	0
Q10588	Group	non-Severe	0.123186	0.102466	0.233164	0.632123	CPLM	1.595	86	86	0
Q9Y5Y7	BMI	BMI	0.0179921	0.0149693	0.233272	0.632123	CPLM	1.99	86	86	0
Q9Y646	Group	non-COVID-19	-0.449372	0.373845	0.233237	0.632123	CPLM	1.054	86	41	52
P07307	Age	Age	-0.0146526	0.0122015	0.233679	0.632776	CPLM	1.072	86	43	50
A0A0B4J2D9	Sex	Male	-0.258811	0.215612	0.233883	0.632794	CPLM	1.085	86	75	13
P01814	Group	non-COVID-19	0.381986	0.318986	0.234985	0.632794	CPLM	1.204	86	65	24
P02746	Group	Severe	-0.0808383	0.0674418	0.234545	0.632794	CPLM	1.99	86	86	0
P06681	Group	non-COVID-19	0.0769028	0.0641329	0.234361	0.632794	CPLM	1.99	86	86	0
P10643	Group	non-Severe	0.0941626	0.0786542	0.235113	0.632794	CPLM	1.99	86	86	0
P10720	Age	Age	-0.0042921	0.00358142	0.234625	0.632794	CPLM	1.118	86	86	0
P35443	Sex	Male	-0.107309	0.0894586	0.2342	0.632794	CPLM	1.99	86	86	0
Q07507	Group	Severe	-0.287892	0.240511	0.23518	0.632794	CPLM	1.04	86	63	27
Q6Q788	Group	Severe	0.283069	0.236437	0.235092	0.632794	CPLM	1.049	86	65	24
P11279	Group	non-Severe	-0.161059	0.134765	0.235911	0.633865	CPLM	1.03	86	75	13
Q08188	BMI	BMI	0.0726341	0.0607661	0.235836	0.633865	CPLM	1.301	86	41	52
P17936	BMI	BMI	0.0120946	0.010135	0.236595	0.635256	CPLM	1.01	86	86	0
P35542	Group	non-COVID-19	-0.112702	0.0945205	0.236984	0.635852	CPLM	1.753	86	86	0
P01876	Sex	Male	0.0930332	0.0781256	0.237584	0.636116	CPLM	1.99	86	86	0
P0CF74	Age	Age	-0.0162686	0.0136596	0.237513	0.636116	CPLM	1.117	86	41	52
Q9HCS7	Group	Severe	0.25048	0.210292	0.237471	0.636116	CPLM	1.99	86	86	0
P00918	Group	Severe	-0.300489	0.253053	0.238898	0.639187	CPLM	1.068	86	74	14
P04196	BMI	BMI	0.0151526	0.0127887	0.239925	0.639562	CPLM	1.99	86	86	0
P09871	Group	non-COVID-19	-0.0783769	0.0661351	0.23982	0.639562	CPLM	1.99	86	86	0
P0CF74	Group	non-COVID-19	0.644738	0.544022	0.239809	0.639562	CPLM	1.117	86	41	52
P55290	BMI	BMI	0.0136863	0.0115459	0.23971	0.639562	CPLM	1.99	86	86	0
P58546	Sex	Male	0.598807	0.504957	0.239524	0.639562	CPLM	1.085	86	20	77
Q14697	Age	Age	0.0124517	0.0105119	0.240046	0.639562	CPLM	1.049	86	42	51
P14543	Group	non-COVID-19	-0.0727894	0.0614732	0.240221	0.639583	CPLM	1.99	86	86	0
A0A0B4J1X5	BMI	BMI	0.0126563	0.0107374	0.24234	0.640228	CPLM	1.99	86	86	0
P01706	Age	Age	0.0114069	0.00970477	0.243656	0.640228	CPLM	1.065	86	76	12
P01876	Group	Severe	-0.125442	0.106357	0.242052	0.640228	CPLM	1.99	86	86	0
P02753	Age	Age	-0.00283824	0.00241463	0.243641	0.640228	CPLM	1.99	86	86	0
P02765	Sex	Male	-0.0716151	0.0608307	0.242906	0.640228	CPLM	1.01	86	86	0
P02792	Group	non-COVID-19	0.421854	0.357187	0.241418	0.640228	CPLM	1.175	86	63	27
P05546	Sex	Male	0.0820116	0.0696875	0.243079	0.640228	CPLM	1.99	86	86	0
P07237	Group	non-COVID-19	-0.398428	0.33766	0.241844	0.640228	CPLM	1.027	86	43	50
P08519	Group	non-COVID-19	-0.372937	0.316429	0.242393	0.640228	CPLM	1.99	86	86	0
P09467	Group	non-COVID-19	-0.545828	0.463802	0.243076	0.640228	CPLM	1.047	86	33	62
P0CF74	Group	Severe	0.712657	0.60595	0.243377	0.640228	CPLM	1.117	86	41	52
P0CF74	Sex	Male	-0.446722	0.379175	0.242567	0.640228	CPLM	1.117	86	41	52
P22352	BMI	BMI	0.0103096	0.0087245	0.241166	0.640228	CPLM	1.99	86	86	0
P80511	Age	Age	0.0144909	0.0123277	0.243626	0.640228	CPLM	1.394	86	63	27
Q04721	BMI	BMI	-0.0588426	0.0498615	0.241783	0.640228	CPLM	1.138	86	42	51
Q6UX71	Group	non-COVID-19	-0.0916208	0.0774827	0.240857	0.640228	CPLM	1.99	86	86	0
Q8IUL8	Age	Age	-0.0199069	0.0169082	0.242879	0.640228	CPLM	1.045	86	20	77
Q8NBP7	Group	Severe	0.181562	0.154022	0.242304	0.640228	CPLM	1.031	86	75	13
Q92484	Sex	Male	0.605051	0.513769	0.242753	0.640228	CPLM	1.046	86	20	77
P26038	Group	Severe	0.256981	0.21872	0.243842	0.640274	CPLM	1.028	86	63	27
P08697	Group	non-Severe	0.0781982	0.0666324	0.24438	0.641244	CPLM	1.99	86	86	0
O75882	Age	Age	-0.00270615	0.00230789	0.244784	0.641862	CPLM	1.99	86	86	0
P00390	Age	Age	0.00790531	0.00674882	0.245262	0.641961	CPLM	1.085	86	63	27
P22352	Group	non-COVID-19	-0.0824027	0.0703335	0.245168	0.641961	CPLM	1.99	86	86	0
P28072	BMI	BMI	0.0825253	0.0704622	0.245327	0.641961	CPLM	1.062	86	22	74
P13645	Group	non-Severe	0.236806	0.20231	0.245603	0.642243	CPLM	1.99	86	86	0
P01762	Age	Age	0.0125673	0.0107468	0.246049	0.642967	CPLM	1.05	86	53	38
A0A0B4J1U7	Group	Severe	-0.142389	0.121883	0.246509	0.643728	CPLM	1.99	86	86	0
P02750	Group	non-Severe	0.156578	0.134093	0.246733	0.643873	CPLM	1.99	86	86	0
P61204	Group	non-COVID-19	-0.30691	0.262973	0.246978	0.644046	CPLM	1.058	86	54	37
Q6EMK4	Group	non-COVID-19	-0.106242	0.091064	0.247138	0.644046	CPLM	1.99	86	86	0
P34096	BMI	BMI	0.0107852	0.00926143	0.248003	0.645858	CPLM	1.99	86	86	0
P01704	Group	Severe	-0.238287	0.204735	0.248262	0.646093	CPLM	1.99	86	86	0
Q01459	Age	Age	-0.00311553	0.00267851	0.248553	0.646407	CPLM	1.99	86	86	0
P68871	Age	Age	-0.00663472	0.00570869	0.248934	0.646956	CPLM	1.99	86	86	0
P01599	Group	non-Severe	0.203573	0.17537	0.249496	0.647975	CPLM	1.99	86	86	0
P00738	Sex	Male	0.12822	0.110592	0.250075	0.648467	CPLM	1.499	86	86	0
P01699	Group	non-COVID-19	0.528037	0.456745	0.251415	0.648467	CPLM	1.08	86	41	52
P02792	BMI	BMI	-0.0422066	0.0364503	0.25067	0.648467	CPLM	1.175	86	63	27
P05543	Group	non-COVID-19	0.0826585	0.0715388	0.25168	0.648467	CPLM	1.99	86	86	0
P16035	Sex	Male	-0.0963152	0.0832517	0.251078	0.648467	CPLM	1.99	86	86	0
P30740	BMI	BMI	-0.0322367	0.0278664	0.251114	0.648467	CPLM	1.067	86	65	24
P32754	Sex	Male	0.467542	0.404686	0.251728	0.648467	CPLM	1.146	86	41	52
P61204	Sex	Male	0.28327	0.244954	0.251279	0.648467	CPLM	1.058	86	54	37
Q07507	Group	non-COVID-19	-0.250946	0.216422	0.250021	0.648467	CPLM	1.04	86	63	27
Q86TH1	Age	Age	0.00639531	0.00552864	0.251141	0.648467	CPLM	1.051	86	75	13
Q9UM47	Sex	Male	0.294573	0.254605	0.251051	0.648467	CPLM	1.094	86	64	26
Q9Y6R7	BMI	BMI	0.0158834	0.0137231	0.250871	0.648467	CPLM	1.99	86	86	0
Q9UBE0	Group	non-Severe	-0.225989	0.196005	0.252683	0.650488	CPLM	1.057	86	75	13
P23284	Group	non-COVID-19	-0.236204	0.205025	0.253049	0.650991	CPLM	1.038	86	63	27
P08174	Age	Age	0.0147479	0.0128091	0.253341	0.651302	CPLM	1.04	86	32	63
A0A0C4DH29	BMI	BMI	-0.0215409	0.0187272	0.253796	0.652031	CPLM	1.99	86	86	0
P04432	Age	Age	0.00597877	0.00520073	0.25406	0.652271	CPLM	1.99	86	86	0
P01602	Group	non-COVID-19	0.147954	0.128929	0.254895	0.653533	CPLM	1.99	86	86	0
P08637	Group	Severe	0.119458	0.104068	0.254763	0.653533	CPLM	1.99	86	86	0
P55774	BMI	BMI	-0.0540623	0.0471516	0.255307	0.654148	CPLM	1.064	86	52	40
P00488	Group	non-COVID-19	-0.137203	0.119842	0.256005	0.654179	CPLM	1.99	86	86	0
P06312	Sex	Male	-0.0792023	0.0691122	0.255539	0.654179	CPLM	1.99	86	86	0
P12109	Group	Severe	-0.123343	0.107733	0.255995	0.654179	CPLM	1.99	86	86	0
Q06033	Group	non-COVID-19	0.134437	0.117405	0.255918	0.654179	CPLM	1.99	86	86	0
P05019	BMI	BMI	-0.0302742	0.0264691	0.25646	0.654679	CPLM	1.04	86	63	27
P14174	BMI	BMI	-0.0358352	0.0313367	0.256545	0.654679	CPLM	1.055	86	63	27
P07333	Group	Severe	-0.282591	0.247339	0.256969	0.654885	CPLM	1.059	86	74	14
P13727	BMI	BMI	-0.0177128	0.0154998	0.256866	0.654885	CPLM	1.99	86	86	0
A0A0A0MS15	Sex	Male	-0.0889602	0.0779837	0.257701	0.655083	CPLM	1.99	86	86	0
O43505	Group	non-COVID-19	-0.393882	0.345473	0.257961	0.655083	CPLM	1.021	86	43	50
P00488	Group	Severe	-0.144139	0.126518	0.258313	0.655083	CPLM	1.99	86	86	0
P06312	BMI	BMI	0.0126053	0.0110589	0.258083	0.655083	CPLM	1.99	86	86	0
P07339	Group	Severe	0.101851	0.0894257	0.258449	0.655083	CPLM	1.99	86	86	0
P07988	Sex	Male	0.268187	0.235353	0.258215	0.655083	CPLM	1.122	86	63	27
P08294	Group	Severe	-0.52307	0.459399	0.258594	0.655083	CPLM	1.05	86	65	24
P08779	Group	non-COVID-19	0.436584	0.382472	0.257401	0.655083	CPLM	1.99	86	86	0
Q99784	Group	Severe	-0.130443	0.114452	0.258128	0.655083	CPLM	1.99	86	86	0
O14791	BMI	BMI	0.0142736	0.0125636	0.25963	0.655961	CPLM	1.07	86	86	0
P01703	Group	non-Severe	0.232504	0.204607	0.259529	0.655961	CPLM	1.99	86	86	0
P04075	Age	Age	0.00636633	0.00560091	0.259398	0.655961	CPLM	1.034	86	65	24
Q6E0U4	Sex	Male	-0.354918	0.312331	0.259527	0.655961	CPLM	1.133	86	54	37
P01861	Sex	Male	0.156858	0.138329	0.260525	0.656048	CPLM	1.99	86	86	0
P06733	Sex	Male	0.25507	0.224789	0.260208	0.656048	CPLM	1.081	86	63	27
P0DP25	Group	non-COVID-19	-0.329837	0.290833	0.260458	0.656048	CPLM	1.067	86	52	40
Q6YHK3	Age	Age	0.00566264	0.00498674	0.259864	0.656048	CPLM	1.033	86	76	12
Q9Y6R7	Group	Severe	-0.132573	0.116792	0.260037	0.656048	CPLM	1.99	86	86	0
P37837	BMI	BMI	0.0708692	0.0625507	0.260927	0.656625	CPLM	1.039	86	31	64
P02745	Age	Age	-0.00297224	0.00262983	0.262091	0.658074	CPLM	1.99	86	86	0
P05062	Sex	Male	0.0826107	0.0730554	0.261843	0.658074	CPLM	1.99	86	86	0
P05067	Group	non-Severe	-0.112132	0.0992715	0.262366	0.658074	CPLM	1.99	86	86	0
P07998	Sex	Male	0.252684	0.223683	0.26232	0.658074	CPLM	1.033	86	55	36
Q6YHK3	Group	non-Severe	-0.178948	0.15835	0.262142	0.658074	CPLM	1.033	86	76	12
P15169	BMI	BMI	-0.0115194	0.0102057	0.26271	0.658504	CPLM	1.99	86	86	0
A0A075B6K2	BMI	BMI	-0.0522637	0.0463698	0.263388	0.659309	CPLM	1.044	86	42	51
P12259	Group	non-Severe	0.0723053	0.0641732	0.26355	0.659309	CPLM	1.99	86	86	0
P23470	BMI	BMI	-0.0310658	0.0275566	0.263288	0.659309	CPLM	1.056	86	63	27
P49908	Sex	Male	0.0699938	0.062165	0.26388	0.6597	CPLM	1.99	86	86	0
P24387	Sex	Male	0.609215	0.541295	0.264074	0.659752	CPLM	1.05	86	20	77
O75356	Sex	Male	-0.287327	0.255429	0.264325	0.659946	CPLM	1.039	86	43	50
P01034	Group	non-COVID-19	-0.0694251	0.0617677	0.264708	0.660469	CPLM	1.99	86	86	0
P02649	Sex	Male	-0.0766776	0.068276	0.265095	0.660857	CPLM	1.99	86	86	0
Q13361	Group	non-Severe	-0.298829	0.266151	0.26521	0.660857	CPLM	1.037	86	52	40
O00299	Sex	Male	-0.510419	0.455342	0.26598	0.662342	CPLM	1.032	86	21	76
A0A087WSY6	Group	non-COVID-19	-0.0866733	0.0774072	0.26651	0.663228	CPLM	1.99	86	86	0
P80748	Group	non-COVID-19	-0.958617	0.856546	0.266738	0.663364	CPLM	1.371	86	22	74
A2NJV5	Group	non-COVID-19	0.364734	0.326753	0.267981	0.665267	CPLM	1.165	86	52	40
O95497	Group	Severe	-0.22785	0.204012	0.267721	0.665267	CPLM	1.99	86	86	0
Q14515	BMI	BMI	0.0111063	0.00995072	0.268027	0.665267	CPLM	1.99	86	86	0
P00352	Group	Severe	0.441618	0.39732	0.270004	0.665816	CPLM	1.099	86	43	50
P00441	Group	non-COVID-19	-0.215885	0.194505	0.270678	0.665816	CPLM	1.068	86	75	13
P01767	BMI	BMI	-0.0644547	0.0579778	0.269909	0.665816	CPLM	1.027	86	32	63
P01834	BMI	BMI	0.0101788	0.00914591	0.269386	0.665816	CPLM	1.99	86	86	0
P08697	Group	non-COVID-19	-0.0791249	0.071074	0.269243	0.665816	CPLM	1.99	86	86	0
P0DMV9	BMI	BMI	0.0609414	0.0548772	0.270426	0.665816	CPLM	1.045	86	33	62
P11279	Age	Age	-0.00458031	0.00412806	0.270833	0.665816	CPLM	1.03	86	75	13
P13647	Group	non-Severe	0.23182	0.208057	0.268842	0.665816	CPLM	1.99	86	86	0
P19320	Group	Severe	0.106081	0.0956497	0.271045	0.665816	CPLM	1.99	86	86	0
P19823	Sex	Male	-0.061934	0.0557076	0.269886	0.665816	CPLM	1.99	86	86	0
P32942	Group	non-Severe	0.504261	0.452811	0.269095	0.665816	CPLM	1.09	86	31	64
P55083	Age	Age	0.0135773	0.0121814	0.268684	0.665816	CPLM	1.053	86	42	51
P58335	Sex	Male	-0.41739	0.375142	0.269523	0.665816	CPLM	1.039	86	30	65
Q76LX8	BMI	BMI	0.0104453	0.00940933	0.270597	0.665816	CPLM	1.99	86	86	0
Q9BTY2	Group	Severe	-0.174792	0.157312	0.270165	0.665816	CPLM	1.032	86	74	14
Q9HCU9	BMI	BMI	-0.0540713	0.0487381	0.270888	0.665816	CPLM	1.067	86	42	51
A0A087WSY4	Group	Severe	0.164963	0.148931	0.27165	0.666873	CPLM	1.99	86	86	0
Q9Y251	Group	non-COVID-19	-0.518519	0.468384	0.271912	0.667086	CPLM	1.068	86	32	63
Q9UBR2	Group	Severe	0.394989	0.357479	0.272819	0.668881	CPLM	1.101	86	43	50
P10646	Group	non-COVID-19	-0.252976	0.229124	0.273175	0.669147	CPLM	1.057	86	65	24
Q6YHK3	Sex	Male	0.151717	0.137442	0.273279	0.669147	CPLM	1.033	86	76	12
A0A075B6S5	Age	Age	0.00289807	0.00262676	0.273528	0.669319	CPLM	1.99	86	86	0
P14618	BMI	BMI	-0.0306932	0.0278403	0.273876	0.669319	CPLM	1.99	86	86	0
Q04721	Age	Age	0.0128602	0.0116609	0.273714	0.669319	CPLM	1.138	86	42	51
P51884	Age	Age	0.00246891	0.00224032	0.274067	0.669356	CPLM	1.99	86	86	0
A0A0A0MRZ8	Group	non-COVID-19	0.114848	0.104313	0.274515	0.67002	CPLM	1.99	86	86	0
Q86UX7	Group	non-Severe	-0.454976	0.413459	0.274768	0.670208	CPLM	1.078	86	32	63
P06276	BMI	BMI	0.0117557	0.0106953	0.275317	0.671117	CPLM	1.981	86	86	0
P01591	Age	Age	0.00307926	0.00280475	0.275868	0.672031	CPLM	1.99	86	86	0
P33908	BMI	BMI	-0.00997305	0.00908762	0.276059	0.672067	CPLM	1.99	86	86	0
Q15582	Group	Severe	0.0802817	0.0732414	0.276628	0.673021	CPLM	1.99	86	86	0
P08195	Sex	Male	0.0553328	0.0505331	0.277125	0.673801	CPLM	1.99	86	86	0
P08294	Sex	Male	0.372229	0.340207	0.277497	0.674276	CPLM	1.05	86	65	24
P01871	Group	non-Severe	-0.126641	0.115851	0.277931	0.674899	CPLM	1.99	86	86	0
A0A0B4J1X8	Group	Severe	0.121288	0.111046	0.278326	0.674998	CPLM	1.99	86	86	0
P04004	BMI	BMI	0.00936823	0.00857565	0.27824	0.674998	CPLM	1.99	86	86	0
P14209	Sex	Male	-0.511153	0.468524	0.278867	0.67588	CPLM	1.09	86	21	76
P23381	Sex	Male	0.409287	0.375834	0.279731	0.67744	CPLM	1.086	86	32	63
P32119	Age	Age	-0.0066836	0.00613974	0.27992	0.67744	CPLM	1.99	86	86	0
Q9Y6R7	Sex	Male	0.0933665	0.0857914	0.280044	0.67744	CPLM	1.99	86	86	0
Q9Y274	Group	non-COVID-19	-0.287087	0.263981	0.280382	0.677826	CPLM	1.029	86	52	40
P01024	Group	non-Severe	0.0671421	0.0618396	0.281164	0.677996	CPLM	1.99	86	86	0
P02649	Group	non-COVID-19	-0.0956595	0.0880861	0.281063	0.677996	CPLM	1.99	86	86	0
P15907	Group	non-COVID-19	-0.387371	0.356729	0.281097	0.677996	CPLM	1.028	86	42	51
P26992	Sex	Male	0.584742	0.538032	0.280693	0.677996	CPLM	1.062	86	20	77
P00742	Group	Severe	0.0692227	0.063898	0.282227	0.679699	CPLM	1.99	86	86	0
P11362	Group	Severe	-0.58323	0.538345	0.282207	0.679699	CPLM	1.057	86	32	63
Q9NPY3	Group	non-Severe	-0.230514	0.212988	0.282688	0.680379	CPLM	1.046	86	65	24
P29401	Group	non-Severe	0.259372	0.239817	0.283016	0.680738	CPLM	1.058	86	63	27
A0A0B4J1Y8	BMI	BMI	0.0204796	0.0189487	0.283346	0.681104	CPLM	1.928	86	86	0
P07225	Group	non-Severe	0.0655315	0.0606625	0.283581	0.681237	CPLM	1.99	86	86	0
P61626	Group	Severe	-0.100733	0.093325	0.283972	0.681319	CPLM	1.99	86	86	0
P80188	Sex	Male	0.0807653	0.0748186	0.283927	0.681319	CPLM	1.99	86	86	0
O00391	Group	non-Severe	0.0913806	0.0847497	0.284476	0.681405	CPLM	1.99	86	86	0
P08637	Sex	Male	0.0824042	0.0764431	0.284592	0.681405	CPLM	1.99	86	86	0
P15291	Group	non-Severe	0.750989	0.696855	0.284724	0.681405	CPLM	1.096	86	21	76
P35542	BMI	BMI	-0.0125073	0.0115973	0.284376	0.681405	CPLM	1.753	86	86	0
P00918	Group	non-Severe	-0.235805	0.219033	0.285216	0.681726	CPLM	1.068	86	74	14
P08253	Sex	Male	0.0929383	0.0863038	0.285083	0.681726	CPLM	1.99	86	86	0
A0A0J9YX35	Age	Age	-0.002777	0.00258203	0.285689	0.682001	CPLM	1.99	86	86	0
Q9Y5Y7	Age	Age	0.00371874	0.00345731	0.285641	0.682001	CPLM	1.99	86	86	0
Q9BTY2	Sex	Male	0.125538	0.116778	0.285907	0.682094	CPLM	1.032	86	74	14
O95497	Sex	Male	0.160488	0.14999	0.288148	0.684424	CPLM	1.99	86	86	0
P08311	Group	non-COVID-19	0.740853	0.692641	0.28832	0.684424	CPLM	1.055	86	21	76
P12955	Group	non-Severe	-0.0803955	0.0751142	0.288006	0.684424	CPLM	1.99	86	86	0
Q12794	Group	non-COVID-19	-0.30274	0.282724	0.287788	0.684424	CPLM	1.068	86	52	40
Q14766	Group	non-Severe	-0.156422	0.14621	0.288213	0.684424	CPLM	1.043	86	75	13
Q8N1N4	Sex	Male	-0.4369	0.407951	0.287715	0.684424	CPLM	1.504	86	41	52
Q9BXG8	Age	Age	0.00998156	0.00932852	0.288142	0.684424	CPLM	1.043	86	74	14
Q9H8L6	Group	Severe	-0.169816	0.158354	0.287082	0.684424	CPLM	1.021	86	75	13
P02747	Group	non-Severe	-0.0618273	0.0578604	0.288789	0.685111	CPLM	1.99	86	86	0
P05362	Sex	Male	0.0861877	0.0808595	0.289984	0.685808	CPLM	1.99	86	86	0
P0DOX5	BMI	BMI	0.0113954	0.0106827	0.289618	0.685808	CPLM	1.99	86	86	0
Q02985	Group	non-COVID-19	0.153418	0.143883	0.289818	0.685808	CPLM	1.99	86	86	0
Q15063	Group	Severe	-0.117437	0.110072	0.289527	0.685808	CPLM	1.99	86	86	0
Q16270	BMI	BMI	-0.0441626	0.0414244	0.289891	0.685808	CPLM	1.057	86	54	37
P05062	Group	non-Severe	-0.0940664	0.0883597	0.290573	0.686572	CPLM	1.99	86	86	0
P12109	Sex	Male	0.0842448	0.0791495	0.290667	0.686572	CPLM	1.99	86	86	0
P08294	BMI	BMI	0.0505359	0.0475452	0.291331	0.687287	CPLM	1.05	86	65	24
Q15828	BMI	BMI	-0.0838671	0.0789039	0.29133	0.687287	CPLM	1.028	86	20	77
P01706	Sex	Male	0.29231	0.275189	0.291638	0.687588	CPLM	1.065	86	76	12
A0A075B6K4	Age	Age	0.00455002	0.00432718	0.296498	0.688093	CPLM	1.99	86	86	0
A1L4H1	Sex	Male	0.185179	0.174806	0.292936	0.688093	CPLM	1.04	86	76	12
O95810	Group	non-COVID-19	-0.442451	0.417725	0.293004	0.688093	CPLM	1.128	86	44	49
P00533	Age	Age	-0.0141784	0.0134372	0.294834	0.688093	CPLM	1.045	86	32	63
P00915	Age	Age	-0.00469026	0.00442693	0.292873	0.688093	CPLM	1.99	86	86	0
P01024	Group	non-COVID-19	-0.0693615	0.0659605	0.296469	0.688093	CPLM	1.99	86	86	0
P01024	Sex	Male	0.0540927	0.0511328	0.293595	0.688093	CPLM	1.99	86	86	0
P01619	Group	non-COVID-19	0.0862331	0.081756	0.295012	0.688093	CPLM	1.99	86	86	0
P01704	Sex	Male	-0.157874	0.150236	0.296798	0.688093	CPLM	1.99	86	86	0
P01714	BMI	BMI	0.0223614	0.021226	0.29559	0.688093	CPLM	1.99	86	86	0
P01877	Age	Age	0.0120405	0.0114231	0.295337	0.688093	CPLM	1.065	86	41	52
P02671	Age	Age	0.0138562	0.0131426	0.295224	0.688093	CPLM	1.99	86	86	0
P07333	Sex	Male	0.184768	0.175695	0.296432	0.688093	CPLM	1.059	86	74	14
P07358	Age	Age	-0.00224262	0.00212544	0.294844	0.688093	CPLM	1.99	86	86	0
P14174	Sex	Male	0.211191	0.200792	0.296365	0.688093	CPLM	1.055	86	63	27
P22692	Group	non-Severe	-0.0720616	0.0683353	0.295118	0.688093	CPLM	1.99	86	86	0
P23142	Group	non-Severe	-0.0802786	0.0763971	0.296813	0.688093	CPLM	1.99	86	86	0
P25789	Sex	Male	0.301923	0.286343	0.295171	0.688093	CPLM	1.037	86	42	51
P35908	Sex	Male	-0.182489	0.17359	0.296603	0.688093	CPLM	1.99	86	86	0
P48740	Sex	Male	0.055527	0.052867	0.297038	0.688093	CPLM	1.99	86	86	0
P51884	BMI	BMI	0.0101863	0.00969935	0.29709	0.688093	CPLM	1.99	86	86	0
P60709	BMI	BMI	-0.0113299	0.0107608	0.295864	0.688093	CPLM	1.99	86	86	0
P63267	Group	non-COVID-19	0.251493	0.237627	0.293385	0.688093	CPLM	1.99	86	86	0
Q12794	BMI	BMI	-0.0396829	0.0375212	0.29372	0.688093	CPLM	1.068	86	52	40
Q92887	Group	Severe	0.455045	0.433233	0.297023	0.688093	CPLM	1.281	86	65	24
Q9HCU9	Group	non-Severe	-0.380245	0.360923	0.29557	0.688093	CPLM	1.067	86	42	51
Q9HDC9	BMI	BMI	-0.0112671	0.0106644	0.294218	0.688093	CPLM	1.99	86	86	0
Q9Y251	Age	Age	0.0146049	0.013813	0.293846	0.688093	CPLM	1.068	86	32	63
Q9Y5C1	Group	non-COVID-19	0.105859	0.100288	0.294654	0.688093	CPLM	1.99	86	86	0
P23141	Group	Severe	0.386433	0.368277	0.297502	0.688314	CPLM	1.117	86	43	50
Q8NBJ4	BMI	BMI	-0.0304171	0.0289925	0.297575	0.688314	CPLM	1.051	86	66	23
Q9UEW3	Age	Age	0.0163906	0.0156278	0.297728	0.688314	CPLM	1.345	86	52	40
P80511	Group	Severe	0.54432	0.51921	0.297931	0.688366	CPLM	1.394	86	63	27
P31151	BMI	BMI	0.0973758	0.0929346	0.298193	0.688554	CPLM	1.482	86	20	77
A0A087WW87	Group	non-COVID-19	0.0940409	0.0897884	0.298388	0.688588	CPLM	1.99	86	86	0
P54802	Group	Severe	-0.375762	0.359137	0.298879	0.689302	CPLM	1.065	86	45	48
P34096	Group	non-Severe	-0.0731621	0.0699897	0.299321	0.689905	CPLM	1.99	86	86	0
P00488	BMI	BMI	0.0155141	0.0148674	0.30016	0.69142	CPLM	1.99	86	86	0
P05121	Group	non-COVID-19	-0.231374	0.222051	0.300858	0.692609	CPLM	1.045	86	63	27
A0M8Q6	BMI	BMI	-0.0310295	0.0298171	0.301468	0.693177	CPLM	1.99	86	86	0
P17813	Sex	Male	-0.0812881	0.0781115	0.301464	0.693177	CPLM	1.99	86	86	0
P00739	Group	non-Severe	-0.106383	0.102369	0.302139	0.693881	CPLM	1.76	86	86	0
P0DP25	Group	Severe	-0.337684	0.324932	0.302121	0.693881	CPLM	1.067	86	52	40
P18206	Group	non-COVID-19	-0.148187	0.142709	0.30252	0.694242	CPLM	1.022	86	74	14
P36955	BMI	BMI	0.00768649	0.00740455	0.30266	0.694242	CPLM	1.99	86	86	0
A0A0C4DH31	Group	non-COVID-19	0.103819	0.100282	0.303957	0.695124	CPLM	1.99	86	86	0
P05160	Group	non-Severe	-0.0665575	0.0642477	0.303644	0.695124	CPLM	1.99	86	86	0
P13796	BMI	BMI	-0.0126316	0.0121856	0.303342	0.695124	CPLM	1.99	86	86	0
Q08380	BMI	BMI	-0.0162565	0.0157018	0.303933	0.695124	CPLM	1.99	86	86	0
Q9Y274	Group	Severe	-0.313227	0.302543	0.30394	0.695124	CPLM	1.029	86	52	40
O14786	Sex	Male	0.126268	0.122297	0.305263	0.695318	CPLM	1.039	86	74	14
O43896	BMI	BMI	-0.0669306	0.0647631	0.304797	0.695318	CPLM	1.079	86	30	65
P07357	BMI	BMI	-0.00899313	0.00869592	0.304467	0.695318	CPLM	1.99	86	86	0
P08246	Group	non-Severe	0.202356	0.19624	0.305867	0.695318	CPLM	1.99	86	86	0
P09871	Age	Age	-0.00195473	0.00189415	0.305486	0.695318	CPLM	1.99	86	86	0
P14618	Group	non-COVID-19	0.231487	0.224214	0.305276	0.695318	CPLM	1.99	86	86	0
P22891	BMI	BMI	-0.0155542	0.0150551	0.304942	0.695318	CPLM	1.99	86	86	0
P28066	Group	non-COVID-19	0.492241	0.477286	0.305789	0.695318	CPLM	1.115	86	52	40
P32754	Group	non-COVID-19	0.494097	0.479069	0.305773	0.695318	CPLM	1.146	86	41	52
P46109	Sex	Male	-0.118094	0.114466	0.30562	0.695318	CPLM	1.99	86	86	0
A0A075B6K4	Group	non-COVID-19	0.155478	0.15103	0.306665	0.6963	CPLM	1.99	86	86	0
P02533	Group	non-Severe	0.419604	0.407458	0.3065	0.6963	CPLM	1.618	86	75	13
A0A0A0MS14	Group	non-Severe	0.154669	0.150384	0.307113	0.696489	CPLM	1.99	86	86	0
P02533	Age	Age	-0.0114679	0.0111487	0.307048	0.696489	CPLM	1.618	86	75	13
P00488	Age	Age	0.0035285	0.00343328	0.307468	0.696879	CPLM	1.99	86	86	0
P01854	Group	non-COVID-19	-0.486973	0.474074	0.307714	0.697021	CPLM	1.238	86	41	52
A0A0A0MS15	Group	non-COVID-19	0.103071	0.10058	0.308858	0.697291	CPLM	1.99	86	86	0
A0A0B4J1V0	Sex	Male	-0.109931	0.107176	0.308417	0.697291	CPLM	1.99	86	86	0
P01601	Group	non-COVID-19	0.138425	0.135141	0.309075	0.697291	CPLM	1.99	86	86	0
P33151	Sex	Male	0.0504064	0.0491745	0.308724	0.697291	CPLM	1.99	86	86	0
P33151	Age	Age	0.00186001	0.0018167	0.309293	0.697291	CPLM	1.99	86	86	0
Q14520	Sex	Male	-0.059109	0.0576638	0.308719	0.697291	CPLM	1.99	86	86	0
Q96PD5	Age	Age	-0.00259182	0.0025315	0.309297	0.697291	CPLM	1.029	86	86	0
Q9UGM5	Group	non-COVID-19	-0.0984741	0.09611	0.308936	0.697291	CPLM	1.99	86	86	0
P37837	Group	Severe	0.59918	0.586502	0.310336	0.69922	CPLM	1.039	86	31	64
O95445	Group	non-Severe	-0.072609	0.0713409	0.312146	0.702467	CPLM	1.01	86	86	0
P02538	Group	non-Severe	0.742163	0.728953	0.311982	0.702467	CPLM	1.381	86	33	62
O43896	Group	non-Severe	0.485655	0.477982	0.312961	0.703885	CPLM	1.079	86	30	65
P14618	Sex	Male	0.17658	0.174012	0.313573	0.70443	CPLM	1.99	86	86	0
P20618	Age	Age	0.00980105	0.00965839	0.313567	0.70443	CPLM	1.089	86	43	50
P07225	Sex	Male	0.0508767	0.05016	0.313796	0.704469	CPLM	1.99	86	86	0
Q14118	Group	non-Severe	-0.162694	0.160457	0.31396	0.704469	CPLM	1.031	86	76	12
P01714	Group	non-Severe	0.162503	0.160526	0.314732	0.705605	CPLM	1.99	86	86	0
Q9HBI1	BMI	BMI	-0.0726267	0.071759	0.314837	0.705605	CPLM	1.035	86	22	74
O14791	Group	non-Severe	0.0983294	0.09724	0.315259	0.706136	CPLM	1.07	86	86	0
P01871	Group	non-COVID-19	0.124318	0.123442	0.317217	0.706168	CPLM	1.99	86	86	0
P02654	Group	non-Severe	0.111483	0.1106	0.31679	0.706168	CPLM	1.99	86	86	0
P07339	Sex	Male	0.0662329	0.0657105	0.316808	0.706168	CPLM	1.99	86	86	0
P22352	Sex	Male	0.0549122	0.0545363	0.317312	0.706168	CPLM	1.99	86	86	0
P26992	BMI	BMI	-0.078664	0.0780001	0.31654	0.706168	CPLM	1.062	86	20	77
P36222	BMI	BMI	-0.0735227	0.0728627	0.31628	0.706168	CPLM	1.248	86	31	64
P40197	BMI	BMI	0.0101657	0.010074	0.316257	0.706168	CPLM	1.01	86	86	0
P48740	Group	non-Severe	-0.0644807	0.0639115	0.316352	0.706168	CPLM	1.99	86	86	0
Q16777	Age	Age	-0.00699286	0.00692788	0.316127	0.706168	CPLM	1.17	86	75	13
Q5JXB2	Sex	Male	-0.0503826	0.0500236	0.317176	0.706168	CPLM	1.99	86	86	0
Q9NPY3	Group	non-COVID-19	-0.219427	0.217668	0.316745	0.706168	CPLM	1.046	86	65	24
Q9BYJ0	Sex	Male	0.43415	0.432337	0.318603	0.708627	CPLM	1.054	86	31	64
Q9HCS7	Group	non-Severe	0.187551	0.186894	0.318928	0.708937	CPLM	1.99	86	86	0
P01854	Age	Age	0.0156908	0.0156601	0.319672	0.709271	CPLM	1.238	86	41	52
P03951	BMI	BMI	-0.00897504	0.00896029	0.319823	0.709271	CPLM	1.99	86	86	0
P06681	BMI	BMI	-0.00797017	0.00795301	0.319577	0.709271	CPLM	1.99	86	86	0
P15151	Group	non-COVID-19	0.0851007	0.0848775	0.319352	0.709271	CPLM	1.99	86	86	0
O00299	BMI	BMI	-0.0821626	0.0824288	0.322169	0.714056	CPLM	1.032	86	21	76
P20774	Sex	Male	0.167243	0.168027	0.322861	0.714344	CPLM	1.045	86	65	24
Q14766	BMI	BMI	-0.0202753	0.0203676	0.322798	0.714344	CPLM	1.043	86	75	13
Q9UBR2	Age	Age	0.00977761	0.00981673	0.322533	0.714344	CPLM	1.101	86	43	50
Q9HCU9	Sex	Male	0.307431	0.309019	0.32309	0.714436	CPLM	1.067	86	42	51
P02753	Sex	Male	0.0649755	0.0653543	0.323407	0.714723	CPLM	1.99	86	86	0
P61224	Group	Severe	-0.586838	0.590518	0.323618	0.714774	CPLM	1.087	86	30	65
P09382	Age	Age	0.0129192	0.0130069	0.323865	0.714904	CPLM	1.029	86	33	62
A0A087WSY4	Age	Age	0.00400646	0.00404033	0.32466	0.715003	CPLM	1.99	86	86	0
O75339	Group	Severe	-0.383712	0.38678	0.324442	0.715003	CPLM	1.03	86	41	52
P25789	Group	Severe	0.367525	0.370612	0.324633	0.715003	CPLM	1.037	86	42	51
P78563	Age	Age	0.00476924	0.00480841	0.324545	0.715003	CPLM	1.99	86	86	0
P31995	Age	Age	0.00535813	0.00541319	0.325528	0.7165	CPLM	1.047	86	75	13
A0A1B0GTC6	Group	non-Severe	-0.409689	0.414724	0.326485	0.718192	CPLM	1.088	86	33	62
P18206	Group	non-Severe	-0.138085	0.140036	0.327356	0.719692	CPLM	1.022	86	74	14
P01031	BMI	BMI	0.00859245	0.00873001	0.328247	0.72048	CPLM	1.99	86	86	0
P08294	Age	Age	0.0113487	0.0115312	0.328282	0.72048	CPLM	1.05	86	65	24
Q6E0U4	Group	Severe	0.44926	0.456249	0.328032	0.72048	CPLM	1.133	86	54	37
A0A0C4DH39	Age	Age	0.00802643	0.00817136	0.329214	0.72209	CPLM	1.072	86	52	40
P01042	BMI	BMI	0.00660354	0.00672795	0.329584	0.72209	CPLM	1.99	86	86	0
Q9BY67	BMI	BMI	-0.0800258	0.0815054	0.329418	0.72209	CPLM	1.115	86	20	77
A0A075B6I4	Group	non-Severe	0.258258	0.263536	0.330335	0.722232	CPLM	1.84	86	86	0
A0A0C4DH34	BMI	BMI	0.0114801	0.0117164	0.330407	0.722232	CPLM	1.99	86	86	0
Q08188	Group	non-Severe	0.558163	0.569188	0.330013	0.722232	CPLM	1.301	86	41	52
Q8IXL6	Group	non-COVID-19	-0.213918	0.218251	0.330252	0.722232	CPLM	1.041	86	65	24
P23528	Group	non-COVID-19	-0.16159	0.16502	0.330706	0.722472	CPLM	1.029	86	75	13
Q15878	Group	non-COVID-19	0.71566	0.731305	0.331006	0.722713	CPLM	1.251	86	19	78
P69905	Age	Age	-0.0060959	0.00623168	0.3312	0.722722	CPLM	1.99	86	86	0
Q9P232	Group	non-COVID-19	-0.481479	0.492619	0.331606	0.723193	CPLM	1.048	86	30	65
A0A0B4J1Y9	Age	Age	-0.00242892	0.00248777	0.332117	0.72375	CPLM	1.99	86	86	0
P16035	Group	Severe	-0.110592	0.113345	0.332431	0.72375	CPLM	1.99	86	86	0
P20851	Age	Age	-0.00249119	0.0025525	0.332298	0.72375	CPLM	1.01	86	86	0
A0A0C4DH39	Group	non-Severe	0.27139	0.278278	0.332657	0.723828	CPLM	1.072	86	52	40
P22692	Sex	Male	0.0550303	0.0564967	0.333251	0.724629	CPLM	1.99	86	86	0
Q07954	Group	Severe	-0.0719815	0.0739234	0.333406	0.724629	CPLM	1.99	86	86	0
A0A075B6H9	Group	non-COVID-19	0.164514	0.169107	0.333847	0.725064	CPLM	1.99	86	86	0
A0A0B4J1V0	Group	non-COVID-19	0.134209	0.138186	0.334647	0.725064	CPLM	1.99	86	86	0
P01034	Age	Age	0.00171846	0.00176946	0.334666	0.725064	CPLM	1.99	86	86	0
P05090	Group	Severe	0.0751764	0.0773731	0.334454	0.725064	CPLM	1.99	86	86	0
P06732	Age	Age	-0.00873032	0.00899092	0.334747	0.725064	CPLM	1.07	86	64	26
P12109	BMI	BMI	0.0123028	0.0126607	0.334395	0.725064	CPLM	1.99	86	86	0
O95445	Sex	Male	-0.0598897	0.0617382	0.335221	0.725677	CPLM	1.01	86	86	0
Q15848	Group	non-COVID-19	0.156635	0.161546	0.335447	0.725754	CPLM	1.99	86	86	0
Q13361	Group	Severe	-0.292319	0.302065	0.336372	0.727342	CPLM	1.037	86	52	40
P00747	Group	non-Severe	-0.0538882	0.0557445	0.336886	0.727478	CPLM	1.99	86	86	0
P10645	Group	non-Severe	0.605347	0.626358	0.337007	0.727478	CPLM	1.153	86	21	76
Q9NZK5	Sex	Male	0.0747944	0.0773865	0.336983	0.727478	CPLM	1.99	86	86	0
P63267	Sex	Male	0.178138	0.184421	0.337267	0.727627	CPLM	1.99	86	86	0
A0A075B6S5	BMI	BMI	0.0109833	0.0113764	0.337506	0.727729	CPLM	1.99	86	86	0
P06681	Age	Age	0.00177025	0.00183625	0.3382	0.728151	CPLM	1.99	86	86	0
P23083	BMI	BMI	0.0256103	0.0265693	0.338275	0.728151	CPLM	1.99	86	86	0
Q07954	Sex	Male	-0.0523818	0.0543089	0.337972	0.728151	CPLM	1.99	86	86	0
A0A0A0MT89	Group	non-Severe	0.0977202	0.101688	0.339732	0.730875	CPLM	1.99	86	86	0
Q9H4A9	BMI	BMI	0.0276947	0.0288362	0.340018	0.731077	CPLM	1.075	86	63	27
A0A075B6I4	Age	Age	0.00766889	0.00800273	0.341083	0.731659	CPLM	1.84	86	86	0
A0A075B6K5	Age	Age	0.00377303	0.00393694	0.341041	0.731659	CPLM	1.99	86	86	0
P19022	Sex	Male	0.346845	0.361593	0.340618	0.731659	CPLM	1.028	86	32	63
P21926	Sex	Male	0.217287	0.226825	0.341249	0.731659	CPLM	1.069	86	54	37
P36955	Sex	Male	0.0443838	0.0462852	0.340765	0.731659	CPLM	1.99	86	86	0
P03973	Age	Age	0.0125292	0.0130864	0.341514	0.731817	CPLM	1.029	86	31	64
P00390	BMI	BMI	-0.0285753	0.0298948	0.342297	0.732769	CPLM	1.085	86	63	27
P00751	Group	non-Severe	0.0817471	0.0855933	0.342697	0.732769	CPLM	1.99	86	86	0
P22897	Group	Severe	-0.181695	0.190338	0.342936	0.732769	CPLM	1.043	86	74	14
P24593	Sex	Male	-0.0633284	0.0663654	0.343113	0.732769	CPLM	1.99	86	86	0
P28799	BMI	BMI	-0.0122482	0.0128328	0.343009	0.732769	CPLM	1.99	86	86	0
P78563	BMI	BMI	0.0198858	0.0208236	0.342746	0.732769	CPLM	1.99	86	86	0
A0A075B6J1	Group	non-Severe	-0.352239	0.369991	0.344228	0.732896	CPLM	1.137	86	42	51
A0A0B4J2H0	Group	Severe	-0.26628	0.27937	0.343662	0.732896	CPLM	1.083	86	64	26
P02750	Age	Age	0.00389528	0.00408995	0.344036	0.732896	CPLM	1.99	86	86	0
P18206	BMI	BMI	-0.0175068	0.0183929	0.344327	0.732896	CPLM	1.022	86	74	14
Q14515	Age	Age	0.00219042	0.00229792	0.343625	0.732896	CPLM	1.99	86	86	0
Q9UEW3	Group	non-Severe	0.546249	0.573789	0.344236	0.732896	CPLM	1.345	86	52	40
A0A0B4J1X8	Group	non-COVID-19	0.100029	0.105201	0.344822	0.73354	CPLM	1.99	86	86	0
A0A075B6I4	Sex	Male	-0.205284	0.216003	0.345059	0.733636	CPLM	1.84	86	86	0
P09960	BMI	BMI	-0.026325	0.0277327	0.345631	0.734442	CPLM	1.044	86	63	27
P01877	Group	Severe	-0.438675	0.462705	0.346223	0.73529	CPLM	1.065	86	41	52
P05121	BMI	BMI	-0.0255705	0.0270496	0.347615	0.736615	CPLM	1.045	86	63	27
P11717	Group	non-Severe	-0.0662917	0.0701175	0.347554	0.736615	CPLM	1.649	86	86	0
P21333	Age	Age	-0.00579089	0.00612593	0.34762	0.736615	CPLM	1.041	86	75	13
Q96PD5	Sex	Male	-0.0634044	0.0670256	0.347283	0.736615	CPLM	1.029	86	86	0
Q9H8L6	Age	Age	-0.00400331	0.00423734	0.347893	0.736782	CPLM	1.021	86	75	13
P10645	BMI	BMI	-0.0749824	0.0797494	0.350203	0.740752	CPLM	1.153	86	21	76
P62937	Sex	Male	0.079147	0.0842047	0.35035	0.740752	CPLM	1.99	86	86	0
Q92859	Group	non-Severe	-0.136039	0.144727	0.350331	0.740752	CPLM	1.034	86	74	14
P00746	Age	Age	0.00199186	0.00212056	0.350668	0.741013	CPLM	1.99	86	86	0
P07477	BMI	BMI	-0.0118824	0.0126596	0.351028	0.741098	CPLM	1.99	86	86	0
P12821	BMI	BMI	-0.0441848	0.0470991	0.351275	0.741098	CPLM	1.051	86	41	52
P49913	Group	non-COVID-19	-0.134715	0.143633	0.351383	0.741098	CPLM	1.99	86	86	0
P63267	BMI	BMI	-0.0276682	0.0295062	0.351487	0.741098	CPLM	1.99	86	86	0
A0A075B6I9	BMI	BMI	0.0134224	0.0143249	0.35185	0.741453	CPLM	1.99	86	86	0
P60709	Age	Age	-0.00232516	0.00248457	0.352441	0.742288	CPLM	1.99	86	86	0
P20618	Group	non-Severe	0.331698	0.35472	0.352821	0.742678	CPLM	1.089	86	43	50
P16109	Sex	Male	0.49345	0.528856	0.353869	0.744474	CPLM	1.03	86	20	77
P02647	BMI	BMI	-0.00995158	0.01068	0.354513	0.745259	CPLM	1.011	86	86	0
P11362	Group	non-Severe	-0.418965	0.449744	0.354634	0.745259	CPLM	1.057	86	32	63
Q86SQ4	Age	Age	0.012498	0.0134374	0.355391	0.746438	CPLM	1.047	86	31	64
O95479	Group	Severe	0.20039	0.215684	0.355904	0.747104	CPLM	1.036	86	63	27
P02656	Sex	Male	-0.084137	0.0906671	0.356477	0.747896	CPLM	1.99	86	86	0
P01703	Sex	Male	-0.156531	0.169082	0.357616	0.749872	CPLM	1.99	86	86	0
O15394	Group	non-Severe	0.290772	0.314817	0.358726	0.751373	CPLM	1.059	86	41	52
P0C091	Age	Age	0.0121767	0.013181	0.358631	0.751373	CPLM	1.234	86	54	37
Q12794	Group	non-Severe	-0.251476	0.27256	0.359232	0.752019	CPLM	1.068	86	52	40
P15814	BMI	BMI	0.0136112	0.0147655	0.359654	0.752489	CPLM	1.99	86	86	0
P08571	BMI	BMI	-0.00907721	0.00985266	0.359931	0.75264	CPLM	1.99	86	86	0
P37802	Sex	Male	0.100688	0.109333	0.360122	0.75264	CPLM	1.99	86	86	0
Q9UNW1	BMI	BMI	0.00681555	0.00740908	0.360659	0.75335	CPLM	1.99	86	86	0
P20851	BMI	BMI	-0.0101681	0.0110676	0.361265	0.754204	CPLM	1.01	86	86	0
A0A0C4DH43	Age	Age	0.00419611	0.00456922	0.361464	0.754205	CPLM	1.702	86	86	0
P02746	Sex	Male	0.0454016	0.0495399	0.362441	0.75513	CPLM	1.99	86	86	0
P23141	Group	non-COVID-19	-0.36132	0.394304	0.362502	0.75513	CPLM	1.117	86	43	50
Q5SYB0	BMI	BMI	-0.0149475	0.0163052	0.362303	0.75513	CPLM	1.779	86	86	0
P00747	Sex	Male	-0.0420701	0.046099	0.364455	0.756971	CPLM	1.99	86	86	0
P01709	BMI	BMI	0.0180478	0.0197517	0.363864	0.756971	CPLM	1.99	86	86	0
P0DOY2	Group	non-Severe	-0.0731309	0.0802745	0.365288	0.756971	CPLM	1.99	86	86	0
P11021	Sex	Male	0.0396765	0.0435204	0.364941	0.756971	CPLM	1.99	86	86	0
P13688	Group	Severe	-0.710558	0.78043	0.365571	0.756971	CPLM	1.042	86	20	77
P15814	Group	non-COVID-19	0.108506	0.118986	0.36481	0.756971	CPLM	1.99	86	86	0
P28799	Group	non-COVID-19	0.094389	0.103469	0.364642	0.756971	CPLM	1.99	86	86	0
P48740	Age	Age	-0.00177866	0.00195326	0.365499	0.756971	CPLM	1.99	86	86	0
P80188	Group	non-COVID-19	0.0881329	0.096441	0.363802	0.756971	CPLM	1.99	86	86	0
Q16627	Group	non-COVID-19	0.32641	0.35826	0.365243	0.756971	CPLM	1.059	86	44	49
Q9Y274	Group	non-Severe	-0.232942	0.255219	0.364398	0.756971	CPLM	1.029	86	52	40
P05543	BMI	BMI	0.00806999	0.00887256	0.366056	0.757564	CPLM	1.99	86	86	0
P00390	Sex	Male	0.170741	0.187892	0.366489	0.757627	CPLM	1.085	86	63	27
P01767	Age	Age	0.0119985	0.0132091	0.366683	0.757627	CPLM	1.027	86	32	63
P0DOX7	Group	non-Severe	0.0625055	0.0687682	0.366378	0.757627	CPLM	1.99	86	86	0
A0A075B6K4	Group	non-Severe	0.128361	0.141675	0.367903	0.758501	CPLM	1.99	86	86	0
A0A0G2JS06	Group	non-COVID-19	0.151714	0.16739	0.367734	0.758501	CPLM	1.99	86	86	0
P11279	BMI	BMI	-0.0163395	0.0180317	0.367837	0.758501	CPLM	1.03	86	75	13
P30046	Sex	Male	0.38505	0.424732	0.367616	0.758501	CPLM	1.053	86	31	64
P05164	Group	Severe	0.398597	0.440616	0.368635	0.7596	CPLM	1.04	86	41	52
P07359	Age	Age	-0.00183444	0.00203062	0.369292	0.760542	CPLM	1.99	86	86	0
Q9BXR6	Age	Age	-0.00249855	0.0027677	0.369627	0.76082	CPLM	1.99	86	86	0
A0A075B6I1	BMI	BMI	0.0530676	0.0588389	0.37007	0.760909	CPLM	1.263	86	52	40
P0DOX7	Group	Severe	0.0698248	0.0773947	0.369923	0.760909	CPLM	1.99	86	86	0
P02743	Group	non-COVID-19	-0.13578	0.150721	0.37062	0.7614	CPLM	1.99	86	86	0
P12830	Sex	Male	0.0522167	0.0579748	0.37072	0.7614	CPLM	1.99	86	86	0
P15151	BMI	BMI	0.0094794	0.0105289	0.370908	0.7614	CPLM	1.99	86	86	0
Q9UBQ6	BMI	BMI	0.0710265	0.0789566	0.37131	0.761816	CPLM	1.038	86	23	73
P00918	Sex	Male	0.175296	0.195002	0.371638	0.762078	CPLM	1.068	86	74	14
P01859	Group	Severe	-0.0974725	0.108658	0.372638	0.763718	CPLM	1.99	86	86	0
P01699	Group	non-Severe	0.415809	0.464317	0.373448	0.763873	CPLM	1.08	86	41	52
P20774	Group	Severe	-0.20202	0.225531	0.373329	0.763873	CPLM	1.045	86	65	24
P30740	Age	Age	0.00569461	0.00635984	0.373516	0.763873	CPLM	1.067	86	65	24
Q9Y6R7	Group	non-Severe	-0.0930158	0.103754	0.372931	0.763873	CPLM	1.99	86	86	0
P00441	Group	Severe	0.174622	0.195313	0.374228	0.764508	CPLM	1.068	86	75	13
P06312	Age	Age	-0.00228374	0.00255351	0.374072	0.764508	CPLM	1.99	86	86	0
Q92835	BMI	BMI	-0.0501013	0.0560822	0.374604	0.764866	CPLM	1.225	86	41	52
P01591	Group	non-COVID-19	0.0872396	0.0978418	0.375516	0.765053	CPLM	1.99	86	86	0
P01833	Group	non-Severe	-0.143164	0.160593	0.375605	0.765053	CPLM	1.99	86	86	0
P06744	Age	Age	-0.014933	0.0167543	0.375699	0.765053	CPLM	1.066	86	20	77
P12109	Group	non-Severe	-0.0854225	0.0957013	0.375007	0.765053	CPLM	1.99	86	86	0
P41222	Age	Age	0.00161155	0.00180729	0.375488	0.765053	CPLM	1.99	86	86	0
P23381	BMI	BMI	-0.0530993	0.0596027	0.375917	0.765086	CPLM	1.086	86	32	63
A1L4H1	Group	Severe	-0.209666	0.235528	0.376286	0.765429	CPLM	1.04	86	76	12
A0A0A0MS14	Group	non-COVID-19	0.142421	0.16035	0.377355	0.76703	CPLM	1.99	86	86	0
P18428	Age	Age	0.00348048	0.00391961	0.377475	0.76703	CPLM	1.99	86	86	0
P05019	Group	non-Severe	-0.170046	0.192234	0.379288	0.768597	CPLM	1.04	86	63	27
P05067	BMI	BMI	0.0116279	0.0131374	0.379007	0.768597	CPLM	1.99	86	86	0
P13671	Group	non-COVID-19	-0.0641652	0.0725943	0.379659	0.768597	CPLM	1.99	86	86	0
P27487	Group	Severe	0.270329	0.305636	0.379342	0.768597	CPLM	1.083	86	52	40
Q14515	Sex	Male	-0.0550679	0.0621876	0.378788	0.768597	CPLM	1.99	86	86	0
Q14623	Group	Severe	-0.320031	0.362049	0.379629	0.768597	CPLM	1.066	86	43	50
Q15166	Sex	Male	-0.0507301	0.0573003	0.378881	0.768597	CPLM	1.99	86	86	0
P04264	Group	non-Severe	0.194083	0.219681	0.379878	0.768632	CPLM	1.99	86	86	0
Q99784	Sex	Male	0.0742475	0.0840848	0.380131	0.768736	CPLM	1.99	86	86	0
Q96S96	Group	Severe	-0.367021	0.416136	0.380686	0.769451	CPLM	1.078	86	41	52
P02533	Group	Severe	0.399254	0.453585	0.38163	0.770604	CPLM	1.618	86	75	13
P67936	BMI	BMI	-0.0331113	0.0376197	0.381661	0.770604	CPLM	1.059	86	63	27
Q12907	Group	non-COVID-19	-0.0531013	0.0603917	0.382134	0.770742	CPLM	1.99	86	86	0
Q8WZ42	Group	non-Severe	0.326018	0.370701	0.382035	0.770742	CPLM	1.125	86	52	40
P01861	BMI	BMI	0.0194303	0.0221245	0.382703	0.771072	CPLM	1.99	86	86	0
P05164	BMI	BMI	-0.0432123	0.0491947	0.382612	0.771072	CPLM	1.04	86	41	52
A0A075B6I0	Group	non-Severe	0.130193	0.14857	0.383735	0.77152	CPLM	1.825	86	86	0
P01008	Age	Age	-0.00218938	0.00249763	0.383589	0.77152	CPLM	1.01	86	86	0
P0DOX5	Group	non-Severe	-0.0707851	0.08076	0.38364	0.77152	CPLM	1.99	86	86	0
P13671	Sex	Male	-0.0493166	0.0562474	0.383482	0.77152	CPLM	1.99	86	86	0
O43852	BMI	BMI	-0.0523365	0.0598343	0.384611	0.772059	CPLM	1.067	86	32	63
P01721	BMI	BMI	-0.0330339	0.0377652	0.384596	0.772059	CPLM	1.029	86	53	38
Q12805	BMI	BMI	0.00859957	0.00982491	0.384291	0.772059	CPLM	1.99	86	86	0
P13591	Group	non-Severe	-0.0604915	0.0692225	0.385054	0.772542	CPLM	1.99	86	86	0
P18428	BMI	BMI	-0.0148287	0.0169841	0.385475	0.772979	CPLM	1.99	86	86	0
Q96S96	BMI	BMI	-0.0421096	0.0482569	0.385735	0.773093	CPLM	1.078	86	41	52
P05160	Sex	Male	-0.0463448	0.053141	0.386008	0.773234	CPLM	1.99	86	86	0
P13796	Age	Age	0.0024503	0.00281323	0.386615	0.773288	CPLM	1.99	86	86	0
Q9NPR2	Group	non-Severe	-0.127727	0.146654	0.386644	0.773288	CPLM	1.032	86	75	13
Q9UM47	BMI	BMI	0.0323651	0.0371584	0.386606	0.773288	CPLM	1.094	86	64	26
Q14624	Group	non-Severe	0.0601894	0.0692021	0.387281	0.773749	CPLM	1.99	86	86	0
Q9Y5Y7	Sex	Male	0.0814066	0.0935835	0.387216	0.773749	CPLM	1.99	86	86	0
P00488	Group	non-Severe	0.0976142	0.112351	0.387784	0.774349	CPLM	1.99	86	86	0
Q6Q788	Group	non-Severe	0.189305	0.218397	0.388894	0.776158	CPLM	1.049	86	65	24
Q13201	Age	Age	-0.00177362	0.00204745	0.389187	0.776337	CPLM	1.99	86	86	0
P02763	Sex	Male	0.0779676	0.0901848	0.390128	0.776587	CPLM	1.99	86	86	0
P18065	Group	non-COVID-19	0.144693	0.167311	0.389976	0.776587	CPLM	1.99	86	86	0
P25789	BMI	BMI	-0.0385895	0.0446172	0.389926	0.776587	CPLM	1.037	86	42	51
Q9H4A9	Group	Severe	-0.220666	0.254931	0.38955	0.776587	CPLM	1.075	86	63	27
A0A0C4DH68	Group	Severe	0.0925737	0.10714	0.390394	0.77671	CPLM	1.99	86	86	0
A0A075B6I0	Age	Age	-0.00389768	0.004525	0.391858	0.778104	CPLM	1.825	86	86	0
P01137	Sex	Male	-0.18131	0.210313	0.391456	0.778104	CPLM	1.049	86	52	40
P20930	Group	Severe	0.737264	0.855878	0.391832	0.778104	CPLM	1.583	86	31	64
Q14574	Group	non-COVID-19	-0.41038	0.476683	0.392108	0.778104	CPLM	1.057	86	33	62
Q86TH1	Sex	Male	-0.12851	0.149275	0.392115	0.778104	CPLM	1.051	86	75	13
P28066	Age	Age	0.00961648	0.0111754	0.392331	0.778126	CPLM	1.115	86	52	40
P81605	Group	non-COVID-19	0.322681	0.375155	0.392536	0.778128	CPLM	1.123	86	74	14
P41222	Group	non-Severe	-0.0508442	0.0591497	0.392832	0.778146	CPLM	1.99	86	86	0
Q16706	Group	non-Severe	-0.0514576	0.0598787	0.392953	0.778146	CPLM	1.99	86	86	0
P01700	BMI	BMI	0.00956679	0.0111463	0.393542	0.778906	CPLM	1.99	86	86	0
A0A0B4J1U3	Group	Severe	-0.138313	0.161473	0.394486	0.779631	CPLM	1.99	86	86	0
Q7Z7M0	Age	Age	0.00584255	0.00681858	0.394328	0.779631	CPLM	1.036	86	65	24
Q99969	Group	non-COVID-19	-0.144397	0.168588	0.394522	0.779631	CPLM	1.025	86	75	13
A0A075B6H9	Group	Severe	0.152698	0.178521	0.395157	0.780175	CPLM	1.99	86	86	0
A0A0C4DH31	Sex	Male	-0.0664595	0.0777746	0.395616	0.780175	CPLM	1.99	86	86	0
P01699	Age	Age	0.0103621	0.012119	0.395333	0.780175	CPLM	1.08	86	41	52
Q8N6C8	Group	Severe	-0.609559	0.713236	0.395548	0.780175	CPLM	1.462	86	30	65
P24592	Group	non-Severe	-0.0636949	0.0746119	0.396073	0.780269	CPLM	1.703	86	86	0
Q03591	BMI	BMI	0.0103226	0.0120901	0.396007	0.780269	CPLM	1.99	86	86	0
P01706	Group	non-COVID-19	0.271149	0.317941	0.396546	0.780795	CPLM	1.065	86	76	12
P49913	BMI	BMI	0.0151764	0.0178164	0.397099	0.78148	CPLM	1.99	86	86	0
P01705	Group	non-Severe	0.139804	0.164232	0.397408	0.781502	CPLM	1.879	86	86	0
P02760	Group	non-Severe	-0.0556154	0.0653485	0.39752	0.781502	CPLM	1.99	86	86	0
A0A075B6Q5	Group	non-COVID-19	-0.0893768	0.105174	0.398215	0.782127	CPLM	1.99	86	86	0
Q8N1N4	BMI	BMI	0.0571409	0.0672746	0.398454	0.782127	CPLM	1.504	86	41	52
Q9NY97	Age	Age	0.0109544	0.0128915	0.398249	0.782127	CPLM	1.018	86	32	63
P22897	BMI	BMI	-0.0178258	0.0209977	0.398689	0.782186	CPLM	1.043	86	74	14
P02743	BMI	BMI	-0.0158263	0.0186723	0.399442	0.78296	CPLM	1.99	86	86	0
P06276	Sex	Male	-0.0566513	0.0668463	0.399494	0.78296	CPLM	1.981	86	86	0
Q13790	Age	Age	0.00185038	0.00218449	0.399734	0.783026	CPLM	1.99	86	86	0
Q13232	Age	Age	-0.0144247	0.0170456	0.400185	0.783507	CPLM	1.044	86	20	77
P06331	Age	Age	0.00183478	0.00217314	0.401262	0.785211	CPLM	1.99	86	86	0
A0A0A0MS14	Group	Severe	-0.142381	0.169379	0.403315	0.785598	CPLM	1.99	86	86	0
O43707	Age	Age	-0.0140024	0.0166129	0.402057	0.785598	CPLM	1.02	86	20	77
P01766	BMI	BMI	-0.0138363	0.0164436	0.402852	0.785598	CPLM	1.99	86	86	0
P04264	Sex	Male	-0.152698	0.181283	0.402361	0.785598	CPLM	1.99	86	86	0
P14618	Group	non-Severe	-0.177498	0.210503	0.401867	0.785598	CPLM	1.99	86	86	0
P16930	Group	non-COVID-19	0.38619	0.459256	0.403148	0.785598	CPLM	1.058	86	42	51
P27797	Age	Age	0.00510173	0.00605663	0.40235	0.785598	CPLM	1.065	86	63	27
P33908	Group	non-COVID-19	0.061595	0.073246	0.403132	0.785598	CPLM	1.99	86	86	0
P40189	Age	Age	0.00372237	0.00442412	0.402882	0.785598	CPLM	1.029	86	74	14
Q9HBB8	Group	Severe	0.466711	0.555811	0.403822	0.786063	CPLM	1.093	86	31	64
Q9UNN8	Sex	Male	0.0616905	0.0734906	0.403966	0.786063	CPLM	1.99	86	86	0
P20851	Sex	Male	-0.0571219	0.0681216	0.404472	0.786645	CPLM	1.01	86	86	0
P06733	Group	Severe	0.251765	0.300408	0.404723	0.786731	CPLM	1.081	86	63	27
A0A0B4J2H0	Group	non-Severe	-0.204719	0.245162	0.406422	0.786959	CPLM	1.083	86	64	26
O43423	Age	Age	0.00931151	0.0111294	0.405513	0.786959	CPLM	1.068	86	54	37
P01705	Group	non-COVID-19	0.145442	0.174068	0.406137	0.786959	CPLM	1.879	86	86	0
P04430	BMI	BMI	0.0122546	0.0146663	0.406126	0.786959	CPLM	1.99	86	86	0
P15151	Age	Age	0.00202976	0.00243112	0.406492	0.786959	CPLM	1.99	86	86	0
P63267	Group	non-Severe	-0.186588	0.223116	0.405725	0.786959	CPLM	1.99	86	86	0
Q9BWP8	Age	Age	0.00215864	0.00258362	0.406158	0.786959	CPLM	1.99	86	86	0
Q9UGM5	BMI	BMI	0.00994933	0.0119149	0.406424	0.786959	CPLM	1.99	86	86	0
P14174	Group	non-COVID-19	-0.191093	0.229279	0.407308	0.787368	CPLM	1.055	86	63	27
P98160	Age	Age	0.00225331	0.00270368	0.407324	0.787368	CPLM	1.99	86	86	0
Q8WWA0	BMI	BMI	-0.0244998	0.0293792	0.407049	0.787368	CPLM	1.052	86	64	26
A0A075B6S5	Sex	Male	-0.0591111	0.0710947	0.408436	0.787461	CPLM	1.99	86	86	0
A0A0C4DH43	BMI	BMI	0.0165298	0.0198491	0.40769	0.787461	CPLM	1.702	86	86	0
P02746	Group	non-COVID-19	-0.053094	0.0638819	0.408612	0.787461	CPLM	1.99	86	86	0
Q03591	Group	Severe	0.0855099	0.102874	0.408567	0.787461	CPLM	1.99	86	86	0
Q15582	BMI	BMI	0.00716258	0.00860866	0.408111	0.787461	CPLM	1.99	86	86	0
Q9BTY2	BMI	BMI	-0.0152327	0.0183186	0.408381	0.787461	CPLM	1.032	86	74	14
P10619	Group	non-Severe	-0.259675	0.312831	0.4092	0.787797	CPLM	1.051	86	43	50
P12821	Group	Severe	-0.343305	0.413509	0.409119	0.787797	CPLM	1.051	86	41	52
P26992	Group	non-COVID-19	-0.547601	0.660091	0.409478	0.787936	CPLM	1.062	86	20	77
A0A075B6I4	BMI	BMI	0.0287546	0.0346769	0.409685	0.787936	CPLM	1.84	86	86	0
Q9HBR0	Sex	Male	-0.23032	0.277976	0.410053	0.788245	CPLM	1.056	86	41	52
P10586	Group	non-COVID-19	-0.301495	0.364071	0.410302	0.788325	CPLM	1.053	86	41	52
A0A0B4J1Y8	Group	non-COVID-19	0.126205	0.152872	0.411743	0.788905	CPLM	1.928	86	86	0
O43866	Group	non-COVID-19	0.0994533	0.120841	0.413182	0.788905	CPLM	1.99	86	86	0
P05090	Age	Age	-0.00173316	0.00210047	0.411988	0.788905	CPLM	1.99	86	86	0
P07996	BMI	BMI	0.0112538	0.0136756	0.413238	0.788905	CPLM	1.97	86	86	0
P0DP01	Group	Severe	-0.125365	0.151682	0.411216	0.788905	CPLM	1.99	86	86	0
P10645	Sex	Male	-0.373848	0.45323	0.412143	0.788905	CPLM	1.153	86	21	76
P18065	Sex	Male	0.107314	0.129756	0.410905	0.788905	CPLM	1.99	86	86	0
P24387	BMI	BMI	-0.0634498	0.0768024	0.411414	0.788905	CPLM	1.05	86	20	77
Q12794	Age	Age	-0.00710924	0.00862824	0.412652	0.788905	CPLM	1.068	86	52	40
Q86UD1	Group	non-Severe	0.0754654	0.0913954	0.411664	0.788905	CPLM	1.99	86	86	0
Q8IUL8	Group	non-COVID-19	-0.503501	0.610589	0.412276	0.788905	CPLM	1.045	86	20	77
Q8TDL5	Group	non-Severe	-0.30291	0.368141	0.413295	0.788905	CPLM	1.056	86	43	50
Q9H8L6	Group	non-Severe	-0.113499	0.137867	0.413046	0.788905	CPLM	1.021	86	75	13
P07195	Group	Severe	0.159738	0.194242	0.413546	0.788988	CPLM	1.99	86	86	0
P31995	BMI	BMI	0.0192342	0.023402	0.413807	0.789091	CPLM	1.047	86	75	13
P07307	Sex	Male	0.286495	0.348918	0.414266	0.789571	CPLM	1.072	86	43	50
[truncated: 1,811 more rows]

## Sheet: Metabolite-Clincal
feature	metadata	value	coef	stderr	pval	qval	base.model	tweedie.index	N	N.not.zero	percent.zero
5-methylthioribose	Creatinine_molL	Creatinine_molL	0.00528242	0.000644428	5.4278e-11	4.62449e-07	CPLM	1.018	70	68	3
4-guanidinobutanoate	Creatinine_molL	Creatinine_molL	0.00516354	0.000699265	1.08625e-09	4.62743e-06	CPLM	1.011	70	70	0
glucose	GlucosemmolL	GlucosemmolL	0.0594603	0.00874535	9.49621e-09	2.69693e-05	CPLM	1.99	70	70	0
3-methyl-2-oxovalerate	Creatinine_molL	Creatinine_molL	-0.0128279	0.00200613	4.24377e-08	8.21394e-05	CPLM	1.99	70	70	0
mannose	GlucosemmolL	GlucosemmolL	0.0851085	0.0133822	4.82039e-08	8.21394e-05	CPLM	1.99	70	70	0
S-methylcysteine sulfoxide	CRPimgL	CRPimgL	-0.010357	0.00165072	6.60876e-08	9.38444e-05	CPLM	1.914	70	70	0
5-methyluridine (ribothymidine)	GlucosemmolL	GlucosemmolL	-0.054392	0.00873486	7.86467e-08	9.57243e-05	CPLM	1.99	70	70	0
N,N-dimethyl-5-aminovalerate	Creatinine_molL	Creatinine_molL	0.00599996	0.000969926	9.14562e-08	9.74008e-05	CPLM	1.05	70	69	1
21-hydroxypregnenolone disulfate	Creatinine_molL	Creatinine_molL	0.00808813	0.00138573	3.28912e-07	0.00031137	CPLM	1.347	70	69	1
alpha-ketoglutaramate*	Creatinine_molL	Creatinine_molL	0.0037255	0.000670848	9.20518e-07	0.000784281	CPLM	1.01	70	69	1
2-hydroxyhippurate (salicylurate)	Monocytecount_109L	Monocytecount_109L	7.05532	1.35182	3.05598e-06	0.00200284	CPLM	1.49	70	24	66
gamma-glutamylmethionine	Plateletcount_109L	Plateletcount_109L	-0.00706841	0.00135176	2.95004e-06	0.00200284	CPLM	1.129	70	69	1
glutamine conjugate of C6H10O2 (2)*	CRPimgL	CRPimgL	0.0116056	0.00220602	2.63358e-06	0.00200284	CPLM	1.533	70	65	7
5-hydroxyhexanoate	GGTlUL	GGTlUL	0.0075133	0.00147837	4.96965e-06	0.00290945	CPLM	1.01	70	69	1
pimeloylcarnitine/3-methyladipoylcarnitine (C7-DC)	Creatinine_molL	Creatinine_molL	0.00754184	0.00148649	5.12227e-06	0.00290945	CPLM	1.17	70	60	14
5alpha-androstan-3alpha,17beta-diol monosulfate (1)	CRPimgL	CRPimgL	0.0111191	0.00222287	6.59115e-06	0.00334291	CPLM	1.649	70	67	4
caffeine	GGTlUL	GGTlUL	0.0313501	0.00627159	6.67013e-06	0.00334291	CPLM	1.335	70	35	50
3-carboxy-4-methyl-5-pentyl-2-furanpropionate (3-CMPFP)	GlucosemmolL	GlucosemmolL	-0.135034	0.0278374	1.12009e-05	0.00530177	CPLM	1.99	70	70	0
N-acetylcarnosine	TBILm_molL	TBILm_molL	0.128823	0.0268516	1.34819e-05	0.00604556	CPLM	1.543	70	69	1
11beta-hydroxyandrosterone glucuronide	DBILn_molL	DBILn_molL	-0.443449	0.0927541	1.42862e-05	0.00608591	CPLM	1.486	70	64	9
4-imidazoleacetate	Creatinine_molL	Creatinine_molL	0.00313882	0.000665115	1.76897e-05	0.00690098	CPLM	1.015	70	69	1
4-methyl-2-oxopentanoate	Creatinine_molL	Creatinine_molL	-0.0105819	0.0022433	1.78194e-05	0.00690098	CPLM	1.99	70	70	0
N-acetylcarnosine	DBILn_molL	DBILn_molL	-0.241572	0.0513908	1.88593e-05	0.00698614	CPLM	1.543	70	69	1
indole-3-carboxylate	Creatinine_molL	Creatinine_molL	0.00381721	0.000816726	2.06925e-05	0.00734583	CPLM	1.99	70	70	0
2-acrylamidoglycolic acid	Creatinine_molL	Creatinine_molL	0.00382376	0.00084038	3.16323e-05	0.00874179	CPLM	1.012	70	68	3
2-methylcitrate/homocitrate	Creatinine_molL	Creatinine_molL	0.0050676	0.00110542	2.81336e-05	0.00874179	CPLM	1.259	70	69	1
glycocholenate sulfate*	CRPimgL	CRPimgL	0.00591419	0.00128629	2.686e-05	0.00874179	CPLM	1.434	70	70	0
guaiacol sulfate	DBILn_molL	DBILn_molL	-0.693316	0.152328	3.14781e-05	0.00874179	CPLM	1.657	70	61	13
kynurenine	CRPimgL	CRPimgL	0.00650676	0.00143055	3.1807e-05	0.00874179	CPLM	1.99	70	70	0
retinol (Vitamin A)	CRPimgL	CRPimgL	-0.00639681	0.00139456	2.78801e-05	0.00874179	CPLM	1.624	70	70	0
uridine	GlucosemmolL	GlucosemmolL	-0.0436747	0.00959646	3.15146e-05	0.00874179	CPLM	1.99	70	70	0
aspartate	CRPimgL	CRPimgL	0.00420892	0.000933594	3.64666e-05	0.00913811	CPLM	1.021	70	70	0
methionine	Creatinine_molL	Creatinine_molL	-0.00458582	0.00101692	3.6315e-05	0.00913811	CPLM	1.99	70	70	0
phenylacetate	Creatinine_molL	Creatinine_molL	0.00518785	0.00114664	3.45241e-05	0.00913811	CPLM	1.218	70	69	1
11beta-hydroxyandrosterone glucuronide	TBILm_molL	TBILm_molL	0.16921	0.0376682	3.85265e-05	0.00920831	CPLM	1.486	70	64	9
1-linoleoyl-GPG (18:2)*	Lymphocytecount_109L	Lymphocytecount_109L	0.558216	0.124789	4.10699e-05	0.00920831	CPLM	1.061	70	66	6
maleate	Creatinine_molL	Creatinine_molL	0.00387027	0.000864059	4.02589e-05	0.00920831	CPLM	1.083	70	69	1
taurocholenate sulfate*	CRPimgL	CRPimgL	0.00760686	0.00169792	4.01319e-05	0.00920831	CPLM	1.729	70	70	0
taurochenodeoxycholic acid 3-sulfate	CRPimgL	CRPimgL	0.0111877	0.00251136	4.37213e-05	0.00955142	CPLM	1.99	70	69	1
2,6-dihydroxybenzoic acid	Creatinine_molL	Creatinine_molL	0.00755358	0.00170611	4.79791e-05	0.0097329	CPLM	1.518	70	69	1
androstenediol (3beta,17beta) disulfate (2)	Creatinine_molL	Creatinine_molL	0.00583345	0.00131698	4.76485e-05	0.0097329	CPLM	1.432	70	70	0
citrulline	GlucosemmolL	GlucosemmolL	-0.0428395	0.00966819	4.73981e-05	0.0097329	CPLM	1.99	70	70	0
androstenediol (3beta,17beta) disulfate (1)	Lymphocytecount_109L	Lymphocytecount_109L	0.666844	0.151566	5.26766e-05	0.0104373	CPLM	1.825	70	70	0
gamma-CEHC glucuronide*	Lymphocytecount_109L	Lymphocytecount_109L	1.16493	0.268147	6.34447e-05	0.0122852	CPLM	1.214	70	45	36
myo-inositol	Creatinine_molL	Creatinine_molL	0.00450935	0.00104413	6.91277e-05	0.0130882	CPLM	1.99	70	70	0
gamma-CEHC glucuronide*	Creatinine_molL	Creatinine_molL	0.00984721	0.00229535	7.60847e-05	0.0137924	CPLM	1.214	70	45	36
N-alpha-acetylornithine	GlucosemmolL	GlucosemmolL	-0.0470197	0.010949	7.49862e-05	0.0137924	CPLM	1.99	70	70	0
7-methylguanine	CRPimgL	CRPimgL	0.00343002	0.000801741	7.91543e-05	0.0140499	CPLM	1.99	70	70	0
guaiacol sulfate	TBILm_molL	TBILm_molL	0.263599	0.0624691	9.61612e-05	0.0167203	CPLM	1.657	70	61	13
N-acetyl-1-methylhistidine*	TBILm_molL	TBILm_molL	0.212517	0.0504835	9.941e-05	0.0169395	CPLM	1.619	70	61	13
androstenediol (3beta,17beta) disulfate (1)	Monocytecount_109L	Monocytecount_109L	-2.14431	0.511305	0.000104762	0.0175015	CPLM	1.825	70	70	0
decadienedioic acid (C10:2-DC)	Creatinine_molL	Creatinine_molL	0.00883765	0.00212053	0.000114208	0.0187125	CPLM	1.496	70	65	7
p-cresol sulfate	GlucosemmolL	GlucosemmolL	-0.192252	0.0462119	0.000117038	0.0188145	CPLM	1.99	70	70	0
salicylate	Monocytecount_109L	Monocytecount_109L	1.62292	0.391895	0.000124599	0.019659	CPLM	1.99	70	70	0
5-acetylamino-6-amino-3-methyluracil	GGTlUL	GGTlUL	0.0268084	0.00649015	0.000129018	0.019986	CPLM	1.205	70	22	69
creatinine	Creatinine_molL	Creatinine_molL	0.00342237	0.000833602	0.000140093	0.0206775	CPLM	1.99	70	70	0
N-formylmethionine	GlucosemmolL	GlucosemmolL	-0.0618879	0.0150796	0.000140762	0.0206775	CPLM	1.99	70	70	0
theophylline	GGTlUL	GGTlUL	0.0348873	0.00847989	0.0001362	0.0206775	CPLM	1.463	70	32	54
glutamine conjugate of C8H12O4 (1)*	Creatinine_molL	Creatinine_molL	0.00989051	0.00243181	0.000158831	0.0223937	CPLM	1.301	70	47	33
isocaproate (i6:0)	GlucosemmolL	GlucosemmolL	-0.202138	0.0497965	0.000162959	0.0223937	CPLM	1.465	70	66	6
sebacate (C10-DC)	GGTlUL	GGTlUL	0.00868582	0.00213941	0.000162621	0.0223937	CPLM	1.99	70	70	0
sucrose	GlucosemmolL	GlucosemmolL	0.149706	0.0368264	0.000159853	0.0223937	CPLM	1.588	70	54	23
histidine betaine (hercynine)*	GlucosemmolL	GlucosemmolL	0.0787303	0.019477	0.00017227	0.0232974	CPLM	1.99	70	70	0
11beta-hydroxyandrosterone glucuronide	Creatinine_molL	Creatinine_molL	0.00711517	0.00176807	0.00018264	0.0239399	CPLM	1.486	70	64	9
phenyllactate (PLA)	CRPimgL	CRPimgL	0.00477487	0.0011853	0.000180191	0.0239399	CPLM	1.99	70	70	0
phenol sulfate	Creatinine_molL	Creatinine_molL	0.00997039	0.00248059	0.000185567	0.023955	CPLM	1.938	70	70	0
ornithine	GlucosemmolL	GlucosemmolL	-0.0378876	0.00943769	0.000188522	0.0239733	CPLM	1.99	70	70	0
3-methoxycatechol sulfate (1)	DBILn_molL	DBILn_molL	-0.662838	0.165925	0.000200958	0.0248586	CPLM	1.415	70	42	40
N-acetyl-1-methylhistidine*	DBILn_molL	DBILn_molL	-0.498871	0.124898	0.00020132	0.0248586	CPLM	1.619	70	61	13
eugenol sulfate	Plateletcount_109L	Plateletcount_109L	-0.0257723	0.00647849	0.000212089	0.0258143	CPLM	1.556	70	41	41
glutamine	GlucosemmolL	GlucosemmolL	-0.027943	0.00703586	0.00021668	0.0260017	CPLM	1.99	70	70	0
2-methylcitrate/homocitrate	WBCcount_109L	WBCcount_109L	0.0661737	0.0167432	0.000230551	0.0270081	CPLM	1.259	70	69	1
3-methoxycatechol sulfate (1)	TBILm_molL	TBILm_molL	0.240207	0.0607946	0.000231408	0.0270081	CPLM	1.415	70	42	40
N2-acetyl,N6,N6-dimethyllysine	Monocytecount_109L	Monocytecount_109L	-2.49449	0.632201	0.000235475	0.0271114	CPLM	1.695	70	69	1
alpha-hydroxyisocaproate	CRPimgL	CRPimgL	0.00315633	0.000801681	0.000242076	0.0274687	CPLM	1.068	70	70	0
taurodeoxycholate	WBCcount_109L	WBCcount_109L	-0.368412	0.0936632	0.000245026	0.0274687	CPLM	1.622	70	49	30
genistein sulfate*	Plateletcount_109L	Plateletcount_109L	-0.0246355	0.00630343	0.000265602	0.0290299	CPLM	1.471	70	34	51
glutamine	TBILm_molL	TBILm_molL	-0.0359677	0.00920344	0.000265767	0.0290299	CPLM	1.99	70	70	0
N-acetylvaline	GlucosemmolL	GlucosemmolL	-0.0344594	0.00885761	0.000281265	0.0303339	CPLM	1.99	70	70	0
2,6-dihydroxybenzoic acid	DBILn_molL	DBILn_molL	-0.242906	0.0628345	0.000304238	0.0309693	CPLM	1.518	70	69	1
8-methoxykynurenate	Monocytecount_109L	Monocytecount_109L	-3.93641	1.01685	0.000299051	0.0309693	CPLM	1.585	70	59	16
fructose	GlucosemmolL	GlucosemmolL	0.0527265	0.0136431	0.000305331	0.0309693	CPLM	1.051	70	70	0
galactonate	TBILm_molL	TBILm_molL	0.106648	0.0275351	0.000297188	0.0309693	CPLM	1.407	70	68	3
tauroursodeoxycholic acid sulfate (1)	CRPimgL	CRPimgL	0.0145959	0.00376592	0.000294702	0.0309693	CPLM	1.331	70	41	41
3-hydroxypyridine sulfate	DBILn_molL	DBILn_molL	-0.803341	0.209327	0.000332702	0.0333485	CPLM	1.602	70	45	36
N2-acetyl,N6-methyllysine	Creatinine_molL	Creatinine_molL	0.00723674	0.00189441	0.000351943	0.0348669	CPLM	1.253	70	54	23
3-hydroxypyridine sulfate	Lymphocytecount_109L	Lymphocytecount_109L	1.43608	0.37736	0.000368442	0.036082	CPLM	1.602	70	45	36
1,5-anhydroglucitol (1,5-AG)	GlucosemmolL	GlucosemmolL	-0.112404	0.0295907	0.000376671	0.0364686	CPLM	1.602	70	70	0
3-hydroxybutyroylglycine	Creatinine_molL	Creatinine_molL	0.00555814	0.00146538	0.000383456	0.0367084	CPLM	1.386	70	68	3
2-palmitoyl-GPC* (16:0)*	Lymphocytecount_109L	Lymphocytecount_109L	0.332326	0.087927	0.000400055	0.0378718	CPLM	1.99	70	70	0
2-hydroxy-3-methylvalerate	CRPimgL	CRPimgL	0.00535424	0.00141912	0.000408521	0.0382484	CPLM	1.99	70	70	0
bilirubin	TBILm_molL	TBILm_molL	0.17073	0.0454304	0.00042813	0.0396486	CPLM	1.448	70	58	17
4-hydroxyphenylacetylglutamine	Monocytecount_109L	Monocytecount_109L	-6.54892	1.75495	0.000465149	0.0401374	CPLM	1.46	70	27	61
5-oxoproline	GlucosemmolL	GlucosemmolL	-0.0266792	0.00714294	0.000460268	0.0401374	CPLM	1.948	70	70	0
galactonate	Lymphocytecount_109L	Lymphocytecount_109L	0.527882	0.141065	0.000450162	0.0401374	CPLM	1.407	70	68	3
glutamine	DBILn_molL	DBILn_molL	0.0653454	0.0174542	0.000447763	0.0401374	CPLM	1.99	70	70	0
mannose	CRPimgL	CRPimgL	0.00403853	0.00108187	0.000463371	0.0401374	CPLM	1.99	70	70	0
methyl-4-hydroxybenzoate sulfate	TBILm_molL	TBILm_molL	0.417305	0.111778	0.000462741	0.0401374	CPLM	1.402	70	23	67
tetrahydrocortisol glucuronide	Creatinine_molL	Creatinine_molL	0.00722165	0.00193566	0.000466385	0.0401374	CPLM	1.395	70	63	10
taurodeoxycholate	Monocytecount_109L	Monocytecount_109L	3.77308	1.01258	0.000473233	0.0403195	CPLM	1.622	70	49	30
cystathionine	WBCcount_109L	WBCcount_109L	0.19705	0.0532811	0.000516407	0.0435623	CPLM	1.924	70	70	0
Fibrinopeptide B (1-11)	CRPimgL	CRPimgL	0.00564477	0.0015326	0.000541471	0.0452288	CPLM	1.257	70	68	3
galactonate	DBILn_molL	DBILn_molL	-0.197086	0.0536112	0.000553289	0.0457672	CPLM	1.407	70	68	3
1-methyl-5-imidazoleacetate	DBILn_molL	DBILn_molL	-0.311745	0.0848858	0.000559689	0.0458515	CPLM	1.99	70	70	0
gamma-glutamylthreonine	WBCcount_109L	WBCcount_109L	0.0508357	0.013875	0.000575035	0.04666	CPLM	1.99	70	70	0
glycochenodeoxycholate 3-sulfate	CRPimgL	CRPimgL	0.00710804	0.00194525	0.000592771	0.0476453	CPLM	1.99	70	70	0
daidzein sulfate (2)	Plateletcount_109L	Plateletcount_109L	-0.0274315	0.00751857	0.000603102	0.0480227	CPLM	1.602	70	34	51
indoleacetate	Creatinine_molL	Creatinine_molL	0.00681412	0.00187044	0.000613375	0.0483885	CPLM	1.99	70	70	0
taurochenodeoxycholate	WBCcount_109L	WBCcount_109L	-0.159308	0.0437857	0.000622374	0.0486479	CPLM	1.99	70	70	0
carotene diol (1)	ALTjUL	ALTjUL	-0.0138424	0.00382268	0.00065649	0.0496875	CPLM	1.014	70	70	0
carotene diol (1)	ASTkUL	ASTkUL	0.00728853	0.00200889	0.000642411	0.0496875	CPLM	1.014	70	70	0
cysteinylglycine disulfide*	GlucosemmolL	GlucosemmolL	-0.0638741	0.0176691	0.000669005	0.0496875	CPLM	1.99	70	70	0
erythritol	Creatinine_molL	Creatinine_molL	0.009018	0.00248751	0.000648042	0.0496875	CPLM	1.826	70	70	0
N(1)-acetylspermidine	CRPimgL	CRPimgL	0.007603	0.0021005	0.000659549	0.0496875	CPLM	1.631	70	68	3
N-linoleoylserine*	GlucosemmolL	GlucosemmolL	-0.0940087	0.0260108	0.000670664	0.0496875	CPLM	1.46	70	69	1
N,N,N-trimethyl-5-aminovalerate	TBILm_molL	TBILm_molL	0.103539	0.0286948	0.000683055	0.0499126	CPLM	1.99	70	70	0
N-stearoylserine*	GlucosemmolL	GlucosemmolL	-0.0757963	0.0210127	0.000685419	0.0499126	CPLM	1.99	70	70	0
levulinate (4-oxovalerate)	GGTlUL	GGTlUL	0.00875276	0.00243145	0.000701169	0.0506268	CPLM	1.312	70	68	3
2,6-dihydroxybenzoic acid	TBILm_molL	TBILm_molL	0.112912	0.0314494	0.000722097	0.0512689	CPLM	1.518	70	69	1
inosine	DBILn_molL	DBILn_molL	-0.510433	0.142079	0.000716928	0.0512689	CPLM	1.915	70	69	1
N-acetyltryptophan	GlucosemmolL	GlucosemmolL	-0.0642505	0.0180474	0.000792252	0.055785	CPLM	1.99	70	70	0
acetylcarnitine (C2)	Plateletcount_109L	Plateletcount_109L	0.014783	0.00417365	0.000837511	0.0584885	CPLM	1.99	70	70	0
1-methyl-5-imidazoleacetate	TBILm_molL	TBILm_molL	0.158229	0.04472	0.000847215	0.0586851	CPLM	1.99	70	70	0
N2,N5-diacetylornithine	Monocytecount_109L	Monocytecount_109L	-3.15696	0.89305	0.000855491	0.0587805	CPLM	1.543	70	58	17
1-methyl-5-imidazolelactate	TBILm_molL	TBILm_molL	0.241677	0.0684354	0.000864881	0.0589503	CPLM	1.374	70	36	49
bilirubin	DBILn_molL	DBILn_molL	-0.298664	0.084643	0.000872697	0.0590109	CPLM	1.448	70	58	17
cis-3,4-methyleneheptanoylglycine	Creatinine_molL	Creatinine_molL	0.00672342	0.0019082	0.000886292	0.0594584	CPLM	1.255	70	58	17
tauroursodeoxycholic acid sulfate (1)	Plateletcount_109L	Plateletcount_109L	-0.0138576	0.00394123	0.000906508	0.0599255	CPLM	1.331	70	41	41
tetrahydrocortisol glucuronide	DBILn_molL	DBILn_molL	-0.265922	0.0756372	0.000907323	0.0599255	CPLM	1.395	70	63	10
6-oxopiperidine-2-carboxylate	Monocytecount_109L	Monocytecount_109L	-1.9366	0.552253	0.000932654	0.0599749	CPLM	1.362	70	67	4
isocaproate (i6:0)	WBCcount_109L	WBCcount_109L	0.102452	0.0292264	0.000936229	0.0599749	CPLM	1.465	70	66	6
methyl-4-hydroxybenzoate sulfate	DBILn_molL	DBILn_molL	-1.1105	0.316638	0.000931373	0.0599749	CPLM	1.402	70	23	67
N-acetylputrescine	WBCcount_109L	WBCcount_109L	0.0614086	0.0174867	0.000918529	0.0599749	CPLM	1.99	70	70	0
lysine	TBILm_molL	TBILm_molL	-0.0393845	0.0112477	0.000947377	0.0602362	CPLM	1.249	70	70	0
5alpha-androstan-3alpha,17beta-diol monosulfate (1)	ASTkUL	ASTkUL	-0.022179	0.00633995	0.000956856	0.0603882	CPLM	1.649	70	67	4
vanillactate	Monocytecount_109L	Monocytecount_109L	-4.06453	1.16319	0.000968526	0.0606753	CPLM	1.372	70	47	33
S-methylcysteine sulfoxide	GlucosemmolL	GlucosemmolL	-0.0722698	0.0207328	0.00099395	0.0618135	CPLM	1.914	70	70	0
phosphate	Plateletcount_109L	Plateletcount_109L	0.0262507	0.00754289	0.00101095	0.0624154	CPLM	1.775	70	48	31
N-acetyl-1-methylhistidine*	Monocytecount_109L	Monocytecount_109L	-2.86765	0.8265	0.0010438	0.0639796	CPLM	1.619	70	61	13
tetrahydrocortisol glucuronide	WBCcount_109L	WBCcount_109L	0.10143	0.0292639	0.0010552	0.0642163	CPLM	1.395	70	63	10
1-linoleoyl-GPG (18:2)*	Monocytecount_109L	Monocytecount_109L	-1.68353	0.486106	0.00106401	0.0642933	CPLM	1.061	70	66	6
5alpha-androstan-3beta,17beta-diol monosulfate (2)	CRPimgL	CRPimgL	0.00702914	0.00203671	0.00110355	0.0662129	CPLM	1.372	70	63	10
glycochenodeoxycholate 3-sulfate	GlucosemmolL	GlucosemmolL	0.0830081	0.0240811	0.00111765	0.0665903	CPLM	1.99	70	70	0
catechol sulfate	DBILn_molL	DBILn_molL	-0.408136	0.118579	0.00113503	0.0670174	CPLM	1.74	70	67	4
N,N-dimethyl-5-aminovalerate	ASTkUL	ASTkUL	0.00978761	0.00284499	0.00114055	0.0670174	CPLM	1.05	70	69	1
1-methyladenosine	CRPimgL	CRPimgL	0.003154	0.000922214	0.00121229	0.0707446	CPLM	1.99	70	70	0
3-methoxytyrosine	Lymphocytecount_109L	Lymphocytecount_109L	0.35813	0.1048	0.00122241	0.0708502	CPLM	1.226	70	68	3
2-O-methylascorbic acid	Creatinine_molL	Creatinine_molL	0.00688777	0.00201971	0.00124836	0.0718652	CPLM	1.99	70	70	0
1-(1-enyl-stearoyl)-GPE (P-18:0)*	Monocytecount_109L	Monocytecount_109L	1.06422	0.313693	0.00131645	0.0727119	CPLM	1.115	70	68	3
1-linoleoyl-2-arachidonoyl-GPC (18:2/20:4n6)*	GGTlUL	GGTlUL	-0.00880793	0.00258763	0.0012726	0.0727119	CPLM	1.99	70	70	0
1-stearoyl-GPI (18:0)	Lymphocytecount_109L	Lymphocytecount_109L	0.31911	0.0942636	0.00134533	0.0727119	CPLM	1.99	70	70	0
delta-CEHC glucuronide	Lymphocytecount_109L	Lymphocytecount_109L	1.45656	0.428988	0.00130544	0.0727119	CPLM	1.208	70	22	69
gamma-glutamylglycine	WBCcount_109L	WBCcount_109L	0.0559983	0.0165454	0.00134841	0.0727119	CPLM	1.99	70	70	0
gamma-glutamylmethionine	Lymphocytecount_109L	Lymphocytecount_109L	-0.3497	0.103069	0.00131521	0.0727119	CPLM	1.129	70	69	1
N,N,N-trimethyl-5-aminovalerate	DBILn_molL	DBILn_molL	-0.184419	0.0544356	0.00133513	0.0727119	CPLM	1.99	70	70	0
N2,N5-diacetylornithine	Creatinine_molL	Creatinine_molL	0.00905499	0.0026699	0.00132055	0.0727119	CPLM	1.543	70	58	17
N-acetylglycine	GlucosemmolL	GlucosemmolL	-0.0386051	0.0113917	0.00133102	0.0727119	CPLM	1.99	70	70	0
sphingomyelin (d18:2/23:0, d18:1/23:1, d17:1/24:1)*	Monocytecount_109L	Monocytecount_109L	0.847943	0.250165	0.0013284	0.0727119	CPLM	1.99	70	70	0
1-linoleoyl-2-arachidonoyl-GPC (18:2/20:4n6)*	CRPimgL	CRPimgL	-0.00425721	0.00126162	0.00138986	0.0739498	CPLM	1.99	70	70	0
3-hydroxypyridine sulfate	TBILm_molL	TBILm_molL	0.27418	0.0812863	0.00139561	0.0739498	CPLM	1.602	70	45	36
5-hydroxyhexanoate	Creatinine_molL	Creatinine_molL	0.00291091	0.000863709	0.00140716	0.0739498	CPLM	1.01	70	69	1
homoarginine	GlucosemmolL	GlucosemmolL	-0.0626452	0.0185977	0.00141477	0.0739498	CPLM	1.12	70	70	0
N,N-dimethyl-5-aminovalerate	Monocytecount_109L	Monocytecount_109L	-1.30032	0.386016	0.00141429	0.0739498	CPLM	1.05	70	69	1
5alpha-androstan-3beta,17beta-diol disulfate	Creatinine_molL	Creatinine_molL	0.0059243	0.00176215	0.00144231	0.0749298	CPLM	1.619	70	70	0
tryptophan	Plateletcount_109L	Plateletcount_109L	-0.00252155	0.000751516	0.00147132	0.0759739	CPLM	1.99	70	70	0
sphingomyelin (d18:1/22:1, d18:2/22:0, d16:1/24:1)*	Monocytecount_109L	Monocytecount_109L	0.720241	0.215515	0.00153079	0.0785681	CPLM	1.99	70	70	0
eugenol sulfate	DBILn_molL	DBILn_molL	-0.723078	0.216511	0.00154115	0.0786266	CPLM	1.556	70	41	41
1-oleoyl-GPI (18:1)	Lymphocytecount_109L	Lymphocytecount_109L	0.370936	0.1112	0.00155926	0.079077	CPLM	1.99	70	70	0
1-methyl-5-imidazolelactate	Creatinine_molL	Creatinine_molL	0.0107623	0.0032314	0.00158356	0.0798338	CPLM	1.374	70	36	49
3-methoxytyrosine	Monocytecount_109L	Monocytecount_109L	-1.30248	0.39293	0.00165909	0.0831496	CPLM	1.226	70	68	3
N-acetyl-1-methylhistidine*	Creatinine_molL	Creatinine_molL	0.00886952	0.00268117	0.00169237	0.0843217	CPLM	1.619	70	61	13
inosine	TBILm_molL	TBILm_molL	0.245501	0.0743416	0.00172128	0.0848179	CPLM	1.915	70	69	1
tetrahydrocortisol glucuronide	TBILm_molL	TBILm_molL	0.122836	0.0371988	0.00172224	0.0848179	CPLM	1.395	70	63	10
4-methylcatechol sulfate	GlucosemmolL	GlucosemmolL	-0.253834	0.07694	0.00173769	0.085087	CPLM	1.644	70	59	16
glutamine conjugate of C8H12O4 (1)*	TBILm_molL	TBILm_molL	0.189786	0.0575887	0.00175609	0.0854963	CPLM	1.301	70	47	33
carotene diol (1)	DBILn_molL	DBILn_molL	0.107397	0.0326829	0.00180606	0.0874297	CPLM	1.014	70	70	0
2-pyrrolidinone	WBCcount_109L	WBCcount_109L	0.0798693	0.0243901	0.00186739	0.0879014	CPLM	1.449	70	67	4
cinnamoylglycine	Plateletcount_109L	Plateletcount_109L	-0.0188892	0.00576051	0.00184327	0.0879014	CPLM	1.277	70	36	49
gamma-glutamyl-epsilon-lysine	GlucosemmolL	GlucosemmolL	-0.035818	0.0109205	0.00183896	0.0879014	CPLM	1.99	70	70	0
propionylglycine (C3)	Plateletcount_109L	Plateletcount_109L	0.00475211	0.00145013	0.00185444	0.0879014	CPLM	1.019	70	65	7
thioproline	Plateletcount_109L	Plateletcount_109L	-0.00841436	0.00256832	0.00185892	0.0879014	CPLM	1.605	70	68	3
1-palmitoyl-GPI* (16:0)	Lymphocytecount_109L	Lymphocytecount_109L	0.359879	0.110269	0.00192887	0.089315	CPLM	1.99	70	70	0
arabitol/xylitol	TBILm_molL	TBILm_molL	0.0971816	0.0297729	0.00192625	0.089315	CPLM	1.99	70	70	0
N-carbamoylvaline	Monocytecount_109L	Monocytecount_109L	-1.96736	0.602518	0.00191984	0.089315	CPLM	1.623	70	67	4
orotidine	Monocytecount_109L	Monocytecount_109L	-2.10442	0.645536	0.00194975	0.0897938	CPLM	1.056	70	62	11
dimethylglycine	Lymphocytecount_109L	Lymphocytecount_109L	0.299428	0.0919663	0.00197336	0.0901303	CPLM	1.99	70	70	0
lysine	GlucosemmolL	GlucosemmolL	-0.0325353	0.00999546	0.00197821	0.0901303	CPLM	1.249	70	70	0
pantothenate (Vitamin B5)	DBILn_molL	DBILn_molL	-0.114882	0.0353544	0.00201069	0.0911229	CPLM	1.99	70	70	0
eugenol sulfate	TBILm_molL	TBILm_molL	0.272467	0.0839365	0.00203045	0.0915315	CPLM	1.556	70	41	41
androsterone sulfate	ALTjUL	ALTjUL	0.017461	0.00538757	0.00206105	0.0917874	CPLM	1.528	70	70	0
carotene diol (1)	TBILm_molL	TBILm_molL	-0.056826	0.0175266	0.00205334	0.0917874	CPLM	1.014	70	70	0
sphingomyelin (d18:1/21:0, d17:1/22:0, d16:1/23:0)*	Monocytecount_109L	Monocytecount_109L	0.910644	0.281084	0.00206845	0.0917874	CPLM	1.99	70	70	0
betonicine	DBILn_molL	DBILn_molL	-0.593496	0.18337	0.00208758	0.0921564	CPLM	1.6	70	44	37
indolelactate	CRPimgL	CRPimgL	0.0039457	0.00122081	0.00211556	0.0922999	CPLM	1.99	70	70	0
indolelactate	DBILn_molL	DBILn_molL	-0.121797	0.037699	0.00212333	0.0922999	CPLM	1.99	70	70	0
N(1)-acetylspermidine	Lymphocytecount_109L	Lymphocytecount_109L	0.535837	0.165827	0.00212007	0.0922999	CPLM	1.631	70	68	3
lysine	DBILn_molL	DBILn_molL	0.0681988	0.0211608	0.00217285	0.0932846	CPLM	1.249	70	70	0
myo-inositol	Lymphocytecount_109L	Lymphocytecount_109L	-0.222907	0.0692581	0.00220073	0.0932846	CPLM	1.99	70	70	0
N-acetyl-cadaverine	WBCcount_109L	WBCcount_109L	0.312341	0.0970067	0.00219252	0.0932846	CPLM	1.604	70	20	71
tiglyl carnitine (C5)	Monocytecount_109L	Monocytecount_109L	-2.76687	0.859016	0.00218494	0.0932846	CPLM	1.619	70	65	7
trimethylamine N-oxide	Creatinine_molL	Creatinine_molL	0.00905193	0.0028067	0.00215875	0.0932846	CPLM	1.926	70	70	0
bilirubin degradation product, C17H18N2O4 (3)	TBILm_molL	TBILm_molL	0.118218	0.0367733	0.00222468	0.0934652	CPLM	1.492	70	67	4
orotidine	Plateletcount_109L	Plateletcount_109L	0.00806608	0.00250933	0.00222693	0.0934652	CPLM	1.056	70	62	11
pantothenate (Vitamin B5)	TBILm_molL	TBILm_molL	0.0598483	0.0186373	0.00224786	0.0938812	CPLM	1.99	70	70	0
glutamine conjugate of C6H10O2 (1)*	CRPimgL	CRPimgL	0.00691157	0.0021591	0.00231462	0.096198	CPLM	1.361	70	61	13
androstenediol (3alpha, 17alpha) monosulfate (3)	ALTjUL	ALTjUL	0.0187071	0.00585095	0.00234066	0.0968079	CPLM	1.538	70	70	0
hydroxyproline	GlucosemmolL	GlucosemmolL	-0.057539	0.0180076	0.00235438	0.0969049	CPLM	1.99	70	70	0
1-linoleoyl-GPG (18:2)*	TBILm_molL	TBILm_molL	0.0853465	0.0267266	0.00236774	0.0969862	CPLM	1.061	70	66	6
taurodeoxycholic acid 3-sulfate	CRPimgL	CRPimgL	0.0112366	0.00352199	0.00238772	0.0973368	CPLM	1.492	70	48	31
phenylpyruvate	CRPimgL	CRPimgL	0.00276064	0.000866669	0.00242307	0.0983074	CPLM	1.013	70	69	1
1-ribosyl-imidazoleacetate*	Creatinine_molL	Creatinine_molL	0.0053746	0.00169068	0.00246821	0.0985121	CPLM	1.99	70	70	0
5,6-dihydrothymine	GlucosemmolL	GlucosemmolL	-0.0437126	0.0137543	0.00247436	0.0985121	CPLM	1.99	70	70	0
alpha-ketoglutaramate*	GlucosemmolL	GlucosemmolL	-0.0498401	0.0156669	0.002452	0.0985121	CPLM	1.01	70	69	1
deoxycholic acid glucuronide	WBCcount_109L	WBCcount_109L	0.12947	0.0407175	0.00246288	0.0985121	CPLM	1.529	70	58	17
N-carbamoylvaline	Plateletcount_109L	Plateletcount_109L	0.0078928	0.00248607	0.002498	0.0989904	CPLM	1.623	70	67	4
1-(1-enyl-palmitoyl)-2-arachidonoyl-GPC (P-16:0/20:4)*	TBILm_molL	TBILm_molL	-0.0533421	0.0168128	0.00251324	0.0991334	CPLM	1.99	70	70	0
5alpha-androstan-3alpha,17alpha-diol disulfate	ALTjUL	ALTjUL	0.0402078	0.0126917	0.0025473	0.0995552	CPLM	1.159	70	45	36
taurolithocholate 3-sulfate	CRPimgL	CRPimgL	0.0134299	0.00423826	0.0025423	0.0995552	CPLM	1.728	70	63	10
1-methyl-5-imidazolelactate	DBILn_molL	DBILn_molL	-0.461417	0.145993	0.00260294	0.100349	CPLM	1.374	70	36	49
alpha-hydroxyisovalerate	CRPimgL	CRPimgL	0.00512927	0.00162164	0.00258445	0.100349	CPLM	1.99	70	70	0
homoarginine	DBILn_molL	DBILn_molL	0.107087	0.0338706	0.00259468	0.100349	CPLM	1.12	70	70	0
betonicine	ALTjUL	ALTjUL	0.0565254	0.0179244	0.00265603	0.101934	CPLM	1.6	70	44	37
8-methoxykynurenate	TBILm_molL	TBILm_molL	0.178007	0.056503	0.00268011	0.10237	CPLM	1.585	70	59	16
glycoursodeoxycholic acid sulfate (1)	GlucosemmolL	GlucosemmolL	0.0909596	0.0288858	0.00269141	0.10237	CPLM	1.699	70	69	1
tricosanoyl sphingomyelin (d18:1/23:0)*	Monocytecount_109L	Monocytecount_109L	0.754804	0.240289	0.00275166	0.104196	CPLM	1.99	70	70	0
arabitol/xylitol	DBILn_molL	DBILn_molL	-0.177214	0.0564814	0.00278086	0.104836	CPLM	1.99	70	70	0
docosadioate (C22-DC)	GlucosemmolL	GlucosemmolL	-0.0637457	0.0203451	0.00281575	0.105684	CPLM	1.022	70	69	1
betonicine	TBILm_molL	TBILm_molL	0.257944	0.0823779	0.00283181	0.10582	CPLM	1.6	70	44	37
1,2-dilinoleoyl-GPC (18:2/18:2)	GGTlUL	GGTlUL	-0.00966727	0.00310407	0.00297177	0.110337	CPLM	1.99	70	70	0
gamma-glutamyl-alpha-lysine	GlucosemmolL	GlucosemmolL	-0.0434687	0.013961	0.00297859	0.110337	CPLM	1.321	70	70	0
2-hydroxyhippurate (salicylurate)	ASTkUL	ASTkUL	0.0341872	0.0110025	0.00303325	0.111481	CPLM	1.49	70	24	66
glutamate	Lymphocytecount_109L	Lymphocytecount_109L	-0.214972	0.0692028	0.00304029	0.111481	CPLM	1.99	70	70	0
methionine	Plateletcount_109L	Plateletcount_109L	-0.00277365	0.000893271	0.00305208	0.111481	CPLM	1.99	70	70	0
N-acetylcarnosine	Creatinine_molL	Creatinine_molL	0.00515354	0.00166032	0.00306181	0.111481	CPLM	1.543	70	69	1
glycine conjugate of C10H14O2 (1)*	Creatinine_molL	Creatinine_molL	0.00884883	0.0028537	0.00308909	0.111996	CPLM	1.066	70	26	63
bilirubin degradation product, C17H20N2O5 (2)	Creatinine_molL	Creatinine_molL	0.00610113	0.00197276	0.00316162	0.114125	CPLM	1.477	70	69	1
valine	ASTkUL	ASTkUL	-0.00487534	0.00157715	0.0031746	0.114125	CPLM	1.843	70	70	0
beta-hydroxyisovalerate	CRPimgL	CRPimgL	0.00415708	0.00134618	0.00320361	0.114684	CPLM	1.99	70	70	0
N-acetylkynurenine (2)	TBILm_molL	TBILm_molL	0.352069	0.114273	0.00326895	0.116533	CPLM	1.401	70	23	67
2-stearoyl-GPE (18:0)*	Lymphocytecount_109L	Lymphocytecount_109L	0.377341	0.122919	0.00337368	0.117184	CPLM	1.99	70	70	0
3-hydroxypyridine sulfate	GGTlUL	GGTlUL	-0.0361833	0.0117996	0.00340604	0.117184	CPLM	1.602	70	45	36
8-methoxykynurenate	DBILn_molL	DBILn_molL	-0.333864	0.108518	0.00330981	0.117184	CPLM	1.585	70	59	16
carotene diol (1)	Monocytecount_109L	Monocytecount_109L	0.74914	0.244063	0.00337744	0.117184	CPLM	1.014	70	70	0
indolelactate	Creatinine_molL	Creatinine_molL	0.00438662	0.00142664	0.0033267	0.117184	CPLM	1.99	70	70	0
linoleoyl-linoleoyl-glycerol (18:2/18:2) [2]*	Lymphocytecount_109L	Lymphocytecount_109L	0.46908	0.15286	0.00338461	0.117184	CPLM	1.197	70	65	7
N-formylphenylalanine	Creatinine_molL	Creatinine_molL	0.00268398	0.000875411	0.00341098	0.117184	CPLM	1.99	70	70	0
pregnenetriol disulfate*	DBILn_molL	DBILn_molL	-0.16236	0.0528336	0.00334312	0.117184	CPLM	1.741	70	70	0
sphingomyelin (d18:1/22:1, d18:2/22:0, d16:1/24:1)*	Lymphocytecount_109L	Lymphocytecount_109L	-0.206812	0.0673657	0.00337229	0.117184	CPLM	1.99	70	70	0
genistein sulfate*	DBILn_molL	DBILn_molL	-0.579291	0.189331	0.00347237	0.118813	CPLM	1.471	70	34	51
2,3-dihydroxyisovalerate	DBILn_molL	DBILn_molL	-0.222137	0.0727772	0.00354558	0.119401	CPLM	1.569	70	68	3
glycocholenate sulfate*	Plateletcount_109L	Plateletcount_109L	0.00472949	0.00154859	0.0035279	0.119401	CPLM	1.434	70	70	0
S-methylcysteine	CRPimgL	CRPimgL	-0.00657038	0.00215154	0.00353037	0.119401	CPLM	1.088	70	66	6
taurodeoxycholate	CRPimgL	CRPimgL	0.0128764	0.00421834	0.00354365	0.119401	CPLM	1.622	70	49	30
N-acetyl-2-aminooctanoate*	Creatinine_molL	Creatinine_molL	0.00588006	0.0019275	0.0035625	0.119498	CPLM	1.29	70	66	6
1-(1-enyl-stearoyl)-2-arachidonoyl-GPE (P-18:0/20:4)*	GGTlUL	GGTlUL	-0.00775443	0.00254555	0.00360637	0.120495	CPLM	1.99	70	70	0
2,4-di-tert-butylphenol	WBCcount_109L	WBCcount_109L	-0.0218698	0.00719057	0.00365576	0.121195	CPLM	1.99	70	70	0
N-formylkynurenine	ASTkUL	ASTkUL	-0.0116463	0.0038282	0.00364761	0.121195	CPLM	1.99	70	70	0
1-arachidonoyl-GPE (20:4n6)*	GGTlUL	GGTlUL	-0.00571616	0.00188343	0.00372312	0.122004	CPLM	1.99	70	70	0
gamma-glutamylvaline	WBCcount_109L	WBCcount_109L	0.0484091	0.0159363	0.00369508	0.122004	CPLM	1.99	70	70	0
tryptophan betaine	GlucosemmolL	GlucosemmolL	-0.0905903	0.0298382	0.00371191	0.122004	CPLM	1.99	70	70	0
glycoursodeoxycholic acid sulfate (1)	ALTjUL	ALTjUL	0.0244277	0.00807315	0.00382071	0.122613	CPLM	1.699	70	69	1
homoarginine	TBILm_molL	TBILm_molL	-0.0551243	0.0182191	0.00382238	0.122613	CPLM	1.12	70	70	0
N-acetylalanine	WBCcount_109L	WBCcount_109L	0.0417584	0.0137861	0.00378611	0.122613	CPLM	1.99	70	70	0
orotate	Creatinine_molL	Creatinine_molL	-0.00422754	0.00139748	0.00382805	0.122613	CPLM	1.99	70	70	0
phenylacetylglutamine	GlucosemmolL	GlucosemmolL	-0.0948058	0.0312901	0.00377689	0.122613	CPLM	1.99	70	70	0
thioproline	Lymphocytecount_109L	Lymphocytecount_109L	-0.630513	0.208236	0.00379843	0.122613	CPLM	1.605	70	68	3
1-(1-enyl-palmitoyl)-GPE (P-16:0)*	Monocytecount_109L	Monocytecount_109L	0.963411	0.318783	0.00386007	0.123167	CPLM	1.137	70	68	3
genistein sulfate*	TBILm_molL	TBILm_molL	0.254344	0.0841971	0.00387462	0.123167	CPLM	1.471	70	34	51
glutamine conjugate of C8H12O4 (1)*	DBILn_molL	DBILn_molL	-0.374708	0.124095	0.00388871	0.123167	CPLM	1.301	70	47	33
homocitrulline	Lymphocytecount_109L	Lymphocytecount_109L	0.700725	0.232341	0.00392811	0.123954	CPLM	1.442	70	61	13
gamma-glutamyl-alpha-lysine	TBILm_molL	TBILm_molL	-0.0469624	0.0155792	0.00394471	0.124018	CPLM	1.321	70	70	0
gamma-glutamylglutamine	GlucosemmolL	GlucosemmolL	-0.0413779	0.0137327	0.0039596	0.124029	CPLM	1.99	70	70	0
1-linoleoyl-GPG (18:2)*	DBILn_molL	DBILn_molL	-0.150477	0.0500061	0.00400338	0.124311	CPLM	1.061	70	66	6
5-hydroxyhexanoate	Plateletcount_109L	Plateletcount_109L	-0.00302855	0.00100591	0.00398555	0.124311	CPLM	1.01	70	69	1
tauroursodeoxycholic acid sulfate (1)	GlucosemmolL	GlucosemmolL	0.122941	0.0408663	0.00401237	0.124311	CPLM	1.331	70	41	41
4-methyl-2-oxopentanoate	Plateletcount_109L	Plateletcount_109L	-0.00588526	0.00196052	0.00408594	0.126131	CPLM	1.99	70	70	0
sphingomyelin (d18:2/21:0, d16:2/23:0)*	Monocytecount_109L	Monocytecount_109L	0.913097	0.304603	0.00413458	0.127172	CPLM	1.042	70	69	1
alpha-hydroxyisocaproate	Creatinine_molL	Creatinine_molL	-0.0039518	0.00132023	0.00418578	0.128031	CPLM	1.068	70	70	0
ascorbic acid 3-sulfate*	TBILm_molL	TBILm_molL	0.0944143	0.0315888	0.00423766	0.128031	CPLM	1.99	70	70	0
bilirubin degradation product, C17H18N2O4 (3)	DBILn_molL	DBILn_molL	-0.20516	0.0686076	0.00422011	0.128031	CPLM	1.492	70	67	4
N2,N5-diacetylornithine	TBILm_molL	TBILm_molL	0.14993	0.050121	0.00420803	0.128031	CPLM	1.543	70	58	17
retinol (Vitamin A)	Creatinine_molL	Creatinine_molL	0.00380914	0.00127393	0.00422319	0.128031	CPLM	1.624	70	70	0
glycine conjugate of C10H14O2 (1)*	TBILm_molL	TBILm_molL	0.208883	0.0700211	0.00430577	0.12963	CPLM	1.066	70	26	63
1-methylguanidine	Creatinine_molL	Creatinine_molL	0.00711728	0.00238737	0.00432895	0.129869	CPLM	1.971	70	70	0
2,3-dihydroxy-2-methylbutyrate	Creatinine_molL	Creatinine_molL	0.00418134	0.0014036	0.00435584	0.130217	CPLM	1.444	70	69	1
cytidine	CRPimgL	CRPimgL	0.005288	0.00177859	0.00442751	0.131897	CPLM	1.99	70	70	0
gamma-glutamylglutamine	TBILm_molL	TBILm_molL	-0.0533153	0.0179531	0.00447028	0.132706	CPLM	1.99	70	70	0
1-(1-enyl-palmitoyl)-2-arachidonoyl-GPC (P-16:0/20:4)*	DBILn_molL	DBILn_molL	0.0942822	0.0318886	0.00463598	0.135357	CPLM	1.99	70	70	0
3-ureidopropionate	CRPimgL	CRPimgL	0.00467632	0.00158169	0.00463704	0.135357	CPLM	1.99	70	70	0
gamma-CEHC glucuronide*	CRPimgL	CRPimgL	0.00968388	0.00327559	0.00463899	0.135357	CPLM	1.214	70	45	36
GlcNAc sulfate conjugate of C21H34O2 steroid	ALTjUL	ALTjUL	0.035243	0.0119099	0.00460367	0.135357	CPLM	1.413	70	51	27
imidazole propionate	Monocytecount_109L	Monocytecount_109L	-1.30926	0.44222	0.00458402	0.135357	CPLM	1.99	70	70	0
1-palmitoyl-2-arachidonoyl-GPE (16:0/20:4)*	GlucosemmolL	GlucosemmolL	0.0423306	0.0143704	0.0047787	0.138485	CPLM	1.03	70	68	3
glycerate	Creatinine_molL	Creatinine_molL	0.00188386	0.000639349	0.00476737	0.138485	CPLM	1.01	70	70	0
1-(1-enyl-palmitoyl)-2-oleoyl-GPC (P-16:0/18:1)*	DBILn_molL	DBILn_molL	0.101383	0.0345526	0.00493351	0.139337	CPLM	1.854	70	70	0
2-hydroxystearate	Lymphocytecount_109L	Lymphocytecount_109L	0.284263	0.0967628	0.00488504	0.139337	CPLM	1.99	70	70	0
3-formylindole	Creatinine_molL	Creatinine_molL	0.00296012	0.00101401	0.00514109	0.139337	CPLM	1.99	70	70	0
3-hydroxyhexanoate	CRPimgL	CRPimgL	0.00452565	0.00154322	0.00495494	0.139337	CPLM	1.99	70	70	0
5alpha-androstan-3alpha,17alpha-diol disulfate	GlucosemmolL	GlucosemmolL	0.102442	0.0351038	0.00515492	0.139337	CPLM	1.159	70	45	36
adipoylcarnitine (C6-DC)	TBILm_molL	TBILm_molL	0.112215	0.0384253	0.00512556	0.139337	CPLM	1.228	70	61	13
androsterone sulfate	ASTkUL	ASTkUL	-0.0122194	0.00417494	0.00503426	0.139337	CPLM	1.528	70	70	0
ascorbic acid 3-sulfate*	DBILn_molL	DBILn_molL	-0.176077	0.0599244	0.00487716	0.139337	CPLM	1.99	70	70	0
bilirubin degradation product, C17H18N2O4 (2)	TBILm_molL	TBILm_molL	0.111764	0.0383045	0.00516179	0.139337	CPLM	1.334	70	62	11
creatinine	DBILn_molL	DBILn_molL	-0.0645921	0.0220034	0.00491469	0.139337	CPLM	1.99	70	70	0
gamma-glutamylmethionine	Creatinine_molL	Creatinine_molL	-0.00658544	0.0022443	0.00493167	0.139337	CPLM	1.129	70	69	1
GlcNAc sulfate conjugate of C21H34O2 steroid	ASTkUL	ASTkUL	-0.029655	0.0101285	0.00501987	0.139337	CPLM	1.413	70	51	27
gulonate*	TBILm_molL	TBILm_molL	0.1659	0.0566906	0.00504023	0.139337	CPLM	1.412	70	50	29
hydroxyasparagine	GlucosemmolL	GlucosemmolL	-0.0434128	0.0148157	0.00498799	0.139337	CPLM	1.99	70	70	0
indolelactate	TBILm_molL	TBILm_molL	0.0579935	0.0198698	0.00514893	0.139337	CPLM	1.99	70	70	0
N6-succinyladenosine	Monocytecount_109L	Monocytecount_109L	-2.08168	0.711736	0.00506279	0.139337	CPLM	1.141	70	58	17
N-acetylproline	GlucosemmolL	GlucosemmolL	-0.0257506	0.00875253	0.00482672	0.139337	CPLM	1.94	70	70	0
nicotinamide riboside	Creatinine_molL	Creatinine_molL	0.00335994	0.00114623	0.00497289	0.139337	CPLM	1.098	70	68	3
O-sulfo-L-tyrosine	Creatinine_molL	Creatinine_molL	0.00537448	0.00184225	0.0051679	0.139337	CPLM	1.99	70	70	0
pregnen-diol disulfate*	GlucosemmolL	GlucosemmolL	0.0573207	0.0195711	0.00500658	0.139337	CPLM	1.655	70	70	0
trigonelline (N-methylnicotinate)	GlucosemmolL	GlucosemmolL	0.0742924	0.0254545	0.00514965	0.139337	CPLM	1.99	70	70	0
xanthine	ALTjUL	ALTjUL	0.00925594	0.00316588	0.00507879	0.139337	CPLM	1.99	70	70	0
N-methylhydroxyproline	CRPimgL	CRPimgL	-0.0112141	0.00384745	0.0052062	0.139927	CPLM	1.802	70	69	1
adenosine	Plateletcount_109L	Plateletcount_109L	0.00525561	0.00180508	0.00525089	0.140684	CPLM	1.148	70	66	6
1-linolenoyl-GPC (18:3)*	Plateletcount_109L	Plateletcount_109L	-0.00368521	0.00126626	0.00526894	0.140725	CPLM	1.99	70	70	0
4-hydroxyphenylacetylglutamine	WBCcount_109L	WBCcount_109L	0.204897	0.0704661	0.0053066	0.140848	CPLM	1.46	70	27	61
N-palmitoyl-sphingosine (d18:1/16:0)	GlucosemmolL	GlucosemmolL	0.0265355	0.00912569	0.00530581	0.140848	CPLM	1.99	70	70	0
4-vinylphenol sulfate	DBILn_molL	DBILn_molL	-0.295605	0.101756	0.00534615	0.141457	CPLM	1.99	70	70	0
eicosanedioate (C20-DC)	CRPimgL	CRPimgL	-0.00317454	0.00109505	0.00543549	0.142987	CPLM	1.99	70	70	0
N-acetylmethionine	Lymphocytecount_109L	Lymphocytecount_109L	0.438255	0.15124	0.00545432	0.142987	CPLM	1.271	70	65	7
N-acetylthreonine	Creatinine_molL	Creatinine_molL	0.00385749	0.00133102	0.00544831	0.142987	CPLM	1.99	70	70	0
5alpha-androstan-3alpha,17alpha-diol disulfate	TBILm_molL	TBILm_molL	0.163722	0.0565426	0.00548711	0.143405	CPLM	1.159	70	45	36
1-(1-enyl-stearoyl)-2-arachidonoyl-GPE (P-18:0/20:4)*	Monocytecount_109L	Monocytecount_109L	0.887874	0.306767	0.00550609	0.143462	CPLM	1.99	70	70	0
(R)-3-hydroxybutyrylcarnitine	CRPimgL	CRPimgL	0.01301	0.00450079	0.00556221	0.143606	CPLM	1.368	70	31	56
pregnen-diol disulfate*	Creatinine_molL	Creatinine_molL	0.00494548	0.00171053	0.005553	0.143606	CPLM	1.655	70	70	0
tiglyl carnitine (C5)	TBILm_molL	TBILm_molL	0.142784	0.0493737	0.00554245	0.143606	CPLM	1.619	70	65	7
N-acetylkynurenine (2)	Monocytecount_109L	Monocytecount_109L	-6.31755	2.18735	0.0055987	0.144112	CPLM	1.401	70	23	67
gamma-glutamylglutamine	DBILn_molL	DBILn_molL	0.0982293	0.0340429	0.00564118	0.144768	CPLM	1.99	70	70	0
succinylcarnitine (C4-DC)	TBILm_molL	TBILm_molL	0.194033	0.0672748	0.00566076	0.144834	CPLM	1.093	70	43	39
androstenediol (3alpha, 17alpha) monosulfate (3)	GlucosemmolL	GlucosemmolL	0.0584696	0.0202848	0.00568807	0.144863	CPLM	1.538	70	70	0
myo-inositol	GlucosemmolL	GlucosemmolL	0.0319352	0.0110812	0.0056959	0.144863	CPLM	1.99	70	70	0
1-(1-enyl-stearoyl)-2-linoleoyl-GPE (P-18:0/18:2)*	CRPimgL	CRPimgL	-0.00407755	0.00141624	0.00573964	0.145541	CPLM	1.179	70	69	1
taurocholenate sulfate*	ASTkUL	ASTkUL	-0.0121842	0.00423461	0.00576851	0.145839	CPLM	1.729	70	70	0
indolepropionate	CRPimgL	CRPimgL	0.02039	0.00709	0.00579083	0.14597	CPLM	1.837	70	58	17
5alpha-androstan-3alpha,17alpha-diol disulfate	DBILn_molL	DBILn_molL	-0.309478	0.107834	0.00588542	0.147917	CPLM	1.159	70	45	36
1-(1-enyl-palmitoyl)-2-oleoyl-GPC (P-16:0/18:1)*	TBILm_molL	TBILm_molL	-0.0523885	0.0182893	0.00597476	0.149281	CPLM	1.854	70	70	0
sphingomyelin (d18:2/23:0, d18:1/23:1, d17:1/24:1)*	Lymphocytecount_109L	Lymphocytecount_109L	-0.224107	0.0782122	0.00595955	0.149281	CPLM	1.99	70	70	0
2-hydroxypalmitate	Lymphocytecount_109L	Lymphocytecount_109L	0.258663	0.0906271	0.00614465	0.151368	CPLM	1.99	70	70	0
4-allylcatechol sulfate	Plateletcount_109L	Plateletcount_109L	-0.0153971	0.00538874	0.0060926	0.151368	CPLM	1.575	70	42	40
gamma-CEHC glucuronide*	Monocytecount_109L	Monocytecount_109L	-2.81589	0.986234	0.00612706	0.151368	CPLM	1.214	70	45	36
gulonate*	Monocytecount_109L	Monocytecount_109L	-2.86192	1.00277	0.0061471	0.151368	CPLM	1.412	70	50	29
N-acetylleucine	GlucosemmolL	GlucosemmolL	-0.0324113	0.0113463	0.00610435	0.151368	CPLM	1.99	70	70	0
glycoursodeoxycholic acid sulfate (1)	Plateletcount_109L	Plateletcount_109L	-0.00743834	0.00260754	0.00617012	0.151497	CPLM	1.699	70	69	1
N-methylproline	CRPimgL	CRPimgL	-0.0114199	0.00400569	0.00619877	0.151763	CPLM	1.99	70	70	0
1-(1-enyl-stearoyl)-2-arachidonoyl-GPE (P-18:0/20:4)*	CRPimgL	CRPimgL	-0.00353427	0.00124083	0.00624287	0.152405	CPLM	1.99	70	70	0
dopamine 3-O-sulfate	Monocytecount_109L	Monocytecount_109L	-2.41559	0.848536	0.00626905	0.152607	CPLM	1.369	70	62	11
kynurenine	DBILn_molL	DBILn_molL	-0.125664	0.044214	0.00634798	0.154088	CPLM	1.99	70	70	0
octadecenedioate (C18:1-DC)	GlucosemmolL	GlucosemmolL	0.0587388	0.02068	0.00637923	0.154406	CPLM	1.99	70	70	0
creatinine	TBILm_molL	TBILm_molL	0.0329247	0.0116004	0.0064162	0.154861	CPLM	1.99	70	70	0
homoarginine	Lymphocytecount_109L	Lymphocytecount_109L	-0.249981	0.0881275	0.00644505	0.155118	CPLM	1.12	70	70	0
1-methylnicotinamide	CRPimgL	CRPimgL	0.0100172	0.0035328	0.00646441	0.155146	CPLM	1.467	70	49	30
4-ethylcatechol sulfate	TBILm_molL	TBILm_molL	0.202891	0.071655	0.00653445	0.155512	CPLM	1.335	70	31	56
isobutyrylcarnitine (C4)	Monocytecount_109L	Monocytecount_109L	-2.74161	0.967799	0.006511	0.155512	CPLM	1.911	70	70	0
N-acetyl-isoputreanine	WBCcount_109L	WBCcount_109L	0.095932	0.0338788	0.00653224	0.155512	CPLM	1.861	70	70	0
6-hydroxyindole sulfate	Creatinine_molL	Creatinine_molL	0.00555356	0.00196329	0.00658424	0.156152	CPLM	1.424	70	66	6
Fibrinopeptide A (2-15)	CRPimgL	CRPimgL	0.0078027	0.00275979	0.00660953	0.156152	CPLM	1.684	70	68	3
GlcNAc sulfate conjugate of C21H34O2 steroid	CRPimgL	CRPimgL	0.00870208	0.00307847	0.00661898	0.156152	CPLM	1.413	70	51	27
indolelactate	WBCcount_109L	WBCcount_109L	0.0487628	0.0172558	0.00663464	0.156152	CPLM	1.99	70	70	0
N-carbamoylvaline	TBILm_molL	TBILm_molL	0.100434	0.0355967	0.00671482	0.156863	CPLM	1.623	70	67	4
threonate	GGTlUL	GGTlUL	-0.00786486	0.00278782	0.00672007	0.156863	CPLM	1.99	70	70	0
vanillactate	TBILm_molL	TBILm_molL	0.163813	0.0580278	0.00668629	0.156863	CPLM	1.372	70	47	33
1-methyl-5-imidazolelactate	Monocytecount_109L	Monocytecount_109L	-3.77868	1.34072	0.00677038	0.157606	CPLM	1.374	70	36	49
1-linoleoyl-GPI* (18:2)*	Lymphocytecount_109L	Lymphocytecount_109L	0.277169	0.0985126	0.00685959	0.159247	CPLM	1.99	70	70	0
(16 or 17)-methylstearate (a19:0 or i19:0)	Lymphocytecount_109L	Lymphocytecount_109L	0.175826	0.0626406	0.00698367	0.159277	CPLM	1.99	70	70	0
2-oxoarginine*	Monocytecount_109L	Monocytecount_109L	0.791503	0.282028	0.00699173	0.159277	CPLM	1.94	70	70	0
gamma-CEHC	DBILn_molL	DBILn_molL	-0.197696	0.0703963	0.00695675	0.159277	CPLM	1.205	70	66	6
N,N-dimethyl-pro-pro	WBCcount_109L	WBCcount_109L	0.0713159	0.0253731	0.00691257	0.159277	CPLM	1.99	70	70	0
N6-carbamoylthreonyladenosine	Monocytecount_109L	Monocytecount_109L	-1.5289	0.544183	0.00693421	0.159277	CPLM	1.613	70	68	3
N-acetylmethionine sulfoxide	Lymphocytecount_109L	Lymphocytecount_109L	0.654917	0.232975	0.00690489	0.159277	CPLM	1.203	70	46	34
phytanate	Lymphocytecount_109L	Lymphocytecount_109L	0.508634	0.181145	0.0069653	0.159277	CPLM	1.99	70	70	0
cytosine	Creatinine_molL	Creatinine_molL	0.00717036	0.00255618	0.00701755	0.159439	CPLM	1.611	70	67	4
sarcosine	DBILn_molL	DBILn_molL	0.127613	0.0455253	0.00705503	0.159864	CPLM	1.99	70	70	0
cys-gly, oxidized	GlucosemmolL	GlucosemmolL	-0.287088	0.10262	0.00716115	0.16141	CPLM	1.335	70	43	39
glycocholenate sulfate*	GlucosemmolL	GlucosemmolL	-0.0664665	0.0237578	0.00715951	0.16141	CPLM	1.434	70	70	0
taurocholate	WBCcount_109L	WBCcount_109L	-0.187945	0.0672172	0.00719015	0.161636	CPLM	1.583	70	62	11
2-hydroxy-4-(methylthio)butanoic acid	WBCcount_109L	WBCcount_109L	0.0791823	0.028339	0.00722835	0.161857	CPLM	1.15	70	63	10
glycochenodeoxycholate glucuronide (1)	GlucosemmolL	GlucosemmolL	0.100601	0.0360111	0.00723799	0.161857	CPLM	1.99	70	70	0
12,13-DiHOME	Plateletcount_109L	Plateletcount_109L	-0.00869144	0.00311785	0.00735507	0.162345	CPLM	1.671	70	68	3
arachidate (20:0)	Creatinine_molL	Creatinine_molL	0.0048311	0.00173276	0.00734612	0.162345	CPLM	1.374	70	67	4
lignoceroyl sphingomyelin (d18:1/24:0)	Monocytecount_109L	Monocytecount_109L	0.601101	0.215376	0.00729021	0.162345	CPLM	1.99	70	70	0
N-methylhydroxyproline	Lymphocytecount_109L	Lymphocytecount_109L	0.734846	0.263481	0.00732844	0.162345	CPLM	1.802	70	69	1
pregnenetriol disulfate*	Creatinine_molL	Creatinine_molL	0.00497245	0.00178196	0.00729995	0.162345	CPLM	1.741	70	70	0
4-hydroxyphenylacetylglutamine	Creatinine_molL	Creatinine_molL	0.0115119	0.00413424	0.00741682	0.163285	CPLM	1.46	70	27	61
glycochenodeoxycholate	WBCcount_109L	WBCcount_109L	-0.144108	0.0517997	0.00746674	0.16396	CPLM	1.635	70	67	4
3beta,7alpha-dihydroxy-5-cholestenoate	Monocytecount_109L	Monocytecount_109L	0.858243	0.309316	0.00761584	0.16476	CPLM	1.033	70	69	1
behenoyl sphingomyelin (d18:1/22:0)*	Monocytecount_109L	Monocytecount_109L	0.552329	0.198864	0.0075596	0.16476	CPLM	1.99	70	70	0
betonicine	GGTlUL	GGTlUL	-0.0404401	0.0145659	0.00758108	0.16476	CPLM	1.6	70	44	37
bilirubin degradation product, C17H20N2O5 (1)	Creatinine_molL	Creatinine_molL	0.00594999	0.00214462	0.00762134	0.16476	CPLM	1.263	70	62	11
gamma-glutamylmethionine	WBCcount_109L	WBCcount_109L	0.0475015	0.0171189	0.00761278	0.16476	CPLM	1.129	70	69	1
indolepropionate	Creatinine_molL	Creatinine_molL	0.0183114	0.00660263	0.00764221	0.16476	CPLM	1.837	70	58	17
N2,N5-diacetylornithine	DBILn_molL	DBILn_molL	-0.274921	0.0989549	0.00754279	0.16476	CPLM	1.543	70	58	17
taurochenodeoxycholic acid 3-sulfate	GlucosemmolL	GlucosemmolL	0.0862887	0.031122	0.00765785	0.16476	CPLM	1.99	70	69	1
arabonate/xylonate	Creatinine_molL	Creatinine_molL	0.00474176	0.00171545	0.00783264	0.166855	CPLM	1.99	70	70	0
epiandrosterone sulfate	Lymphocytecount_109L	Lymphocytecount_109L	-0.436079	0.157615	0.00777889	0.166855	CPLM	1.458	70	69	1
pentadecanoate (15:0)	Lymphocytecount_109L	Lymphocytecount_109L	0.196186	0.0709761	0.00783355	0.166855	CPLM	1.99	70	70	0
serine	ASTkUL	ASTkUL	-0.00421495	0.0015248	0.00783023	0.166855	CPLM	1.99	70	70	0
S-methylcysteine	GlucosemmolL	GlucosemmolL	-0.0957521	0.0346621	0.00786857	0.167183	CPLM	1.088	70	66	6
adipoylcarnitine (C6-DC)	DBILn_molL	DBILn_molL	-0.219588	0.0795353	0.00790134	0.167461	CPLM	1.228	70	61	13
1-methylnicotinamide	ALTjUL	ALTjUL	0.0349949	0.0127239	0.008127	0.167744	CPLM	1.467	70	49	30
2-aminobutyrate	DBILn_molL	DBILn_molL	0.107741	0.0391277	0.00805695	0.167744	CPLM	1.043	70	69	1
3-(4-hydroxyphenyl)lactate (HPLA)	CRPimgL	CRPimgL	0.00343457	0.00124888	0.00813125	0.167744	CPLM	1.99	70	70	0
3-amino-2-piperidone	GlucosemmolL	GlucosemmolL	-0.0297122	0.0107799	0.00799956	0.167744	CPLM	1.99	70	70	0
5alpha-androstan-3alpha,17beta-diol disulfate	ALTjUL	ALTjUL	0.0316996	0.0115096	0.00804357	0.167744	CPLM	1.518	70	59	16
epiandrosterone sulfate	Monocytecount_109L	Monocytecount_109L	1.22151	0.443306	0.00801649	0.167744	CPLM	1.458	70	69	1
eugenol sulfate	WBCcount_109L	WBCcount_109L	0.184675	0.0670285	0.00802277	0.167744	CPLM	1.556	70	41	41
gamma-glutamyl-alpha-lysine	DBILn_molL	DBILn_molL	0.0804908	0.0292285	0.00805106	0.167744	CPLM	1.321	70	70	0
glutamine conjugate of C8H12O4 (1)*	Monocytecount_109L	Monocytecount_109L	-3.01995	1.09685	0.00806305	0.167744	CPLM	1.301	70	47	33
glycoursodeoxycholic acid sulfate (1)	CRPimgL	CRPimgL	0.00670633	0.00243781	0.00811319	0.167744	CPLM	1.699	70	69	1
vanillylmandelate (VMA)	Monocytecount_109L	Monocytecount_109L	-2.20716	0.802266	0.00810894	0.167744	CPLM	1.507	70	64	9
1,2-dilinoleoyl-GPC (18:2/18:2)	CRPimgL	CRPimgL	-0.0041585	0.001513	0.00816645	0.168063	CPLM	1.99	70	70	0
1-(1-enyl-palmitoyl)-GPC (P-16:0)*	TBILm_molL	TBILm_molL	-0.0566116	0.0206758	0.00839643	0.168721	CPLM	1.407	70	70	0
2-methylbutyrylcarnitine (C5)	Monocytecount_109L	Monocytecount_109L	-2.16546	0.790512	0.00836878	0.168721	CPLM	1.594	70	65	7
3-hydroxybutyroylglycine	Plateletcount_109L	Plateletcount_109L	0.00567839	0.00207017	0.00828792	0.168721	CPLM	1.386	70	68	3
3-hydroxypyridine sulfate	Plateletcount_109L	Plateletcount_109L	-0.0158323	0.00577196	0.00828792	0.168721	CPLM	1.602	70	45	36
delta-CEHC glucuronide	Monocytecount_109L	Monocytecount_109L	-4.71003	1.71821	0.00832604	0.168721	CPLM	1.208	70	22	69
glu-gly-asn-val	Plateletcount_109L	Plateletcount_109L	-0.00726144	0.00264933	0.00833427	0.168721	CPLM	1.599	70	68	3
N(1)-acetylspermidine	WBCcount_109L	WBCcount_109L	0.0856019	0.0312201	0.00831161	0.168721	CPLM	1.631	70	68	3
N-acetylglycine	TBILm_molL	TBILm_molL	-0.0408306	0.0149097	0.00838605	0.168721	CPLM	1.99	70	70	0
N-acetylputrescine	GGTlUL	GGTlUL	0.00695564	0.00253376	0.00823897	0.168721	CPLM	1.99	70	70	0
N-palmitoyl-sphingosine (d18:1/16:0)	CRPimgL	CRPimgL	0.0020154	0.00073557	0.00835544	0.168721	CPLM	1.99	70	70	0
isocaproate (i6:0)	Plateletcount_109L	Plateletcount_109L	-0.00639908	0.00234017	0.00847764	0.169952	CPLM	1.465	70	66	6
androstenediol (3beta,17beta) disulfate (1)	Creatinine_molL	Creatinine_molL	0.00594981	0.00217979	0.00858897	0.170256	CPLM	1.825	70	70	0
bilirubin degradation product, C17H18N2O4 (2)	DBILn_molL	DBILn_molL	-0.19463	0.0712752	0.00856281	0.170256	CPLM	1.334	70	62	11
cis-3,4-methyleneheptanoate	ASTkUL	ASTkUL	-0.0107638	0.00394369	0.00859275	0.170256	CPLM	1.99	70	70	0
nonadecanoate (19:0)	Lymphocytecount_109L	Lymphocytecount_109L	0.170527	0.0624562	0.00857021	0.170256	CPLM	1.99	70	70	0
tiglyl carnitine (C5)	DBILn_molL	DBILn_molL	-0.259576	0.0950179	0.00853596	0.170256	CPLM	1.619	70	65	7
N-acetyl-aspartyl-glutamate (NAAG)	TBILm_molL	TBILm_molL	0.194088	0.0711918	0.0086636	0.171144	CPLM	1.048	70	24	66
oxalate (ethanedioate)	GGTlUL	GGTlUL	-0.00644087	0.00236306	0.00867773	0.171144	CPLM	1.99	70	70	0
N,N-dimethyl-5-aminovalerate	Lymphocytecount_109L	Lymphocytecount_109L	0.284922	0.104664	0.00875603	0.17229	CPLM	1.05	70	69	1
1-methyl-5-imidazoleacetate	Creatinine_molL	Creatinine_molL	0.0087069	0.00320728	0.00893218	0.174138	CPLM	1.99	70	70	0
2-aminobutyrate	TBILm_molL	TBILm_molL	-0.0571541	0.0210405	0.0088933	0.174138	CPLM	1.043	70	69	1
6-oxopiperidine-2-carboxylate	Lymphocytecount_109L	Lymphocytecount_109L	0.417181	0.153721	0.00895216	0.174138	CPLM	1.362	70	67	4
7-methylxanthine	Creatinine_molL	Creatinine_molL	0.00279787	0.00103086	0.00894653	0.174138	CPLM	1.439	70	70	0
stearate (18:0)	Lymphocytecount_109L	Lymphocytecount_109L	0.121375	0.0447056	0.00892612	0.174138	CPLM	1.99	70	70	0
bilirubin	Plateletcount_109L	Plateletcount_109L	-0.00881083	0.0032514	0.00904797	0.175518	CPLM	1.448	70	58	17
N-acetylglycine	DBILn_molL	DBILn_molL	0.0766023	0.0282751	0.00906433	0.175518	CPLM	1.99	70	70	0
3-methylglutarylcarnitine (2)	Creatinine_molL	Creatinine_molL	0.00832641	0.0030785	0.00917217	0.175611	CPLM	1.468	70	47	33
catechol sulfate	ALTjUL	ALTjUL	0.0281713	0.0104136	0.00915923	0.175611	CPLM	1.74	70	67	4
glycerophosphoserine*	WBCcount_109L	WBCcount_109L	0.0386842	0.0142897	0.00911312	0.175611	CPLM	1.022	70	68	3
hippurate	GlucosemmolL	GlucosemmolL	-0.110741	0.0409437	0.00917191	0.175611	CPLM	1.99	70	70	0
hydroxypalmitoyl sphingomyelin (d18:1/16:0(OH))	CRPimgL	CRPimgL	0.0031791	0.00117431	0.00911153	0.175611	CPLM	1.99	70	70	0
adenosine	Monocytecount_109L	Monocytecount_109L	-1.21902	0.451474	0.00928444	0.177362	CPLM	1.148	70	66	6
acisoga	WBCcount_109L	WBCcount_109L	0.134314	0.0498219	0.00938773	0.178137	CPLM	1.988	70	69	1
N,N-dimethyl-5-aminovalerate	Plateletcount_109L	Plateletcount_109L	0.00382108	0.00141677	0.00935903	0.178137	CPLM	1.05	70	69	1
[truncated: 8,072 more rows]

## Sheet: Protein-Clincal
feature	metadata	value	coef	stderr	pval	qval	base.model	tweedie.index	N	N.not.zero	percent.zero
[truncated: 7,572 more rows]
