# Supplementary material for: Metabolite, protein, and tissue dysfunction associated with COVID-19 disease severity
Source: Sci Rep. 2022 Jul 16;12:12204. doi: 10.1038/s41598-022-16396-9 (PMC9288092; doi:10.1038/s41598-022-16396-9)
Supplement: Supplementary file 4 — Supplementary Information 4. [file 41598_2022_16396_MOESM4_ESM.xlsx]

## Sheet: Severe-Health (metabolite)
	pathway	pathway_members	pval	fdr	n	N	set_enrichment_score
W13	Arginine and Proline Metabolism	HMDB0000904;HMDB0000214;HMDB0000191;HMDB0000052;HMDB0000134;HMDB0000517;HMDB0000148;HMDB0000208;HMDB0001301;HMDB0000162;HMDB0000725;HMDB0000254;HMDB0000123;HMDB0000128;HMDB0000064;HMDB0000294;HMDB0002273	0.0109889	0.733545	17	53	3026.5
W118	Guanidinoacetate Methyltransferase Deficiency (GAMT Deficiency)	HMDB0000904;HMDB0000214;HMDB0000191;HMDB0000052;HMDB0000134;HMDB0000517;HMDB0000148;HMDB0000208;HMDB0001301;HMDB0000162;HMDB0000725;HMDB0000254;HMDB0000123;HMDB0000128;HMDB0000064;HMDB0000294;HMDB0002273	0.0109889	0.733545	17	53	3026.5
W134	Prolidase Deficiency (PD)	HMDB0000904;HMDB0000214;HMDB0000191;HMDB0000052;HMDB0000134;HMDB0000517;HMDB0000148;HMDB0000208;HMDB0001301;HMDB0000162;HMDB0000725;HMDB0000254;HMDB0000123;HMDB0000128;HMDB0000064;HMDB0000294;HMDB0002273	0.0109889	0.733545	17	53	3026.5
W135	Prolinemia Type II	HMDB0000904;HMDB0000214;HMDB0000191;HMDB0000052;HMDB0000134;HMDB0000517;HMDB0000148;HMDB0000208;HMDB0001301;HMDB0000162;HMDB0000725;HMDB0000254;HMDB0000123;HMDB0000128;HMDB0000064;HMDB0000294;HMDB0002273	0.0109889	0.733545	17	53	3026.5
W202	Hyperprolinemia Type II	HMDB0000904;HMDB0000214;HMDB0000191;HMDB0000052;HMDB0000134;HMDB0000517;HMDB0000148;HMDB0000208;HMDB0001301;HMDB0000162;HMDB0000725;HMDB0000254;HMDB0000123;HMDB0000128;HMDB0000064;HMDB0000294;HMDB0002273	0.0109889	0.733545	17	53	3026.5
W203	Hyperprolinemia Type I	HMDB0000904;HMDB0000214;HMDB0000191;HMDB0000052;HMDB0000134;HMDB0000517;HMDB0000148;HMDB0000208;HMDB0001301;HMDB0000162;HMDB0000725;HMDB0000254;HMDB0000123;HMDB0000128;HMDB0000064;HMDB0000294;HMDB0002273	0.0109889	0.733545	17	53	3026.5
W204	Arginine: Glycine Amidinotransferase Deficiency (AGAT Deficiency)	HMDB0000904;HMDB0000214;HMDB0000191;HMDB0000052;HMDB0000134;HMDB0000517;HMDB0000148;HMDB0000208;HMDB0001301;HMDB0000162;HMDB0000725;HMDB0000254;HMDB0000123;HMDB0000128;HMDB0000064;HMDB0000294;HMDB0002273	0.0109889	0.733545	17	53	3026.5
W205	Ornithine Aminotransferase Deficiency (OAT Deficiency)	HMDB0000904;HMDB0000214;HMDB0000191;HMDB0000052;HMDB0000134;HMDB0000517;HMDB0000148;HMDB0000208;HMDB0001301;HMDB0000162;HMDB0000725;HMDB0000254;HMDB0000123;HMDB0000128;HMDB0000064;HMDB0000294;HMDB0002273	0.0109889	0.733545	17	53	3026.5
W235	Creatine Deficiency, Guanidinoacetate Methyltransferase Deficiency	HMDB0000904;HMDB0000214;HMDB0000191;HMDB0000052;HMDB0000134;HMDB0000517;HMDB0000148;HMDB0000208;HMDB0001301;HMDB0000162;HMDB0000725;HMDB0000254;HMDB0000123;HMDB0000128;HMDB0000064;HMDB0000294;HMDB0002273	0.0109889	0.733545	17	53	3026.5
W236	Hyperornithinemia with Gyrate Atrophy (HOGA)	HMDB0000904;HMDB0000214;HMDB0000191;HMDB0000052;HMDB0000134;HMDB0000517;HMDB0000148;HMDB0000208;HMDB0001301;HMDB0000162;HMDB0000725;HMDB0000254;HMDB0000123;HMDB0000128;HMDB0000064;HMDB0000294;HMDB0002273	0.0109889	0.733545	17	53	3026.5
W237	Hyperornithinemia-Hyperammonemia-Homocitrullinuria [HHH-syndrome]	HMDB0000904;HMDB0000214;HMDB0000191;HMDB0000052;HMDB0000134;HMDB0000517;HMDB0000148;HMDB0000208;HMDB0001301;HMDB0000162;HMDB0000725;HMDB0000254;HMDB0000123;HMDB0000128;HMDB0000064;HMDB0000294;HMDB0002273	0.0109889	0.733545	17	53	3026.5
W238	L-Arginine:Glycine Amidinotransferase Deficiency	HMDB0000904;HMDB0000214;HMDB0000191;HMDB0000052;HMDB0000134;HMDB0000517;HMDB0000148;HMDB0000208;HMDB0001301;HMDB0000162;HMDB0000725;HMDB0000254;HMDB0000123;HMDB0000128;HMDB0000064;HMDB0000294;HMDB0002273	0.0109889	0.733545	17	53	3026.5
W18	Caffeine Metabolism	HMDB0001889;HMDB0001860;HMDB0010738;HMDB0001991;HMDB0011103	0.0111538	0.733545	5	25	475.5
W34	Purine Metabolism	HMDB0000133;HMDB0000292;HMDB0000148;HMDB0000641;HMDB0000123;HMDB0000191;HMDB0000134;HMDB0000299;HMDB0000195;HMDB0000157;HMDB0000289;HMDB0000071;HMDB0000050;HMDB0000034	0.0113379	0.733545	14	74	5453
W102	Adenosine Deaminase Deficiency	HMDB0000133;HMDB0000292;HMDB0000148;HMDB0000641;HMDB0000123;HMDB0000191;HMDB0000134;HMDB0000299;HMDB0000195;HMDB0000157;HMDB0000289;HMDB0000071;HMDB0000050;HMDB0000034	0.0113379	0.733545	14	74	5453
W103	Adenylosuccinate Lyase Deficiency	HMDB0000133;HMDB0000292;HMDB0000148;HMDB0000641;HMDB0000123;HMDB0000191;HMDB0000134;HMDB0000299;HMDB0000195;HMDB0000157;HMDB0000289;HMDB0000071;HMDB0000050;HMDB0000034	0.0113379	0.733545	14	74	5453
W104	AICA-Ribosiduria	HMDB0000133;HMDB0000292;HMDB0000148;HMDB0000641;HMDB0000123;HMDB0000191;HMDB0000134;HMDB0000299;HMDB0000195;HMDB0000157;HMDB0000289;HMDB0000071;HMDB0000050;HMDB0000034	0.0113379	0.733545	14	74	5453
W131	Molybdenum Cofactor Deficiency	HMDB0000133;HMDB0000292;HMDB0000148;HMDB0000641;HMDB0000123;HMDB0000191;HMDB0000134;HMDB0000299;HMDB0000195;HMDB0000157;HMDB0000289;HMDB0000071;HMDB0000050;HMDB0000034	0.0113379	0.733545	14	74	5453
W136	Purine Nucleoside Phosphorylase Deficiency	HMDB0000133;HMDB0000292;HMDB0000148;HMDB0000641;HMDB0000123;HMDB0000191;HMDB0000134;HMDB0000299;HMDB0000195;HMDB0000157;HMDB0000289;HMDB0000071;HMDB0000050;HMDB0000034	0.0113379	0.733545	14	74	5453
W142	Xanthine Dehydrogenase Deficiency (Xanthinuria)	HMDB0000133;HMDB0000292;HMDB0000148;HMDB0000641;HMDB0000123;HMDB0000191;HMDB0000134;HMDB0000299;HMDB0000195;HMDB0000157;HMDB0000289;HMDB0000071;HMDB0000050;HMDB0000034	0.0113379	0.733545	14	74	5453
W206	Lesch-Nyhan Syndrome (LNS)	HMDB0000133;HMDB0000292;HMDB0000148;HMDB0000641;HMDB0000123;HMDB0000191;HMDB0000134;HMDB0000299;HMDB0000195;HMDB0000157;HMDB0000289;HMDB0000071;HMDB0000050;HMDB0000034	0.0113379	0.733545	14	74	5453
W207	Gout or Kelley-Seegmiller Syndrome	HMDB0000133;HMDB0000292;HMDB0000148;HMDB0000641;HMDB0000123;HMDB0000191;HMDB0000134;HMDB0000299;HMDB0000195;HMDB0000157;HMDB0000289;HMDB0000071;HMDB0000050;HMDB0000034	0.0113379	0.733545	14	74	5453
W214	Azathioprine Action Pathway	HMDB0000641;HMDB0000133;HMDB0000292;HMDB0000148;HMDB0000123;HMDB0000191;HMDB0000134;HMDB0000299;HMDB0000195;HMDB0000157;HMDB0000289;HMDB0000071;HMDB0000050;HMDB0000034	0.0113379	0.733545	14	96	5453
W215	Mercaptopurine Action Pathway	HMDB0000641;HMDB0000133;HMDB0000292;HMDB0000148;HMDB0000123;HMDB0000191;HMDB0000134;HMDB0000299;HMDB0000195;HMDB0000157;HMDB0000289;HMDB0000071;HMDB0000050;HMDB0000034	0.0113379	0.733545	14	94	5453
W217	Thioguanine Action Pathway	HMDB0000641;HMDB0000133;HMDB0000292;HMDB0000148;HMDB0000123;HMDB0000191;HMDB0000134;HMDB0000299;HMDB0000195;HMDB0000157;HMDB0000289;HMDB0000071;HMDB0000050;HMDB0000034	0.0113379	0.733545	14	95	5453
W239	Xanthinuria Type I	HMDB0000133;HMDB0000292;HMDB0000148;HMDB0000641;HMDB0000123;HMDB0000191;HMDB0000134;HMDB0000299;HMDB0000195;HMDB0000157;HMDB0000289;HMDB0000071;HMDB0000050;HMDB0000034	0.0113379	0.733545	14	74	5453
W240	Xanthinuria Type II	HMDB0000133;HMDB0000292;HMDB0000148;HMDB0000641;HMDB0000123;HMDB0000191;HMDB0000134;HMDB0000299;HMDB0000195;HMDB0000157;HMDB0000289;HMDB0000071;HMDB0000050;HMDB0000034	0.0113379	0.733545	14	74	5453
W259	Adenine Phosphoribosyltransferase Deficiency (APRT)	HMDB0000133;HMDB0000292;HMDB0000148;HMDB0000641;HMDB0000123;HMDB0000191;HMDB0000134;HMDB0000299;HMDB0000195;HMDB0000157;HMDB0000289;HMDB0000071;HMDB0000050;HMDB0000034	0.0113379	0.733545	14	74	5453
W260	Mitochondrial DNA Depletion Syndrome	HMDB0000133;HMDB0000292;HMDB0000148;HMDB0000641;HMDB0000123;HMDB0000191;HMDB0000134;HMDB0000299;HMDB0000195;HMDB0000157;HMDB0000289;HMDB0000071;HMDB0000050;HMDB0000034	0.0113379	0.733545	14	74	5453
W261	Myoadenylate Deaminase Deficiency	HMDB0000133;HMDB0000292;HMDB0000148;HMDB0000641;HMDB0000123;HMDB0000191;HMDB0000134;HMDB0000299;HMDB0000195;HMDB0000157;HMDB0000289;HMDB0000071;HMDB0000050;HMDB0000034	0.0113379	0.733545	14	74	5453
W3	Glycine and Serine Metabolism	HMDB0000243;HMDB0000123;HMDB0000092;HMDB0000271;HMDB0000187;HMDB0000161;HMDB0000517;HMDB0000128;HMDB0000064;HMDB0000043;HMDB0000696;HMDB0000139;HMDB0000148;HMDB0000208;HMDB0000099;HMDB0000574	0.0258555	0.733545	16	56	3006
W111	Dihydropyrimidine Dehydrogenase Deficiency (DHPD)	HMDB0000243;HMDB0000123;HMDB0000092;HMDB0000271;HMDB0000187;HMDB0000161;HMDB0000517;HMDB0000128;HMDB0000064;HMDB0000043;HMDB0000696;HMDB0000139;HMDB0000148;HMDB0000208;HMDB0000099;HMDB0000574	0.0258555	0.733545	16	56	3006
W145	Non-Ketotic Hyperglycinemia	HMDB0000243;HMDB0000123;HMDB0000092;HMDB0000271;HMDB0000187;HMDB0000161;HMDB0000517;HMDB0000128;HMDB0000064;HMDB0000043;HMDB0000696;HMDB0000139;HMDB0000148;HMDB0000208;HMDB0000099;HMDB0000574	0.0258555	0.733545	16	56	3006
W152	Dimethylglycine Dehydrogenase Deficiency	HMDB0000243;HMDB0000123;HMDB0000092;HMDB0000271;HMDB0000187;HMDB0000161;HMDB0000517;HMDB0000128;HMDB0000064;HMDB0000043;HMDB0000696;HMDB0000139;HMDB0000148;HMDB0000208;HMDB0000099;HMDB0000574	0.0258555	0.733545	16	112	3006
W154	Sarcosinemia	HMDB0000243;HMDB0000123;HMDB0000092;HMDB0000271;HMDB0000187;HMDB0000161;HMDB0000517;HMDB0000128;HMDB0000064;HMDB0000043;HMDB0000696;HMDB0000139;HMDB0000148;HMDB0000208;HMDB0000099;HMDB0000574	0.0258555	0.733545	16	56	3006
W227	Hyperglycinemia, Non-Ketotic	HMDB0000243;HMDB0000123;HMDB0000092;HMDB0000271;HMDB0000187;HMDB0000161;HMDB0000517;HMDB0000128;HMDB0000064;HMDB0000043;HMDB0000696;HMDB0000139;HMDB0000148;HMDB0000208;HMDB0000099;HMDB0000574	0.0258555	0.733545	16	56	3006
W326	3-Phosphoglycerate Dehydrogenase Deficiency	HMDB0000243;HMDB0000123;HMDB0000092;HMDB0000271;HMDB0000187;HMDB0000161;HMDB0000517;HMDB0000128;HMDB0000064;HMDB0000043;HMDB0000696;HMDB0000139;HMDB0000148;HMDB0000208;HMDB0000099;HMDB0000574	0.0258555	0.733545	16	56	3006
W155	Azithromycin Action Pathway	HMDB0000161;HMDB0000162;HMDB0000883;HMDB0000168;HMDB0000167;HMDB0000687;HMDB0000696;HMDB0000177;HMDB0000172	0.0317568	0.733545	9	20	1463.5
W156	Clarithromycin Action Pathway	HMDB0000161;HMDB0000162;HMDB0000883;HMDB0000168;HMDB0000167;HMDB0000687;HMDB0000696;HMDB0000177;HMDB0000172	0.0317568	0.733545	9	20	1463.5
W157	Clindamycin Action Pathway	HMDB0000161;HMDB0000162;HMDB0000883;HMDB0000168;HMDB0000167;HMDB0000687;HMDB0000696;HMDB0000177;HMDB0000172	0.0317568	0.733545	9	20	1463.5
W158	Erythromycin Action Pathway	HMDB0000161;HMDB0000162;HMDB0000883;HMDB0000168;HMDB0000167;HMDB0000687;HMDB0000696;HMDB0000177;HMDB0000172	0.0317568	0.733545	9	20	1463.5
W159	Roxithromycin Action Pathway	HMDB0000161;HMDB0000162;HMDB0000883;HMDB0000168;HMDB0000167;HMDB0000687;HMDB0000696;HMDB0000177;HMDB0000172	0.0317568	0.733545	9	20	1463.5
W160	Telithromycin Action Pathway	HMDB0000161;HMDB0000162;HMDB0000883;HMDB0000168;HMDB0000167;HMDB0000687;HMDB0000696;HMDB0000177;HMDB0000172	0.0317568	0.733545	9	20	1463.5
W161	Amikacin Action Pathway	HMDB0000161;HMDB0000162;HMDB0000883;HMDB0000168;HMDB0000167;HMDB0000687;HMDB0000696;HMDB0000177;HMDB0000172	0.0317568	0.733545	9	20	1463.5
W162	Gentamicin Action Pathway	HMDB0000161;HMDB0000162;HMDB0000883;HMDB0000168;HMDB0000167;HMDB0000687;HMDB0000696;HMDB0000177;HMDB0000172	0.0317568	0.733545	9	20	1463.5
W163	Kanamycin Action Pathway	HMDB0000161;HMDB0000162;HMDB0000883;HMDB0000168;HMDB0000167;HMDB0000687;HMDB0000696;HMDB0000177;HMDB0000172	0.0317568	0.733545	9	20	1463.5
W164	Neomycin Action Pathway	HMDB0000161;HMDB0000162;HMDB0000883;HMDB0000168;HMDB0000167;HMDB0000687;HMDB0000696;HMDB0000177;HMDB0000172	0.0317568	0.733545	9	20	1463.5
W165	Netilmicin Action Pathway	HMDB0000161;HMDB0000162;HMDB0000883;HMDB0000168;HMDB0000167;HMDB0000687;HMDB0000696;HMDB0000177;HMDB0000172	0.0317568	0.733545	9	20	1463.5
W166	Spectinomycin Action Pathway	HMDB0000161;HMDB0000162;HMDB0000883;HMDB0000168;HMDB0000167;HMDB0000687;HMDB0000696;HMDB0000177;HMDB0000172	0.0317568	0.733545	9	20	1463.5
W167	Streptomycin Action Pathway	HMDB0000161;HMDB0000162;HMDB0000883;HMDB0000168;HMDB0000167;HMDB0000687;HMDB0000696;HMDB0000177;HMDB0000172	0.0317568	0.733545	9	20	1463.5
W168	Clomocycline Action Pathway	HMDB0000161;HMDB0000162;HMDB0000883;HMDB0000168;HMDB0000167;HMDB0000687;HMDB0000696;HMDB0000177;HMDB0000172	0.0317568	0.733545	9	20	1463.5
W170	Demeclocycline Action Pathway	HMDB0000161;HMDB0000162;HMDB0000883;HMDB0000168;HMDB0000167;HMDB0000687;HMDB0000696;HMDB0000177;HMDB0000172	0.0317568	0.733545	9	20	1463.5
W171	Doxycycline Action Pathway	HMDB0000161;HMDB0000162;HMDB0000883;HMDB0000168;HMDB0000167;HMDB0000687;HMDB0000696;HMDB0000177;HMDB0000172	0.0317568	0.733545	9	20	1463.5
W172	Minocycline Action Pathway	HMDB0000161;HMDB0000162;HMDB0000883;HMDB0000168;HMDB0000167;HMDB0000687;HMDB0000696;HMDB0000177;HMDB0000172	0.0317568	0.733545	9	20	1463.5
W173	Oxytetracycline Action Pathway	HMDB0000161;HMDB0000162;HMDB0000883;HMDB0000168;HMDB0000167;HMDB0000687;HMDB0000696;HMDB0000177;HMDB0000172	0.0317568	0.733545	9	20	1463.5
W174	Tetracycline Action Pathway	HMDB0000161;HMDB0000162;HMDB0000883;HMDB0000168;HMDB0000167;HMDB0000687;HMDB0000696;HMDB0000177;HMDB0000172	0.0317568	0.733545	9	20	1463.5
W175	Lymecycline Action Pathway	HMDB0000161;HMDB0000162;HMDB0000883;HMDB0000168;HMDB0000167;HMDB0000687;HMDB0000696;HMDB0000177;HMDB0000172	0.0317568	0.733545	9	20	1463.5
W318	Tobramycin Action Pathway	HMDB0000161;HMDB0000162;HMDB0000883;HMDB0000168;HMDB0000167;HMDB0000687;HMDB0000696;HMDB0000177;HMDB0000172	0.0317568	0.733545	9	20	1463.5
W319	Tigecycline Action Pathway	HMDB0000161;HMDB0000162;HMDB0000883;HMDB0000168;HMDB0000167;HMDB0000687;HMDB0000696;HMDB0000177;HMDB0000172	0.0317568	0.733545	9	20	1463.5
W320	Arbekacin Action Pathway	HMDB0000161;HMDB0000162;HMDB0000883;HMDB0000168;HMDB0000167;HMDB0000687;HMDB0000696;HMDB0000177;HMDB0000172	0.0317568	0.733545	9	20	1463.5
W321	Paromomycin Action Pathway	HMDB0000161;HMDB0000162;HMDB0000883;HMDB0000168;HMDB0000167;HMDB0000687;HMDB0000696;HMDB0000177;HMDB0000172	0.0317568	0.733545	9	20	1463.5
W330	Rolitetracycline Action Pathway	HMDB0000161;HMDB0000162;HMDB0000883;HMDB0000168;HMDB0000167;HMDB0000687;HMDB0000696;HMDB0000177;HMDB0000172	0.0317568	0.733545	9	20	1463.5
W331	Methacycline Action Pathway	HMDB0000161;HMDB0000162;HMDB0000883;HMDB0000168;HMDB0000167;HMDB0000687;HMDB0000696;HMDB0000177;HMDB0000172	0.0317568	0.733545	9	20	1463.5
W332	Lincomycin Action Pathway	HMDB0000161;HMDB0000162;HMDB0000883;HMDB0000168;HMDB0000167;HMDB0000687;HMDB0000696;HMDB0000177;HMDB0000172	0.0317568	0.733545	9	20	1463.5
W333	Chloramphenicol Action Pathway	HMDB0000161;HMDB0000162;HMDB0000883;HMDB0000168;HMDB0000167;HMDB0000687;HMDB0000696;HMDB0000177;HMDB0000172	0.0317568	0.733545	9	20	1463.5
W334	Troleandomycin Action Pathway	HMDB0000161;HMDB0000162;HMDB0000883;HMDB0000168;HMDB0000167;HMDB0000687;HMDB0000696;HMDB0000177;HMDB0000172	0.0317568	0.733545	9	20	1463.5
W335	Josamycin Action Pathway	HMDB0000161;HMDB0000162;HMDB0000883;HMDB0000168;HMDB0000167;HMDB0000687;HMDB0000696;HMDB0000177;HMDB0000172	0.0317568	0.733545	9	20	1463.5
W29	Galactose Metabolism	HMDB0000169;HMDB0000211;HMDB0000131;HMDB0000660;HMDB0000122	0.0505642	0.733545	5	36	2103.5
W113	Galactosemia	HMDB0000169;HMDB0000211;HMDB0000131;HMDB0000660;HMDB0000122	0.0505642	0.733545	5	36	2103.5
W39	Starch and Sucrose Metabolism	HMDB0000660;HMDB0000163;HMDB0000127	0.0807346	0.733545	3	30	1326.5
W274	Glycogen Synthetase Deficiency	HMDB0000660;HMDB0000163;HMDB0000127	0.0807346	0.733545	3	30	1326.5
W275	Glycogenosis, Type III. Cori Disease, Debrancher Glycogenosis	HMDB0000660;HMDB0000163;HMDB0000127	0.0807346	0.733545	3	30	1326.5
W276	Glycogenosis, Type IV. Amylopectinosis, Anderson Disease	HMDB0000660;HMDB0000163;HMDB0000127	0.0807346	0.733545	3	30	1326.5
W277	Glycogenosis, Type VI. Hers Disease	HMDB0000660;HMDB0000163;HMDB0000127	0.0807346	0.733545	3	30	1326.5
W278	Mucopolysaccharidosis VII. Sly Syndrome	HMDB0000660;HMDB0000163;HMDB0000127	0.0807346	0.733545	3	30	1326.5
W279	Sucrase-Isomaltase Deficiency	HMDB0000660;HMDB0000163;HMDB0000127	0.0807346	0.733545	3	30	1326.5
W12	Alpha Linolenic Acid and Linoleic Acid Metabolism	HMDB0001388;HMDB0006547;HMDB0000673;HMDB0001999;HMDB0002007;HMDB0001043;HMDB0002226;HMDB0002183	0.11568	0.733545	8	18	1509
W45	Androgen and Estrogen Metabolism	HMDB0001425;HMDB0001032	0.12277	0.733545	2	32	911
W200	17-beta Hydroxysteroid Dehydrogenase III Deficiency	HMDB0001425;HMDB0001032	0.12277	0.733545	2	32	911
W286	Aromatase Deficiency	HMDB0001425;HMDB0001032	0.12277	0.733545	2	32	911
W322	Methylhistidine Metabolism	HMDB0000177;HMDB0000479	0.13038	0.733545	2	4	212
W28	Sulfate/Sulfite Metabolism	HMDB0001425;HMDB0060015	0.133752	0.733545	2	23	901
W256	Sulfite Oxidase Deficiency	HMDB0001425;HMDB0060015	0.133752	0.733545	2	23	901
W15	Porphyrin Metabolism	HMDB0000123;HMDB0001008;HMDB0000054	0.1383	0.733545	3	40	421.5
W188	Hereditary Coproporphyria (HCP)	HMDB0000123;HMDB0001008;HMDB0000054	0.1383	0.733545	3	40	421.5
W189	Acute Intermittent Porphyria	HMDB0000123;HMDB0001008;HMDB0000054	0.1383	0.733545	3	40	421.5
W190	Congenital Erythropoietic Porphyria (CEP) or Gunther Disease	HMDB0000123;HMDB0001008;HMDB0000054	0.1383	0.733545	3	40	421.5
W191	Porphyria Variegata (PV)	HMDB0000123;HMDB0001008;HMDB0000054	0.1383	0.733545	3	40	421.5
W337	The Oncogenic Action of Succinate	HMDB0000243;HMDB0000094;HMDB0000208;HMDB0000254;HMDB0000156;HMDB0000134;HMDB0059655;HMDB0000162;HMDB0000725	0.145891	0.733545	9	41	1801.5
W338	The Oncogenic Action of Fumarate	HMDB0000243;HMDB0000094;HMDB0000208;HMDB0000254;HMDB0000156;HMDB0059655;HMDB0000162;HMDB0000134;HMDB0000725	0.145891	0.733545	9	43	1801.5
W317	Acetaminophen Action Pathway	HMDB0001859;HMDB0001085;HMDB0000148;HMDB0003876;HMDB0011134;HMDB0001043	0.147901	0.733545	6	72	1099
W8	Inositol Metabolism	HMDB0000211;HMDB0000127	0.150384	0.733545	2	34	887
W46	Ketone Body Metabolism	HMDB0000254;HMDB0000011	0.154145	0.733545	2	13	884
W288	Succinyl CoA: 3-Ketoacid CoA Transferase Deficiency	HMDB0000254;HMDB0000011	0.154145	0.733545	2	13	884
W21	Valine, Leucine, and Isoleucine Degradation	HMDB0000687;HMDB0000695;HMDB0000883;HMDB0000019;HMDB0000023;HMDB0000202;HMDB0000172;HMDB0000491;HMDB0000208;HMDB0000148;HMDB0000254	0.157634	0.733545	11	60	2305.5
W96	2-Methyl-3-hydroxybutryl-CoA Dehydrogenase Deficiency	HMDB0000687;HMDB0000695;HMDB0000883;HMDB0000019;HMDB0000023;HMDB0000202;HMDB0000172;HMDB0000491;HMDB0000208;HMDB0000148;HMDB0000254	0.157634	0.733545	11	60	2305.5
W97	3-Hydroxy-3-methylglutaryl-CoA Lyase Deficiency	HMDB0000687;HMDB0000695;HMDB0000883;HMDB0000019;HMDB0000023;HMDB0000202;HMDB0000172;HMDB0000491;HMDB0000208;HMDB0000148;HMDB0000254	0.157634	0.733545	11	60	2305.5
W98	3-Methylglutaconic Aciduria Type I	HMDB0000687;HMDB0000695;HMDB0000883;HMDB0000019;HMDB0000023;HMDB0000202;HMDB0000172;HMDB0000491;HMDB0000208;HMDB0000148;HMDB0000254	0.157634	0.733545	11	60	2305.5
W99	3-Methylglutaconic Aciduria Type III	HMDB0000687;HMDB0000695;HMDB0000883;HMDB0000019;HMDB0000023;HMDB0000202;HMDB0000172;HMDB0000491;HMDB0000208;HMDB0000148;HMDB0000254	0.157634	0.733545	11	60	2305.5
W100	3-Methylglutaconic Aciduria Type IV	HMDB0000687;HMDB0000695;HMDB0000883;HMDB0000019;HMDB0000023;HMDB0000202;HMDB0000172;HMDB0000491;HMDB0000208;HMDB0000148;HMDB0000254	0.157634	0.733545	11	60	2305.5
W107	beta-Ketothiolase Deficiency	HMDB0000687;HMDB0000695;HMDB0000883;HMDB0000019;HMDB0000023;HMDB0000202;HMDB0000172;HMDB0000491;HMDB0000208;HMDB0000148;HMDB0000254	0.157634	0.733545	11	60	2305.5
W127	Maple Syrup Urine Disease	HMDB0000687;HMDB0000695;HMDB0000883;HMDB0000019;HMDB0000023;HMDB0000202;HMDB0000172;HMDB0000491;HMDB0000208;HMDB0000148;HMDB0000254	0.157634	0.733545	11	60	2305.5
W128	Methylmalonic Aciduria	HMDB0000687;HMDB0000695;HMDB0000883;HMDB0000019;HMDB0000023;HMDB0000202;HMDB0000172;HMDB0000491;HMDB0000208;HMDB0000148;HMDB0000254	0.157634	0.733545	11	60	2305.5
W147	Propionic Acidemia	HMDB0000687;HMDB0000695;HMDB0000883;HMDB0000019;HMDB0000023;HMDB0000202;HMDB0000172;HMDB0000491;HMDB0000208;HMDB0000148;HMDB0000254	0.157634	0.733545	11	60	2305.5
W148	3-Methylcrotonyl-CoA Carboxylase Deficiency Type I	HMDB0000687;HMDB0000695;HMDB0000883;HMDB0000019;HMDB0000023;HMDB0000202;HMDB0000172;HMDB0000491;HMDB0000208;HMDB0000148;HMDB0000254	0.157634	0.733545	11	60	2305.5
W149	Isovaleric Aciduria	HMDB0000687;HMDB0000695;HMDB0000883;HMDB0000019;HMDB0000023;HMDB0000202;HMDB0000172;HMDB0000491;HMDB0000208;HMDB0000148;HMDB0000254	0.157634	0.733545	11	60	2305.5
W211	Methylmalonate Semialdehyde Dehydrogenase Deficiency	HMDB0000687;HMDB0000695;HMDB0000883;HMDB0000019;HMDB0000023;HMDB0000202;HMDB0000172;HMDB0000491;HMDB0000208;HMDB0000148;HMDB0000254	0.157634	0.733545	11	60	2305.5
W245	3-Hydroxyisobutyric Acid Dehydrogenase Deficiency	HMDB0000687;HMDB0000695;HMDB0000883;HMDB0000019;HMDB0000023;HMDB0000202;HMDB0000172;HMDB0000491;HMDB0000208;HMDB0000148;HMDB0000254	0.157634	0.733545	11	60	2305.5
W246	3-Hydroxyisobutyric Aciduria	HMDB0000687;HMDB0000695;HMDB0000883;HMDB0000019;HMDB0000023;HMDB0000202;HMDB0000172;HMDB0000491;HMDB0000208;HMDB0000148;HMDB0000254	0.157634	0.733545	11	60	2305.5
W247	Isobutyryl-CoA Dehydrogenase Deficiency	HMDB0000687;HMDB0000695;HMDB0000883;HMDB0000019;HMDB0000023;HMDB0000202;HMDB0000172;HMDB0000491;HMDB0000208;HMDB0000148;HMDB0000254	0.157634	0.733545	11	60	2305.5
W248	Isovaleric Acidemia	HMDB0000687;HMDB0000695;HMDB0000883;HMDB0000019;HMDB0000023;HMDB0000202;HMDB0000172;HMDB0000491;HMDB0000208;HMDB0000148;HMDB0000254	0.157634	0.733545	11	60	2305.5
W32	Pyrimidine Metabolism	HMDB0000641;HMDB0000226;HMDB0000089;HMDB0000296;HMDB0000300;HMDB0000076;HMDB0000026;HMDB0000056;HMDB0000012;HMDB0000079;HMDB0003911	0.167668	0.733545	11	59	3814.5
W106	beta-Ureidopropionase Deficiency	HMDB0000641;HMDB0000226;HMDB0000089;HMDB0000296;HMDB0000300;HMDB0000076;HMDB0000026;HMDB0000056;HMDB0000012;HMDB0000079;HMDB0003911	0.167668	0.733545	11	59	3814.5
W110	Dihydropyrimidinase Deficiency	HMDB0000641;HMDB0000226;HMDB0000089;HMDB0000296;HMDB0000300;HMDB0000076;HMDB0000026;HMDB0000056;HMDB0000012;HMDB0000079;HMDB0003911	0.167668	0.733545	11	59	3814.5
W130	MNGIE (Mitochondrial Neurogastrointestinal Encephalopathy)	HMDB0000641;HMDB0000226;HMDB0000089;HMDB0000296;HMDB0000300;HMDB0000076;HMDB0000026;HMDB0000056;HMDB0000012;HMDB0000079;HMDB0003911	0.167668	0.733545	11	59	3814.5
W141	UMP Synthase Deficiency (Orotic Aciduria)	HMDB0000641;HMDB0000226;HMDB0000089;HMDB0000296;HMDB0000300;HMDB0000076;HMDB0000026;HMDB0000056;HMDB0000012;HMDB0000079;HMDB0003911	0.167668	0.733545	11	59	3814.5
W37	Alanine Metabolism	HMDB0000161;HMDB0000208;HMDB0000148;HMDB0000243;HMDB0000123	0.172507	0.733545	5	17	900.5
W176	Lactic Acidemia	HMDB0000161;HMDB0000208;HMDB0000148;HMDB0000243;HMDB0000123	0.172507	0.733545	5	17	900.5
W195	Pyruvate Carboxylase Deficiency	HMDB0000161;HMDB0000208;HMDB0000148;HMDB0000243;HMDB0000123	0.172507	0.733545	5	17	900.5
W197	Primary Hyperoxaluria Type I	HMDB0000161;HMDB0000208;HMDB0000148;HMDB0000243;HMDB0000123	0.172507	0.733545	5	17	900.5
W	Citrullinemia Type I	HMDB0000641;HMDB0000161;HMDB0000208;HMDB0000148;HMDB0000243;HMDB0000191;HMDB0000214;HMDB0000904;HMDB0000517;HMDB0000294;HMDB0000052;HMDB0000134	0.175613	0.733545	12	28	2583
W1	Carbamoyl Phosphate Synthetase Deficiency	HMDB0000641;HMDB0000161;HMDB0000208;HMDB0000148;HMDB0000243;HMDB0000191;HMDB0000214;HMDB0000904;HMDB0000517;HMDB0000294;HMDB0000052;HMDB0000134	0.175613	0.733545	12	28	2583
W2	Argininosuccinic Aciduria	HMDB0000641;HMDB0000161;HMDB0000208;HMDB0000148;HMDB0000243;HMDB0000191;HMDB0000214;HMDB0000904;HMDB0000517;HMDB0000294;HMDB0000052;HMDB0000134	0.175613	0.733545	12	28	2583
W40	Urea Cycle	HMDB0000641;HMDB0000161;HMDB0000208;HMDB0000148;HMDB0000243;HMDB0000191;HMDB0000214;HMDB0000904;HMDB0000517;HMDB0000294;HMDB0000052;HMDB0000134	0.175613	0.733545	12	28	2583
W132	Ornithine Transcarbamylase Deficiency (OTC Deficiency)	HMDB0000641;HMDB0000161;HMDB0000208;HMDB0000148;HMDB0000243;HMDB0000191;HMDB0000214;HMDB0000904;HMDB0000517;HMDB0000294;HMDB0000052;HMDB0000134	0.175613	0.733545	12	28	2583
W201	Argininemia	HMDB0000641;HMDB0000161;HMDB0000208;HMDB0000148;HMDB0000243;HMDB0000191;HMDB0000214;HMDB0000904;HMDB0000517;HMDB0000294;HMDB0000052;HMDB0000134	0.175613	0.733545	12	28	2583
W340	Sarcosine Oncometabolite Pathway	HMDB0000097;HMDB0000043;HMDB0000092;HMDB0000696;HMDB0000271;HMDB0000123;HMDB0000187	0.175862	0.733545	7	26	1371.5
W43	Fructose and Mannose Degradation	HMDB0000660;HMDB0000169	0.185387	0.733545	2	32	861
W283	Fructosuria	HMDB0000660;HMDB0000169	0.185387	0.733545	2	32	861
W329	Fructose Intolerance, Hereditary	HMDB0000660;HMDB0000169	0.185387	0.733545	2	32	861
W50	Arachidonic Acid Metabolism	HMDB0001085;HMDB0000148;HMDB0003876;HMDB0011134;HMDB0001043	0.202996	0.733545	5	71	933.5
W51	Piroxicam Action Pathway	HMDB0001085;HMDB0000148;HMDB0003876;HMDB0011134;HMDB0001043	0.202996	0.733545	5	72	933.5
W55	Acetylsalicylic Acid Action Pathway	HMDB0001085;HMDB0000148;HMDB0003876;HMDB0011134;HMDB0001043	0.202996	0.733545	5	72	933.5
W56	Etodolac Action Pathway	HMDB0001085;HMDB0000148;HMDB0003876;HMDB0011134;HMDB0001043	0.202996	0.733545	5	72	933.5
W57	Ketoprofen Action Pathway	HMDB0001085;HMDB0000148;HMDB0003876;HMDB0011134;HMDB0001043	0.202996	0.733545	5	72	933.5
W58	Ibuprofen Action Pathway	HMDB0001085;HMDB0000148;HMDB0003876;HMDB0011134;HMDB0001043	0.202996	0.733545	5	81	933.5
W59	Rofecoxib Action Pathway	HMDB0001085;HMDB0000148;HMDB0003876;HMDB0011134;HMDB0001043	0.202996	0.733545	5	72	933.5
W63	Diclofenac Action Pathway	HMDB0001085;HMDB0000148;HMDB0003876;HMDB0011134;HMDB0001043	0.202996	0.733545	5	72	933.5
W64	Sulindac Action Pathway	HMDB0001085;HMDB0000148;HMDB0003876;HMDB0011134;HMDB0001043	0.202996	0.733545	5	72	933.5
W65	Celecoxib Action Pathway	HMDB0001085;HMDB0000148;HMDB0003876;HMDB0011134;HMDB0001043	0.202996	0.733545	5	79	933.5
W67	Ketorolac Action Pathway	HMDB0001085;HMDB0000148;HMDB0003876;HMDB0011134;HMDB0001043	0.202996	0.733545	5	72	933.5
W69	Suprofen Action Pathway	HMDB0001085;HMDB0000148;HMDB0003876;HMDB0011134;HMDB0001043	0.202996	0.733545	5	72	933.5
W70	Bromfenac Action Pathway	HMDB0001085;HMDB0000148;HMDB0003876;HMDB0011134;HMDB0001043	0.202996	0.733545	5	72	933.5
W72	Indomethacin Action Pathway	HMDB0001085;HMDB0000148;HMDB0003876;HMDB0011134;HMDB0001043	0.202996	0.733545	5	72	933.5
W74	Meloxicam Action Pathway	HMDB0001085;HMDB0000148;HMDB0003876;HMDB0011134;HMDB0001043	0.202996	0.733545	5	72	933.5
W76	Mefenamic Acid Action Pathway	HMDB0001085;HMDB0000148;HMDB0003876;HMDB0011134;HMDB0001043	0.202996	0.733545	5	72	933.5
W78	Oxaprozin Action Pathway	HMDB0001085;HMDB0000148;HMDB0003876;HMDB0011134;HMDB0001043	0.202996	0.733545	5	72	933.5
W79	Nabumetone Action Pathway	HMDB0001085;HMDB0000148;HMDB0003876;HMDB0011134;HMDB0001043	0.202996	0.733545	5	72	933.5
W81	Valdecoxib Action Pathway	HMDB0001085;HMDB0000148;HMDB0003876;HMDB0011134;HMDB0001043	0.202996	0.733545	5	72	933.5
W83	Naproxen Action Pathway	HMDB0001085;HMDB0000148;HMDB0003876;HMDB0011134;HMDB0001043	0.202996	0.733545	5	72	933.5
W169	Diflunisal Action Pathway	HMDB0001085;HMDB0000148;HMDB0003876;HMDB0011134;HMDB0001043	0.202996	0.733545	5	72	933.5
W198	Leukotriene C4 Synthesis Deficiency	HMDB0001085;HMDB0000148;HMDB0003876;HMDB0011134;HMDB0001043	0.202996	0.733545	5	71	933.5
W299	Antipyrine Action Pathway	HMDB0001085;HMDB0000148;HMDB0003876;HMDB0011134;HMDB0001043	0.202996	0.733545	5	72	933.5
W300	Antrafenine Action Pathway	HMDB0001085;HMDB0000148;HMDB0003876;HMDB0011134;HMDB0001043	0.202996	0.733545	5	72	933.5
W301	Carprofen Action Pathway	HMDB0001085;HMDB0000148;HMDB0003876;HMDB0011134;HMDB0001043	0.202996	0.733545	5	72	933.5
W302	Etoricoxib Action Pathway	HMDB0001085;HMDB0000148;HMDB0003876;HMDB0011134;HMDB0001043	0.202996	0.733545	5	72	933.5
W303	Fenoprofen Action Pathway	HMDB0001085;HMDB0000148;HMDB0003876;HMDB0011134;HMDB0001043	0.202996	0.733545	5	72	933.5
W304	Flurbiprofen Action Pathway	HMDB0001085;HMDB0000148;HMDB0003876;HMDB0011134;HMDB0001043	0.202996	0.733545	5	72	933.5
W305	Magnesium Salicylate Action Pathway	HMDB0001085;HMDB0000148;HMDB0003876;HMDB0011134;HMDB0001043	0.202996	0.733545	5	72	933.5
W306	Lumiracoxib Action Pathway	HMDB0001085;HMDB0000148;HMDB0003876;HMDB0011134;HMDB0001043	0.202996	0.733545	5	72	933.5
W307	Lornoxicam Action Pathway	HMDB0001085;HMDB0000148;HMDB0003876;HMDB0011134;HMDB0001043	0.202996	0.733545	5	72	933.5
W308	Phenylbutazone Action Pathway	HMDB0001085;HMDB0000148;HMDB0003876;HMDB0011134;HMDB0001043	0.202996	0.733545	5	72	933.5
W309	Nepafenac Action Pathway	HMDB0001085;HMDB0000148;HMDB0003876;HMDB0011134;HMDB0001043	0.202996	0.733545	5	72	933.5
W310	Trisalicylate-Choline Action Pathway	HMDB0001085;HMDB0000148;HMDB0003876;HMDB0011134;HMDB0001043	0.202996	0.733545	5	72	933.5
W311	Tolmetin Action Pathway	HMDB0001085;HMDB0000148;HMDB0003876;HMDB0011134;HMDB0001043	0.202996	0.733545	5	72	933.5
W312	Tiaprofenic Acid Action Pathway	HMDB0001085;HMDB0000148;HMDB0003876;HMDB0011134;HMDB0001043	0.202996	0.733545	5	72	933.5
W313	Tenoxicam Action Pathway	HMDB0001085;HMDB0000148;HMDB0003876;HMDB0011134;HMDB0001043	0.202996	0.733545	5	72	933.5
W314	Salsalate Action Pathway	HMDB0001085;HMDB0000148;HMDB0003876;HMDB0011134;HMDB0001043	0.202996	0.733545	5	72	933.5
W315	Salicylate-Sodium Action Pathway	HMDB0001085;HMDB0000148;HMDB0003876;HMDB0011134;HMDB0001043	0.202996	0.733545	5	72	933.5
W316	Salicylic Acid Action Pathway	HMDB0001085;HMDB0000148;HMDB0003876;HMDB0011134;HMDB0001043	0.202996	0.733545	5	72	933.5
W7	Ammonia Recycling	HMDB0000187;HMDB0000243;HMDB0000168;HMDB0000191;HMDB0000641;HMDB0000148;HMDB0000177;HMDB0000208;HMDB0000123	0.210881	0.733545	9	31	1900.5
W33	Nicotinate and Nicotinamide Metabolism	HMDB0001406;HMDB0000699;HMDB0004193;HMDB0000855;HMDB0000232;HMDB0000641;HMDB0000148	0.212604	0.733545	7	38	2488.5
W24	Bile Acid Biosynthesis	HMDB0000251;HMDB0000951;HMDB0000123;HMDB0000637;HMDB0000138;HMDB0000619;HMDB0000518;HMDB0000067;HMDB0000220;HMDB0012453;HMDB0012454;HMDB0012458;HMDB0000896;HMDB0000631	0.234239	0.733545	14	64	3179
W177	Congenital Bile Acid Synthesis Defect Type II	HMDB0000251;HMDB0000951;HMDB0000123;HMDB0000637;HMDB0000138;HMDB0000619;HMDB0000518;HMDB0000067;HMDB0000220;HMDB0012453;HMDB0012454;HMDB0012458;HMDB0000896;HMDB0000631	0.234239	0.733545	14	64	3179
W178	Cerebrotendinous Xanthomatosis (CTX)	HMDB0000251;HMDB0000951;HMDB0000123;HMDB0000637;HMDB0000138;HMDB0000619;HMDB0000518;HMDB0000067;HMDB0000220;HMDB0012453;HMDB0012454;HMDB0012458;HMDB0000896;HMDB0000631	0.234239	0.733545	14	64	3179
W179	Zellweger Syndrome	HMDB0000251;HMDB0000951;HMDB0000123;HMDB0000637;HMDB0000138;HMDB0000619;HMDB0000518;HMDB0000067;HMDB0000220;HMDB0012453;HMDB0012454;HMDB0012458;HMDB0000896;HMDB0000631	0.234239	0.733545	14	64	3179
W180	Familial Hypercholanemia (FHCA)	HMDB0000251;HMDB0000951;HMDB0000123;HMDB0000637;HMDB0000138;HMDB0000619;HMDB0000518;HMDB0000067;HMDB0000220;HMDB0012453;HMDB0012454;HMDB0012458;HMDB0000896;HMDB0000631	0.234239	0.733545	14	64	3179
W181	Congenital Bile Acid Synthesis Defect Type III	HMDB0000251;HMDB0000951;HMDB0000123;HMDB0000637;HMDB0000138;HMDB0000619;HMDB0000518;HMDB0000067;HMDB0000220;HMDB0012453;HMDB0012454;HMDB0012458;HMDB0000896;HMDB0000631	0.234239	0.733545	14	64	3179
W325	27-Hydroxylase Deficiency	HMDB0000251;HMDB0000951;HMDB0000123;HMDB0000637;HMDB0000138;HMDB0000619;HMDB0000518;HMDB0000067;HMDB0000220;HMDB0012453;HMDB0012454;HMDB0012458;HMDB0000896;HMDB0000631	0.234239	0.733545	14	64	3179
W25	Lysine Degradation	HMDB0000182;HMDB0000208;HMDB0000148;HMDB0000510	0.237202	0.733545	4	27	733
W150	Saccharopinuria/Hyperlysinemia II	HMDB0000182;HMDB0000208;HMDB0000148;HMDB0000510	0.237202	0.733545	4	27	733
W251	Hyperlysinemia I, Familial	HMDB0000182;HMDB0000208;HMDB0000148;HMDB0000510	0.237202	0.733545	4	27	733
W252	Hyperlysinemia II or Saccharopinuria	HMDB0000182;HMDB0000208;HMDB0000148;HMDB0000510	0.237202	0.733545	4	27	733
W290	Pyridoxine Dependency with Seizures	HMDB0000182;HMDB0000208;HMDB0000148;HMDB0000510	0.237202	0.733545	4	27	733
W324	2-Aminoadipic 2-Oxoadipic Aciduria	HMDB0000182;HMDB0000208;HMDB0000148;HMDB0000510	0.237202	0.733545	4	27	733
W219	Phytanic Acid Peroxisomal Oxidation	HMDB0000801;HMDB0000208;HMDB0000254	0.244305	0.733545	3	24	510.5
W220	Refsum Disease	HMDB0000801;HMDB0000208;HMDB0000254	0.244305	0.733545	3	24	510.5
W5	beta-Alanine Metabolism	HMDB0000056;HMDB0000479;HMDB0000177;HMDB0000191;HMDB0000026;HMDB0000076;HMDB0000300;HMDB0000208;HMDB0000148;HMDB0000210	0.250172	0.733545	10	34	3382
W196	GABA-Transaminase Deficiency	HMDB0000056;HMDB0000479;HMDB0000177;HMDB0000191;HMDB0000026;HMDB0000076;HMDB0000300;HMDB0000208;HMDB0000148;HMDB0000210	0.250172	0.733545	10	34	3382
W228	Carnosinuria, Carnosinemia	HMDB0000056;HMDB0000479;HMDB0000177;HMDB0000191;HMDB0000026;HMDB0000076;HMDB0000300;HMDB0000208;HMDB0000148;HMDB0000210	0.250172	0.733545	10	34	3382
W36	Beta Oxidation of Very Long Chain Fatty Acids	HMDB0000638;HMDB0000062;HMDB0000201	0.266688	0.733545	3	14	1148.5
W243	Adrenoleukodystrophy, X-Linked	HMDB0000638;HMDB0000062;HMDB0000201	0.266688	0.733545	3	14	1148.5
W244	Carnitine-Acylcarnitine Translocase Deficiency	HMDB0000638;HMDB0000062;HMDB0000201	0.266688	0.733545	3	14	1148.5
W42	Tryptophan Metabolism	HMDB0000929;HMDB0001200;HMDB0004089;HMDB0000161;HMDB0000684;HMDB0001123;HMDB0000715;HMDB0000208;HMDB0000148;HMDB0000881;HMDB0000232;HMDB0000259;HMDB0000763;HMDB0000197	0.267309	0.733545	14	61	4584
W49	Retinol Metabolism	HMDB0000086;HMDB0000305	0.276623	0.733545	2	33	309
W183	Vitamin A Deficiency	HMDB0000086;HMDB0000305	0.276623	0.733545	2	33	309
W223	Carnitine Synthesis	HMDB0000182;HMDB0001325;HMDB0000208;HMDB0000254;HMDB0000123;HMDB0001161;HMDB0000062	0.278653	0.733545	7	20	1487.5
W26	Glycerolipid Metabolism	HMDB0000139;HMDB0000131;HMDB0000126;HMDB0000220;HMDB0011533	0.317469	0.733545	5	25	1032.5
W117	Glycerol Kinase Deficiency	HMDB0000139;HMDB0000131;HMDB0000126;HMDB0000220;HMDB0011533	0.317469	0.733545	5	25	1032.5
W253	D-Glyceric Acidura	HMDB0000139;HMDB0000131;HMDB0000126;HMDB0000220;HMDB0011533	0.317469	0.733545	5	25	1032.5
W254	Familial Lipoprotein Lipase Deficiency	HMDB0000139;HMDB0000131;HMDB0000126;HMDB0000220;HMDB0011533	0.317469	0.733545	5	25	1032.5
W339	Glutaminolysis and Cancer	HMDB0000243;HMDB0000094;HMDB0000208;HMDB0000254;HMDB0000156;HMDB0000134;HMDB0000641;HMDB0000148;HMDB0000191;HMDB0000161;HMDB0000190;HMDB0000687	0.319857	0.733545	12	45	2786
W38	Citric Acid Cycle	HMDB0000243;HMDB0000094;HMDB0000208;HMDB0000254;HMDB0000134;HMDB0000156	0.322867	0.733545	6	33	1281
W268	Congenital Lactic Acidosis	HMDB0000243;HMDB0000094;HMDB0000208;HMDB0000254;HMDB0000134;HMDB0000156	0.322867	0.733545	6	33	1281
W269	Fumarase Deficiency	HMDB0000243;HMDB0000094;HMDB0000208;HMDB0000254;HMDB0000134;HMDB0000156	0.322867	0.733545	6	33	1281
W270	Mitochondrial Complex II Deficiency	HMDB0000243;HMDB0000094;HMDB0000208;HMDB0000254;HMDB0000134;HMDB0000156	0.322867	0.733545	6	33	1281
W271	2-Ketoglutarate Dehydrogenase Complex Deficiency	HMDB0000243;HMDB0000094;HMDB0000208;HMDB0000254;HMDB0000134;HMDB0000156	0.322867	0.733545	6	33	1281
W272	Pyruvate Dehydrogenase Deficiency (E3)	HMDB0000243;HMDB0000094;HMDB0000208;HMDB0000254;HMDB0000134;HMDB0000156	0.322867	0.733545	6	33	1281
W273	Pyruvate Dehydrogenase Deficiency (E2)	HMDB0000243;HMDB0000094;HMDB0000208;HMDB0000254;HMDB0000134;HMDB0000156	0.322867	0.733545	6	33	1281
W2189	Androstenedione Metabolism	HMDB0002829;HMDB0004484	0.334369	0.733545	2	24	337
W2191	Succinate Signalling	HMDB0000641;HMDB0000208;HMDB0000254;HMDB0000094	0.335747	0.733545	4	7	804
W1187	Phosphatidylethanolamine Biosynthesis PE(14:0/16:0)	HMDB0007869;HMDB0000187;HMDB0000097	0.383517	0.733545	3	16	592.5
W222	Fatty Acid Biosynthesis	HMDB0000039;HMDB0000535;HMDB0000482;HMDB0000511;HMDB0000638;HMDB0000806;HMDB0000220	0.397713	0.733545	7	35	2316.5
W298	Warburg Effect	HMDB0000122;HMDB0000243;HMDB0000094;HMDB0000190;HMDB0000208;HMDB0000254;HMDB0000134;HMDB0000156;HMDB0000148;HMDB0000641	0.39936	0.733545	10	60	2356
W89	Gluconeogenesis	HMDB0000122;HMDB0000208;HMDB0000243;HMDB0000190	0.403209	0.733545	4	35	845
W210	Glycogen Storage Disease Type 1A (GSD1A) or Von Gierke Disease	HMDB0000122;HMDB0000208;HMDB0000243;HMDB0000190	0.403209	0.733545	4	35	845
W282	Phosphoenolpyruvate Carboxykinase Deficiency 1 (PEPCK1)	HMDB0000122;HMDB0000208;HMDB0000243;HMDB0000190	0.403209	0.733545	4	35	845
W284	Fructose-1,6-diphosphatase Deficiency	HMDB0000122;HMDB0000208;HMDB0000243;HMDB0000190	0.403209	0.733545	4	35	845
W285	Triosephosphate Isomerase Deficiency	HMDB0000122;HMDB0000208;HMDB0000243;HMDB0000190	0.403209	0.733545	4	35	845
W292	Glycogenosis, Type IB	HMDB0000122;HMDB0000208;HMDB0000243;HMDB0000190	0.403209	0.733545	4	35	845
W293	Glycogenosis, Type IC	HMDB0000122;HMDB0000208;HMDB0000243;HMDB0000190	0.403209	0.733545	4	35	845
W294	Glycogenosis, Type IA. Von Gierke Disease	HMDB0000122;HMDB0000208;HMDB0000243;HMDB0000190	0.403209	0.733545	4	35	845
W439	Phosphatidylcholine Biosynthesis PC(16:0/18:2(9Z,12Z))	HMDB0001565;HMDB0000097;HMDB0008928;HMDB0007973	0.403209	0.733545	4	21	1387
W336	The Oncogenic Action of 2-Hydroxyglutarate	HMDB0000243;HMDB0000094;HMDB0000208;HMDB0000254;HMDB0000156;HMDB0000134;HMDB0000148;HMDB0000641;HMDB0059655	0.404997	0.733545	9	40	2104.5
W341	The Oncogenic Action of L-2-Hydroxyglutarate in Hydroxygluaricaciduria	HMDB0000243;HMDB0000094;HMDB0000208;HMDB0000254;HMDB0000156;HMDB0000134;HMDB0000148;HMDB0000641;HMDB0059655	0.404997	0.733545	9	41	2104.5
W342	The Oncogenic Action of D-2-Hydroxyglutarate in Hydroxygluaricaciduria	HMDB0000243;HMDB0000094;HMDB0000208;HMDB0000254;HMDB0000156;HMDB0000134;HMDB0000148;HMDB0000641;HMDB0059655	0.404997	0.733545	9	42	2104.5
W10	Glutathione Metabolism	HMDB0000267;HMDB0000148;HMDB0000574;HMDB0000123;HMDB0000078	0.412118	0.733545	5	25	1097.5
W101	5-Oxoprolinuria	HMDB0000267;HMDB0000148;HMDB0000574;HMDB0000123;HMDB0000078	0.412118	0.733545	5	25	1097.5
W114	gamma-Glutamyltransferase Deficiency	HMDB0000267;HMDB0000148;HMDB0000574;HMDB0000123;HMDB0000078	0.412118	0.733545	5	25	1097.5
W184	Glutathione Synthetase Deficiency	HMDB0000267;HMDB0000148;HMDB0000574;HMDB0000123;HMDB0000078	0.412118	0.733545	5	25	1097.5
W232	5-Oxoprolinase Deficiency	HMDB0000267;HMDB0000148;HMDB0000574;HMDB0000123;HMDB0000078	0.412118	0.733545	5	25	1097.5
W233	gamma-Glutamyltranspeptidase Deficiency	HMDB0000267;HMDB0000148;HMDB0000574;HMDB0000123;HMDB0000078	0.412118	0.733545	5	25	1097.5
W9	Cysteine Metabolism	HMDB0000148;HMDB0000996;HMDB0000208;HMDB0000243;HMDB0000574	0.416856	0.733545	5	26	1100.5
W231	beta-Mercaptolactate-Cysteine Disulfiduria	HMDB0000148;HMDB0000996;HMDB0000208;HMDB0000243;HMDB0000574	0.416856	0.733545	5	26	1100.5
W327	Cystinosis, Ocular Nonnephropathic	HMDB0000148;HMDB0000996;HMDB0000208;HMDB0000243;HMDB0000574	0.416856	0.733545	5	26	1100.5
W1276	Phosphatidylethanolamine Biosynthesis PE(16:0/18:0)	HMDB0007970;HMDB0000187;HMDB0000097	0.423708	0.733545	3	16	612.5
W2190	Nitric Oxide Signaling Pathway	HMDB0000904;HMDB0000517	0.434523	0.733545	2	9	379
W218	Spermidine and Spermine Biosynthesis	HMDB0000696;HMDB0001173;HMDB0001257;HMDB0000214	0.437047	0.733545	4	18	864
W87	Phenylacetate Metabolism	HMDB0000209;HMDB0000641;HMDB0006344	0.44045	0.733545	3	9	1053.5
W186	Methylenetetrahydrofolate Reductase Deficiency (MTHFRD)	HMDB0000187;HMDB0000123;HMDB0000696;HMDB0000099;HMDB0000574;HMDB0000271;HMDB0001173;HMDB0001257;HMDB0000050;HMDB0000097;HMDB0000043;HMDB0000092;HMDB0002005;HMDB0000148	0.454801	0.733545	14	72	3449
W88	Glucose-Alanine Cycle	HMDB0000161;HMDB0000208;HMDB0000148;HMDB0000243;HMDB0000122	0.467666	0.733545	5	11	1131.5
W41	Pyruvate Metabolism	HMDB0000243;HMDB0000190;HMDB0000156	0.472843	0.733545	3	47	635.5
W124	Leigh Syndrome	HMDB0000243;HMDB0000190;HMDB0000156	0.472843	0.733545	3	47	635.5
W137	Pyruvate Dehydrogenase Complex Deficiency	HMDB0000243;HMDB0000190;HMDB0000156	0.472843	0.733545	3	47	635.5
W182	Pyruvate Decarboxylase E1 Component Deficiency (PDHE1 Deficiency)	HMDB0000243;HMDB0000190;HMDB0000156	0.472843	0.733545	3	47	635.5
W280	Primary Hyperoxaluria II, PH2	HMDB0000243;HMDB0000190;HMDB0000156	0.472843	0.733545	3	47	635.5
W281	Pyruvate Kinase Deficiency	HMDB0000243;HMDB0000190;HMDB0000156	0.472843	0.733545	3	47	635.5
W47	Glutamate Metabolism	HMDB0000148;HMDB0000641;HMDB0001301;HMDB0000161;HMDB0000208;HMDB0000243;HMDB0000191;HMDB0000574;HMDB0000123;HMDB0000254	0.496846	0.733545	10	50	2440
W95	2-Hydroxyglutric Aciduria (D and L Form)	HMDB0000148;HMDB0000641;HMDB0001301;HMDB0000161;HMDB0000208;HMDB0000243;HMDB0000191;HMDB0000574;HMDB0000123;HMDB0000254	0.496846	0.733545	10	50	2440
W153	4-Hydroxybutyric Aciduria/Succinic Semialdehyde Dehydrogenase Deficiency	HMDB0000148;HMDB0000641;HMDB0001301;HMDB0000161;HMDB0000208;HMDB0000243;HMDB0000191;HMDB0000574;HMDB0000123;HMDB0000254	0.496846	0.733545	10	50	2440
W185	Hyperinsulinism-Hyperammonemia Syndrome	HMDB0000148;HMDB0000641;HMDB0001301;HMDB0000161;HMDB0000208;HMDB0000243;HMDB0000191;HMDB0000574;HMDB0000123;HMDB0000254	0.496846	0.733545	10	50	2440
W212	Homocarnosinosis	HMDB0000148;HMDB0000641;HMDB0001301;HMDB0000161;HMDB0000208;HMDB0000243;HMDB0000191;HMDB0000574;HMDB0000123;HMDB0000254	0.496846	0.733545	10	50	2440
W287	Succinic Semialdehyde Dehydrogenase Deficiency	HMDB0000148;HMDB0000641;HMDB0001301;HMDB0000161;HMDB0000208;HMDB0000243;HMDB0000191;HMDB0000574;HMDB0000123;HMDB0000254	0.496846	0.733545	10	50	2440
W22	Methionine Metabolism	HMDB0000187;HMDB0000123;HMDB0000696;HMDB0000099;HMDB0000574;HMDB0000271;HMDB0001173;HMDB0001257;HMDB0000050;HMDB0000097;HMDB0000043;HMDB0000092;HMDB0002005	0.502833	0.733545	13	43	3232.5
W109	Cystathionine beta-Synthase Deficiency	HMDB0000187;HMDB0000123;HMDB0000696;HMDB0000099;HMDB0000574;HMDB0000271;HMDB0001173;HMDB0001257;HMDB0000050;HMDB0000097;HMDB0000043;HMDB0000092;HMDB0002005	0.502833	0.733545	13	43	3232.5
W138	S-Adenosylhomocysteine (SAH) Hydrolase Deficiency	HMDB0000187;HMDB0000123;HMDB0000696;HMDB0000099;HMDB0000574;HMDB0000271;HMDB0001173;HMDB0001257;HMDB0000050;HMDB0000097;HMDB0000043;HMDB0000092;HMDB0002005	0.502833	0.733545	13	43	3232.5
W143	Methionine Adenosyltransferase Deficiency	HMDB0000187;HMDB0000123;HMDB0000696;HMDB0000099;HMDB0000574;HMDB0000271;HMDB0001173;HMDB0001257;HMDB0000050;HMDB0000097;HMDB0000043;HMDB0000092;HMDB0002005	0.502833	0.733545	13	43	3232.5
W144	Glycine N-Methyltransferase Deficiency	HMDB0000187;HMDB0000123;HMDB0000696;HMDB0000099;HMDB0000574;HMDB0000271;HMDB0001173;HMDB0001257;HMDB0000050;HMDB0000097;HMDB0000043;HMDB0000092;HMDB0002005	0.502833	0.733545	13	43	3232.5
W187	Hypermethioninemia	HMDB0000187;HMDB0000123;HMDB0000696;HMDB0000099;HMDB0000574;HMDB0000271;HMDB0001173;HMDB0001257;HMDB0000050;HMDB0000097;HMDB0000043;HMDB0000092;HMDB0002005	0.502833	0.733545	13	43	3232.5
W289	Homocystinuria-Megaloblastic Anemia Due to Defect in Cobalamin Metabolism, cblG Complementation Type	HMDB0000187;HMDB0000123;HMDB0000696;HMDB0000099;HMDB0000574;HMDB0000271;HMDB0001173;HMDB0001257;HMDB0000050;HMDB0000097;HMDB0000043;HMDB0000092;HMDB0002005	0.502833	0.733545	13	43	3232.5
W438	Phosphatidylcholine Biosynthesis PC(16:0/18:1(9Z))	HMDB0001565;HMDB0000097;HMDB0007972	0.527291	0.733545	3	21	1014.5
W1354	Phosphatidylethanolamine Biosynthesis PE(18:0/22:6(4Z,7Z,10Z,13Z,16Z,19Z))	HMDB0008057;HMDB0000187;HMDB0000097	0.539024	0.733545	3	16	664.5
W116	Glutaric Aciduria Type I	HMDB0000222;HMDB0000062;HMDB0000220;HMDB0000182;HMDB0000208;HMDB0000148;HMDB0000510	0.554007	0.733545	7	70	1698.5
W11	Propanoate Metabolism	HMDB0000883;HMDB0000202;HMDB0000056;HMDB0000208;HMDB0000148;HMDB0000008	0.568351	0.733545	6	42	1901
W126	Malonic Aciduria	HMDB0000883;HMDB0000202;HMDB0000056;HMDB0000208;HMDB0000148;HMDB0000008	0.568351	0.733545	6	42	1901
W129	Methylmalonic Aciduria Due to Cobalamin-Related Disorders	HMDB0000883;HMDB0000202;HMDB0000056;HMDB0000208;HMDB0000148;HMDB0000008	0.568351	0.733545	6	42	1901
W234	Malonyl-CoA Decarboxylase Deficiency	HMDB0000883;HMDB0000202;HMDB0000056;HMDB0000208;HMDB0000148;HMDB0000008	0.568351	0.733545	6	42	1901
W434	Phosphatidylcholine Biosynthesis PC(16:0/16:0)	HMDB0001565;HMDB0000097;HMDB0000564	0.584769	0.733545	3	21	990.5
W1335	Phosphatidylethanolamine Biosynthesis PE(18:0/18:1(9Z))	HMDB0008038;HMDB0000187;HMDB0000097;HMDB0008993	0.591853	0.733545	4	16	942
W1184	Phosphatidylethanolamine Biosynthesis PE(14:0/14:0)	HMDB0000187;HMDB0000097	0.619256	0.733545	2	16	444
W1185	Phosphatidylethanolamine Biosynthesis PE(14:0/14:1(9Z))	HMDB0000187;HMDB0000097	0.619256	0.733545	2	16	444
W1186	Phosphatidylethanolamine Biosynthesis PE(14:0/15:0)	HMDB0000187;HMDB0000097	0.619256	0.733545	2	16	444
W1188	Phosphatidylethanolamine Biosynthesis PE(14:0/16:1(9Z))	HMDB0000187;HMDB0000097	0.619256	0.733545	2	16	444
W1189	Phosphatidylethanolamine Biosynthesis PE(14:0/18:0)	HMDB0000187;HMDB0000097	0.619256	0.733545	2	16	444
W1190	Phosphatidylethanolamine Biosynthesis PE(14:0/18:1(11Z))	HMDB0000187;HMDB0000097	0.619256	0.733545	2	16	444
W1191	Phosphatidylethanolamine Biosynthesis PE(14:0/18:1(9Z))	HMDB0000187;HMDB0000097	0.619256	0.733545	2	16	444
W1192	Phosphatidylethanolamine Biosynthesis PE(14:0/18:2(9Z,12Z))	HMDB0000187;HMDB0000097	0.619256	0.733545	2	16	444
W1193	Phosphatidylethanolamine Biosynthesis PE(14:0/18:3(6Z,9Z,12Z))	HMDB0000187;HMDB0000097	0.619256	0.733545	2	16	444
W1194	Phosphatidylethanolamine Biosynthesis PE(14:0/18:3(9Z,12Z,15Z))	HMDB0000187;HMDB0000097	0.619256	0.733545	2	16	444
W1195	Phosphatidylethanolamine Biosynthesis PE(14:0/18:4(6Z,9Z,12Z,15Z))	HMDB0000187;HMDB0000097	0.619256	0.733545	2	16	444
W1196	Phosphatidylethanolamine Biosynthesis PE(14:0/20:0)	HMDB0000187;HMDB0000097	0.619256	0.733545	2	16	444
W1197	Phosphatidylethanolamine Biosynthesis PE(14:0/20:1(11Z))	HMDB0000187;HMDB0000097	0.619256	0.733545	2	16	444
W1198	Phosphatidylethanolamine Biosynthesis PE(14:0/20:2(11Z,14Z))	HMDB0000187;HMDB0000097	0.619256	0.733545	2	16	444
W1199	Phosphatidylethanolamine Biosynthesis PE(14:0/20:3(5Z,8Z,11Z))	HMDB0000187;HMDB0000097	0.619256	0.733545	2	16	444
W1200	Phosphatidylethanolamine Biosynthesis PE(14:0/20:3(8Z,11Z,14Z))	HMDB0000187;HMDB0000097	0.619256	0.733545	2	16	444
W1201	Phosphatidylethanolamine Biosynthesis PE(14:0/20:4(5Z,8Z,11Z,14Z))	HMDB0000187;HMDB0000097	0.619256	0.733545	2	16	444
W1202	Phosphatidylethanolamine Biosynthesis PE(14:0/20:4(8Z,11Z,14Z,17Z))	HMDB0000187;HMDB0000097	0.619256	0.733545	2	16	444
W1203	Phosphatidylethanolamine Biosynthesis PE(14:0/20:5(5Z,8Z,11Z,14Z,17Z))	HMDB0000187;HMDB0000097	0.619256	0.733545	2	16	444
W1204	Phosphatidylethanolamine Biosynthesis PE(14:0/22:0)	HMDB0000187;HMDB0000097	0.619256	0.733545	2	16	444
W1205	Phosphatidylethanolamine Biosynthesis PE(14:0/22:1(13Z))	HMDB0000187;HMDB0000097	0.619256	0.733545	2	16	444
W1206	Phosphatidylethanolamine Biosynthesis PE(14:0/22:2(13Z,16Z))	HMDB0000187;HMDB0000097	0.619256	0.733545	2	16	444
W1207	Phosphatidylethanolamine Biosynthesis PE(14:0/22:4(7Z,10Z,13Z,16Z))	HMDB0000187;HMDB0000097	0.619256	0.733545	2	16	444
W1208	Phosphatidylethanolamine Biosynthesis PE(14:0/22:5(4Z,7Z,10Z,13Z,16Z))	HMDB0000187;HMDB0000097	0.619256	0.733545	2	16	444
W1209	Phosphatidylethanolamine Biosynthesis PE(14:0/22:5(7Z,10Z,13Z,16Z,19Z))	HMDB0000187;HMDB0000097	0.619256	0.733545	2	16	444
W1210	Phosphatidylethanolamine Biosynthesis PE(14:0/22:6(4Z,7Z,10Z,13Z,16Z,19Z))	HMDB0000187;HMDB0000097	0.619256	0.733545	2	16	444
W1211	Phosphatidylethanolamine Biosynthesis PE(14:0/24:0)	HMDB0000187;HMDB0000097	0.619256	0.733545	2	16	444
W1212	Phosphatidylethanolamine Biosynthesis PE(14:0/24:1(15Z))	HMDB0000187;HMDB0000097	0.619256	0.733545	2	16	444
W1213	Phosphatidylethanolamine Biosynthesis PE(14:1(9Z)/14:0)	HMDB0000187;HMDB0000097	0.619256	0.733545	2	16	444
W1214	Phosphatidylethanolamine Biosynthesis PE(14:1(9Z)/14:1(9Z))	HMDB0000187;HMDB0000097	0.619256	0.733545	2	16	444
W1215	Phosphatidylethanolamine Biosynthesis PE(14:1(9Z)/15:0)	HMDB0000187;HMDB0000097	0.619256	0.733545	2	16	444
W1216	Phosphatidylethanolamine Biosynthesis PE(14:1(9Z)/16:0)	HMDB0000187;HMDB0000097	0.619256	0.733545	2	16	444
W1217	Phosphatidylethanolamine Biosynthesis PE(14:1(9Z)/16:1(9Z))	HMDB0000187;HMDB0000097	0.619256	0.733545	2	16	444
W1218	Phosphatidylethanolamine Biosynthesis PE(14:1(9Z)/18:0)	HMDB0000187;HMDB0000097	0.619256	0.733545	2	16	444
W1219	Phosphatidylethanolamine Biosynthesis PE(14:1(9Z)/18:1(11Z))	HMDB0000187;HMDB0000097	0.619256	0.733545	2	16	444
W1220	Phosphatidylethanolamine Biosynthesis PE(14:1(9Z)/18:1(9Z))	HMDB0000187;HMDB0000097	0.619256	0.733545	2	16	444
W1221	Phosphatidylethanolamine Biosynthesis PE(14:1(9Z)/18:2(9Z,12Z))	HMDB0000187;HMDB0000097	0.619256	0.733545	2	16	444
W1222	Phosphatidylethanolamine Biosynthesis PE(14:1(9Z)/18:3(6Z,9Z,12Z))	HMDB0000187;HMDB0000097	0.619256	0.733545	2	16	444
W1223	Phosphatidylethanolamine Biosynthesis PE(14:1(9Z)/18:3(9Z,12Z,15Z))	HMDB0000187;HMDB0000097	0.619256	0.733545	2	16	444
W1224	Phosphatidylethanolamine Biosynthesis PE(14:1(9Z)/18:4(6Z,9Z,12Z,15Z))	HMDB0000187;HMDB0000097	0.619256	0.733545	2	16	444
W1225	Phosphatidylethanolamine Biosynthesis PE(14:1(9Z)/20:0)	HMDB0000187;HMDB0000097	0.619256	0.733545	2	16	444
W1226	Phosphatidylethanolamine Biosynthesis PE(14:1(9Z)/20:1(11Z))	HMDB0000187;HMDB0000097	0.619256	0.733545	2	16	444
W1227	Phosphatidylethanolamine Biosynthesis PE(14:1(9Z)/20:2(11Z,14Z))	HMDB0000187;HMDB0000097	0.619256	0.733545	2	16	444
W1228	Phosphatidylethanolamine Biosynthesis PE(14:1(9Z)/20:3(5Z,8Z,11Z))	HMDB0000187;HMDB0000097	0.619256	0.733545	2	16	444
W1229	Phosphatidylethanolamine Biosynthesis PE(14:1(9Z)/20:3(8Z,11Z,14Z))	HMDB0000187;HMDB0000097	0.619256	0.733545	2	16	444
W1230	Phosphatidylethanolamine Biosynthesis PE(14:1(9Z)/20:4(5Z,8Z,11Z,14Z))	HMDB0000187;HMDB0000097	0.619256	0.733545	2	16	444
W1231	Phosphatidylethanolamine Biosynthesis PE(14:1(9Z)/20:4(8Z,11Z,14Z,17Z))	HMDB0000187;HMDB0000097	0.619256	0.733545	2	16	444
W1232	Phosphatidylethanolamine Biosynthesis PE(14:1(9Z)/20:5(5Z,8Z,11Z,14Z,17Z))	HMDB0000187;HMDB0000097	0.619256	0.733545	2	16	444
W1233	Phosphatidylethanolamine Biosynthesis PE(14:1(9Z)/22:0)	HMDB0000187;HMDB0000097	0.619256	0.733545	2	16	444
W1234	Phosphatidylethanolamine Biosynthesis PE(14:1(9Z)/22:1(13Z))	HMDB0000187;HMDB0000097	0.619256	0.733545	2	16	444
W1235	Phosphatidylethanolamine Biosynthesis PE(14:1(9Z)/22:2(13Z,16Z))	HMDB0000187;HMDB0000097	0.619256	0.733545	2	16	444
W1236	Phosphatidylethanolamine Biosynthesis PE(14:1(9Z)/22:4(7Z,10Z,13Z,16Z))	HMDB0000187;HMDB0000097	0.619256	0.733545	2	16	444
W1237	Phosphatidylethanolamine Biosynthesis PE(14:1(9Z)/22:5(4Z,7Z,10Z,13Z,16Z))	HMDB0000187;HMDB0000097	0.619256	0.733545	2	16	444
W1238	Phosphatidylethanolamine Biosynthesis PE(14:1(9Z)/22:5(7Z,10Z,13Z,16Z,19Z))	HMDB0000187;HMDB0000097	0.619256	0.733545	2	16	444
W1239	Phosphatidylethanolamine Biosynthesis PE(14:1(9Z)/22:6(4Z,7Z,10Z,13Z,16Z,19Z))	HMDB0000187;HMDB0000097	0.619256	0.733545	2	16	444
W1240	Phosphatidylethanolamine Biosynthesis PE(14:1(9Z)/24:0)	HMDB0000187;HMDB0000097	0.619256	0.733545	2	16	444
W1241	Phosphatidylethanolamine Biosynthesis PE(14:1(9Z)/24:1(15Z))	HMDB0000187;HMDB0000097	0.619256	0.733545	2	16	444
W1242	Phosphatidylethanolamine Biosynthesis PE(15:0/14:0)	HMDB0000187;HMDB0000097	0.619256	0.733545	2	16	444
W1243	Phosphatidylethanolamine Biosynthesis PE(15:0/14:1(9Z))	HMDB0000187;HMDB0000097	0.619256	0.733545	2	16	444
W1244	Phosphatidylethanolamine Biosynthesis PE(15:0/15:0)	HMDB0000187;HMDB0000097	0.619256	0.733545	2	16	444
W1245	Phosphatidylethanolamine Biosynthesis PE(15:0/16:0)	HMDB0000187;HMDB0000097	0.619256	0.733545	2	16	444
W1246	Phosphatidylethanolamine Biosynthesis PE(15:0/16:1(9Z))	HMDB0000187;HMDB0000097	0.619256	0.733545	2	16	444
W1247	Phosphatidylethanolamine Biosynthesis PE(15:0/18:0)	HMDB0000187;HMDB0000097	0.619256	0.733545	2	16	444
W1248	Phosphatidylethanolamine Biosynthesis PE(15:0/18:1(11Z))	HMDB0000187;HMDB0000097	0.619256	0.733545	2	16	444
W1249	Phosphatidylethanolamine Biosynthesis PE(15:0/18:1(9Z))	HMDB0000187;HMDB0000097	0.619256	0.733545	2	16	444
W1250	Phosphatidylethanolamine Biosynthesis PE(15:0/18:2(9Z,12Z))	HMDB0000187;HMDB0000097	0.619256	0.733545	2	16	444
W1251	Phosphatidylethanolamine Biosynthesis PE(15:0/18:3(6Z,9Z,12Z))	HMDB0000187;HMDB0000097	0.619256	0.733545	2	16	444
W1252	Phosphatidylethanolamine Biosynthesis PE(15:0/18:3(9Z,12Z,15Z))	HMDB0000187;HMDB0000097	0.619256	0.733545	2	16	444
W1253	Phosphatidylethanolamine Biosynthesis PE(15:0/18:4(6Z,9Z,12Z,15Z))	HMDB0000187;HMDB0000097	0.619256	0.733545	2	16	444
W1254	Phosphatidylethanolamine Biosynthesis PE(15:0/20:0)	HMDB0000187;HMDB0000097	0.619256	0.733545	2	16	444
W1255	Phosphatidylethanolamine Biosynthesis PE(15:0/20:1(11Z))	HMDB0000187;HMDB0000097	0.619256	0.733545	2	16	444
W1256	Phosphatidylethanolamine Biosynthesis PE(15:0/20:2(11Z,14Z))	HMDB0000187;HMDB0000097	0.619256	0.733545	2	16	444
W1257	Phosphatidylethanolamine Biosynthesis PE(15:0/20:3(5Z,8Z,11Z))	HMDB0000187;HMDB0000097	0.619256	0.733545	2	16	444
W1258	Phosphatidylethanolamine Biosynthesis PE(15:0/20:3(8Z,11Z,14Z))	HMDB0000187;HMDB0000097	0.619256	0.733545	2	16	444
W1259	Phosphatidylethanolamine Biosynthesis PE(15:0/20:4(5Z,8Z,11Z,14Z))	HMDB0000187;HMDB0000097	0.619256	0.733545	2	16	444
W1260	Phosphatidylethanolamine Biosynthesis PE(15:0/20:4(8Z,11Z,14Z,17Z))	HMDB0000187;HMDB0000097	0.619256	0.733545	2	16	444
W1261	Phosphatidylethanolamine Biosynthesis PE(15:0/20:5(5Z,8Z,11Z,14Z,17Z))	HMDB0000187;HMDB0000097	0.619256	0.733545	2	16	444
W1262	Phosphatidylethanolamine Biosynthesis PE(15:0/22:0)	HMDB0000187;HMDB0000097	0.619256	0.733545	2	16	444
W1263	Phosphatidylethanolamine Biosynthesis PE(15:0/22:1(13Z))	HMDB0000187;HMDB0000097	0.619256	0.733545	2	16	444
W1264	Phosphatidylethanolamine Biosynthesis PE(15:0/22:2(13Z,16Z))	HMDB0000187;HMDB0000097	0.619256	0.733545	2	16	444
W1265	Phosphatidylethanolamine Biosynthesis PE(15:0/22:4(7Z,10Z,13Z,16Z))	HMDB0000187;HMDB0000097	0.619256	0.733545	2	16	444
W1266	Phosphatidylethanolamine Biosynthesis PE(15:0/22:5(4Z,7Z,10Z,13Z,16Z))	HMDB0000187;HMDB0000097	0.619256	0.733545	2	16	444
W1267	Phosphatidylethanolamine Biosynthesis PE(15:0/22:5(7Z,10Z,13Z,16Z,19Z))	HMDB0000187;HMDB0000097	0.619256	0.733545	2	16	444
W1268	Phosphatidylethanolamine Biosynthesis PE(15:0/22:6(4Z,7Z,10Z,13Z,16Z,19Z))	HMDB0000187;HMDB0000097	0.619256	0.733545	2	16	444
W1269	Phosphatidylethanolamine Biosynthesis PE(15:0/24:0)	HMDB0000187;HMDB0000097	0.619256	0.733545	2	16	444
W1270	Phosphatidylethanolamine Biosynthesis PE(15:0/24:1(15Z))	HMDB0000187;HMDB0000097	0.619256	0.733545	2	16	444
W1271	Phosphatidylethanolamine Biosynthesis PE(16:0/14:0)	HMDB0000187;HMDB0000097	0.619256	0.733545	2	16	444
W1272	Phosphatidylethanolamine Biosynthesis PE(16:0/14:1(9Z))	HMDB0000187;HMDB0000097	0.619256	0.733545	2	16	444
W1273	Phosphatidylethanolamine Biosynthesis PE(16:0/15:0)	HMDB0000187;HMDB0000097	0.619256	0.733545	2	16	444
W1275	Phosphatidylethanolamine Biosynthesis PE(16:0/16:1(9Z))	HMDB0000187;HMDB0000097	0.619256	0.733545	2	16	444
W1277	Phosphatidylethanolamine Biosynthesis PE(16:0/18:1(11Z))	HMDB0000187;HMDB0000097	0.619256	0.733545	2	16	444
W1280	Phosphatidylethanolamine Biosynthesis PE(16:0/18:3(6Z,9Z,12Z))	HMDB0000187;HMDB0000097	0.619256	0.733545	2	16	444
W1281	Phosphatidylethanolamine Biosynthesis PE(16:0/18:3(9Z,12Z,15Z))	HMDB0000187;HMDB0000097	0.619256	0.733545	2	16	444
W1282	Phosphatidylethanolamine Biosynthesis PE(16:0/18:4(6Z,9Z,12Z,15Z))	HMDB0000187;HMDB0000097	0.619256	0.733545	2	16	444
W1283	Phosphatidylethanolamine Biosynthesis PE(16:0/20:0)	HMDB0000187;HMDB0000097	0.619256	0.733545	2	16	444
W1284	Phosphatidylethanolamine Biosynthesis PE(16:0/20:1(11Z))	HMDB0000187;HMDB0000097	0.619256	0.733545	2	16	444
W1285	Phosphatidylethanolamine Biosynthesis PE(16:0/20:2(11Z,14Z))	HMDB0000187;HMDB0000097	0.619256	0.733545	2	16	444
W1286	Phosphatidylethanolamine Biosynthesis PE(16:0/20:3(5Z,8Z,11Z))	HMDB0000187;HMDB0000097	0.619256	0.733545	2	16	444
W1287	Phosphatidylethanolamine Biosynthesis PE(16:0/20:3(8Z,11Z,14Z))	HMDB0000187;HMDB0000097	0.619256	0.733545	2	16	444
W1289	Phosphatidylethanolamine Biosynthesis PE(16:0/20:4(8Z,11Z,14Z,17Z))	HMDB0000187;HMDB0000097	0.619256	0.733545	2	16	444
W1290	Phosphatidylethanolamine Biosynthesis PE(16:0/20:5(5Z,8Z,11Z,14Z,17Z))	HMDB0000187;HMDB0000097	0.619256	0.733545	2	16	444
W1291	Phosphatidylethanolamine Biosynthesis PE(16:0/22:0)	HMDB0000187;HMDB0000097	0.619256	0.733545	2	16	444
W1292	Phosphatidylethanolamine Biosynthesis PE(16:0/22:1(13Z))	HMDB0000187;HMDB0000097	0.619256	0.733545	2	16	444
W1293	Phosphatidylethanolamine Biosynthesis PE(16:0/22:2(13Z,16Z))	HMDB0000187;HMDB0000097	0.619256	0.733545	2	16	444
W1294	Phosphatidylethanolamine Biosynthesis PE(16:0/22:4(7Z,10Z,13Z,16Z))	HMDB0000187;HMDB0000097	0.619256	0.733545	2	16	444
W1295	Phosphatidylethanolamine Biosynthesis PE(16:0/22:5(4Z,7Z,10Z,13Z,16Z))	HMDB0000187;HMDB0000097	0.619256	0.733545	2	16	444
W1296	Phosphatidylethanolamine Biosynthesis PE(16:0/22:5(7Z,10Z,13Z,16Z,19Z))	HMDB0000187;HMDB0000097	0.619256	0.733545	2	16	444
W1298	Phosphatidylethanolamine Biosynthesis PE(16:0/24:0)	HMDB0000187;HMDB0000097	0.619256	0.733545	2	16	444
W1299	Phosphatidylethanolamine Biosynthesis PE(16:0/24:1(15Z))	HMDB0000187;HMDB0000097	0.619256	0.733545	2	16	444
W1300	Phosphatidylethanolamine Biosynthesis PE(16:1(9Z)/14:0)	HMDB0000187;HMDB0000097	0.619256	0.733545	2	16	444
W1301	Phosphatidylethanolamine Biosynthesis PE(16:1(9Z)/14:1(9Z))	HMDB0000187;HMDB0000097	0.619256	0.733545	2	16	444
W1302	Phosphatidylethanolamine Biosynthesis PE(16:1(9Z)/15:0)	HMDB0000187;HMDB0000097	0.619256	0.733545	2	16	444
W1303	Phosphatidylethanolamine Biosynthesis PE(16:1(9Z)/16:0)	HMDB0000187;HMDB0000097	0.619256	0.733545	2	16	444
W1304	Phosphatidylethanolamine Biosynthesis PE(16:1(9Z)/16:1(9Z))	HMDB0000187;HMDB0000097	0.619256	0.733545	2	16	444
W1305	Phosphatidylethanolamine Biosynthesis PE(16:1(9Z)/18:1(11Z))	HMDB0000187;HMDB0000097	0.619256	0.733545	2	16	444
W1306	Phosphatidylethanolamine Biosynthesis PE(16:1(9Z)/18:1(9Z))	HMDB0000187;HMDB0000097	0.619256	0.733545	2	16	444
W1307	Phosphatidylethanolamine Biosynthesis PE(16:1(9Z)/18:2(9Z,12Z))	HMDB0000187;HMDB0000097	0.619256	0.733545	2	16	444
W1308	Phosphatidylethanolamine Biosynthesis PE(16:1(9Z)/18:3(6Z,9Z,12Z))	HMDB0000187;HMDB0000097	0.619256	0.733545	2	16	444
W1309	Phosphatidylethanolamine Biosynthesis PE(16:1(9Z)/18:3(9Z,12Z,15Z))	HMDB0000187;HMDB0000097	0.619256	0.733545	2	16	444
W1310	Phosphatidylethanolamine Biosynthesis PE(16:1(9Z)/18:4(6Z,9Z,12Z,15Z))	HMDB0000187;HMDB0000097	0.619256	0.733545	2	16	444
W1311	Phosphatidylethanolamine Biosynthesis PE(16:1(9Z)/20:0)	HMDB0000187;HMDB0000097	0.619256	0.733545	2	16	444
W1312	Phosphatidylethanolamine Biosynthesis PE(16:1(9Z)/20:1(11Z))	HMDB0000187;HMDB0000097	0.619256	0.733545	2	16	444
W1313	Phosphatidylethanolamine Biosynthesis PE(16:1(9Z)/20:2(11Z,14Z))	HMDB0000187;HMDB0000097	0.619256	0.733545	2	16	444
W1314	Phosphatidylethanolamine Biosynthesis PE(16:1(9Z)/20:3(5Z,8Z,11Z))	HMDB0000187;HMDB0000097	0.619256	0.733545	2	16	444
W1315	Phosphatidylethanolamine Biosynthesis PE(16:1(9Z)/20:3(8Z,11Z,14Z))	HMDB0000187;HMDB0000097	0.619256	0.733545	2	16	444
W1316	Phosphatidylethanolamine Biosynthesis PE(16:1(9Z)/20:4(5Z,8Z,11Z,14Z))	HMDB0000187;HMDB0000097	0.619256	0.733545	2	16	444
W1317	Phosphatidylethanolamine Biosynthesis PE(16:1(9Z)/20:4(8Z,11Z,14Z,17Z))	HMDB0000187;HMDB0000097	0.619256	0.733545	2	16	444
W1318	Phosphatidylethanolamine Biosynthesis PE(16:1(9Z)/20:5(5Z,8Z,11Z,14Z,17Z))	HMDB0000187;HMDB0000097	0.619256	0.733545	2	16	444
W1319	Phosphatidylethanolamine Biosynthesis PE(16:1(9Z)/22:0)	HMDB0000187;HMDB0000097	0.619256	0.733545	2	16	444
W1320	Phosphatidylethanolamine Biosynthesis PE(16:1(9Z)/22:1(13Z))	HMDB0000187;HMDB0000097	0.619256	0.733545	2	16	444
W1321	Phosphatidylethanolamine Biosynthesis PE(16:1(9Z)/22:2(13Z,16Z))	HMDB0000187;HMDB0000097	0.619256	0.733545	2	16	444
W1322	Phosphatidylethanolamine Biosynthesis PE(16:1(9Z)/22:4(7Z,10Z,13Z,16Z))	HMDB0000187;HMDB0000097	0.619256	0.733545	2	16	444
W1323	Phosphatidylethanolamine Biosynthesis PE(16:1(9Z)/22:5(4Z,7Z,10Z,13Z,16Z))	HMDB0000187;HMDB0000097	0.619256	0.733545	2	16	444
W1324	Phosphatidylethanolamine Biosynthesis PE(16:1(9Z)/22:5(7Z,10Z,13Z,16Z,19Z))	HMDB0000187;HMDB0000097	0.619256	0.733545	2	16	444
W1325	Phosphatidylethanolamine Biosynthesis PE(16:1(9Z)/22:6(4Z,7Z,10Z,13Z,16Z,19Z))	HMDB0000187;HMDB0000097	0.619256	0.733545	2	16	444
W1326	Phosphatidylethanolamine Biosynthesis PE(16:1(9Z)/24:0)	HMDB0000187;HMDB0000097	0.619256	0.733545	2	16	444
W1327	Phosphatidylethanolamine Biosynthesis PE(16:1(9Z)/24:1(15Z))	HMDB0000187;HMDB0000097	0.619256	0.733545	2	16	444
W1328	Phosphatidylethanolamine Biosynthesis PE(18:0/14:0)	HMDB0000187;HMDB0000097	0.619256	0.733545	2	16	444
W1329	Phosphatidylethanolamine Biosynthesis PE(18:0/14:1(9Z))	HMDB0000187;HMDB0000097	0.619256	0.733545	2	16	444
W1330	Phosphatidylethanolamine Biosynthesis PE(18:0/15:0)	HMDB0000187;HMDB0000097	0.619256	0.733545	2	16	444
W1331	Phosphatidylethanolamine Biosynthesis PE(18:0/16:0)	HMDB0000187;HMDB0000097	0.619256	0.733545	2	16	444
W1332	Phosphatidylethanolamine Biosynthesis PE(18:0/16:1(9Z))	HMDB0000187;HMDB0000097	0.619256	0.733545	2	16	444
W1333	Phosphatidylethanolamine Biosynthesis PE(18:0/18:0)	HMDB0000187;HMDB0000097	0.619256	0.733545	2	16	444
W1334	Phosphatidylethanolamine Biosynthesis PE(18:0/18:1(11Z))	HMDB0000187;HMDB0000097	0.619256	0.733545	2	16	444
W1336	Phosphatidylethanolamine Biosynthesis PE(18:0/18:2(9Z,12Z))	HMDB0000187;HMDB0000097	0.619256	0.733545	2	16	444
W1337	Phosphatidylethanolamine Biosynthesis PE(18:0/18:3(6Z,9Z,12Z))	HMDB0000187;HMDB0000097	0.619256	0.733545	2	16	444
W1338	Phosphatidylethanolamine Biosynthesis PE(18:0/18:3(9Z,12Z,15Z))	HMDB0000187;HMDB0000097	0.619256	0.733545	2	16	444
W1339	Phosphatidylethanolamine Biosynthesis PE(18:0/18:4(6Z,9Z,12Z,15Z))	HMDB0000187;HMDB0000097	0.619256	0.733545	2	16	444
W1340	Phosphatidylethanolamine Biosynthesis PE(18:0/20:0)	HMDB0000187;HMDB0000097	0.619256	0.733545	2	16	444
W1341	Phosphatidylethanolamine Biosynthesis PE(18:0/20:1(11Z))	HMDB0000187;HMDB0000097	0.619256	0.733545	2	16	444
W1342	Phosphatidylethanolamine Biosynthesis PE(18:0/20:2(11Z,14Z))	HMDB0000187;HMDB0000097	0.619256	0.733545	2	16	444
W1343	Phosphatidylethanolamine Biosynthesis PE(18:0/20:3(5Z,8Z,11Z))	HMDB0000187;HMDB0000097	0.619256	0.733545	2	16	444
W1344	Phosphatidylethanolamine Biosynthesis PE(18:0/20:3(8Z,11Z,14Z))	HMDB0000187;HMDB0000097	0.619256	0.733545	2	16	444
W1346	Phosphatidylethanolamine Biosynthesis PE(18:0/20:4(8Z,11Z,14Z,17Z))	HMDB0000187;HMDB0000097	0.619256	0.733545	2	16	444
W1347	Phosphatidylethanolamine Biosynthesis PE(18:0/20:5(5Z,8Z,11Z,14Z,17Z))	HMDB0000187;HMDB0000097	0.619256	0.733545	2	16	444
W1348	Phosphatidylethanolamine Biosynthesis PE(18:0/22:0)	HMDB0000187;HMDB0000097	0.619256	0.733545	2	16	444
W1349	Phosphatidylethanolamine Biosynthesis PE(18:0/22:1(13Z))	HMDB0000187;HMDB0000097	0.619256	0.733545	2	16	444
W1350	Phosphatidylethanolamine Biosynthesis PE(18:0/22:2(13Z,16Z))	HMDB0000187;HMDB0000097	0.619256	0.733545	2	16	444
W1351	Phosphatidylethanolamine Biosynthesis PE(18:0/22:4(7Z,10Z,13Z,16Z))	HMDB0000187;HMDB0000097	0.619256	0.733545	2	16	444
W1352	Phosphatidylethanolamine Biosynthesis PE(18:0/22:5(4Z,7Z,10Z,13Z,16Z))	HMDB0000187;HMDB0000097	0.619256	0.733545	2	16	444
W1353	Phosphatidylethanolamine Biosynthesis PE(18:0/22:5(7Z,10Z,13Z,16Z,19Z))	HMDB0000187;HMDB0000097	0.619256	0.733545	2	16	444
W1355	Phosphatidylethanolamine Biosynthesis PE(18:0/24:0)	HMDB0000187;HMDB0000097	0.619256	0.733545	2	16	444
W1356	Phosphatidylethanolamine Biosynthesis PE(18:0/24:1(15Z))	HMDB0000187;HMDB0000097	0.619256	0.733545	2	16	444
W1357	Phosphatidylethanolamine Biosynthesis PE(18:1(11Z)/14:0)	HMDB0000187;HMDB0000097	0.619256	0.733545	2	16	444
W1358	Phosphatidylethanolamine Biosynthesis PE(18:1(11Z)/14:1(9Z))	HMDB0000187;HMDB0000097	0.619256	0.733545	2	16	444
W1359	Phosphatidylethanolamine Biosynthesis PE(18:1(11Z)/15:0)	HMDB0000187;HMDB0000097	0.619256	0.733545	2	16	444
W1360	Phosphatidylethanolamine Biosynthesis PE(18:1(11Z)/16:0)	HMDB0000187;HMDB0000097	0.619256	0.733545	2	16	444
W1361	Phosphatidylethanolamine Biosynthesis PE(18:1(11Z)/16:1(9Z))	HMDB0000187;HMDB0000097	0.619256	0.733545	2	16	444
W1362	Phosphatidylethanolamine Biosynthesis PE(18:1(11Z)/18:0)	HMDB0000187;HMDB0000097	0.619256	0.733545	2	16	444
W1363	Phosphatidylethanolamine Biosynthesis PE(18:1(11Z)/18:1(11Z))	HMDB0000187;HMDB0000097	0.619256	0.733545	2	16	444
W1364	Phosphatidylethanolamine Biosynthesis PE(18:1(11Z)/18:1(9Z))	HMDB0000187;HMDB0000097	0.619256	0.733545	2	16	444
W1365	Phosphatidylethanolamine Biosynthesis PE(18:1(11Z)/18:2(9Z,12Z))	HMDB0000187;HMDB0000097	0.619256	0.733545	2	16	444
W1366	Phosphatidylethanolamine Biosynthesis PE(18:1(11Z)/18:3(6Z,9Z,12Z))	HMDB0000187;HMDB0000097	0.619256	0.733545	2	16	444
W1367	Phosphatidylethanolamine Biosynthesis PE(18:1(11Z)/18:3(9Z,12Z,15Z))	HMDB0000187;HMDB0000097	0.619256	0.733545	2	16	444
W1368	Phosphatidylethanolamine Biosynthesis PE(18:1(11Z)/18:4(6Z,9Z,12Z,15Z))	HMDB0000187;HMDB0000097	0.619256	0.733545	2	16	444
W1369	Phosphatidylethanolamine Biosynthesis PE(18:1(11Z)/20:0)	HMDB0000187;HMDB0000097	0.619256	0.733545	2	16	444
W1370	Phosphatidylethanolamine Biosynthesis PE(18:1(11Z)/20:1(11Z))	HMDB0000187;HMDB0000097	0.619256	0.733545	2	16	444
W1371	Phosphatidylethanolamine Biosynthesis PE(18:1(11Z)/20:2(11Z,14Z))	HMDB0000187;HMDB0000097	0.619256	0.733545	2	16	444
W1372	Phosphatidylethanolamine Biosynthesis PE(18:1(11Z)/20:3(5Z,8Z,11Z))	HMDB0000187;HMDB0000097	0.619256	0.733545	2	16	444
W1373	Phosphatidylethanolamine Biosynthesis PE(18:1(11Z)/20:3(8Z,11Z,14Z))	HMDB0000187;HMDB0000097	0.619256	0.733545	2	16	444
W1374	Phosphatidylethanolamine Biosynthesis PE(18:1(11Z)/20:4(5Z,8Z,11Z,14Z))	HMDB0000187;HMDB0000097	0.619256	0.733545	2	16	444
W1375	Phosphatidylethanolamine Biosynthesis PE(18:1(11Z)/20:4(8Z,11Z,14Z,17Z))	HMDB0000187;HMDB0000097	0.619256	0.733545	2	16	444
W1376	Phosphatidylethanolamine Biosynthesis PE(18:1(11Z)/20:5(5Z,8Z,11Z,14Z,17Z))	HMDB0000187;HMDB0000097	0.619256	0.733545	2	16	444
W1377	Phosphatidylethanolamine Biosynthesis PE(18:1(11Z)/22:0)	HMDB0000187;HMDB0000097	0.619256	0.733545	2	16	444
W1378	Phosphatidylethanolamine Biosynthesis PE(18:1(11Z)/22:1(13Z))	HMDB0000187;HMDB0000097	0.619256	0.733545	2	16	444
W1379	Phosphatidylethanolamine Biosynthesis PE(18:1(11Z)/22:2(13Z,16Z))	HMDB0000187;HMDB0000097	0.619256	0.733545	2	16	444
W1380	Phosphatidylethanolamine Biosynthesis PE(18:1(11Z)/22:4(7Z,10Z,13Z,16Z))	HMDB0000187;HMDB0000097	0.619256	0.733545	2	16	444
W1381	Phosphatidylethanolamine Biosynthesis PE(18:1(11Z)/22:5(4Z,7Z,10Z,13Z,16Z))	HMDB0000187;HMDB0000097	0.619256	0.733545	2	16	444
W1382	Phosphatidylethanolamine Biosynthesis PE(18:1(11Z)/22:5(7Z,10Z,13Z,16Z,19Z))	HMDB0000187;HMDB0000097	0.619256	0.733545	2	16	444
W1383	Phosphatidylethanolamine Biosynthesis PE(18:1(11Z)/22:6(4Z,7Z,10Z,13Z,16Z,19Z))	HMDB0000187;HMDB0000097	0.619256	0.733545	2	16	444
W1384	Phosphatidylethanolamine Biosynthesis PE(18:1(11Z)/24:0)	HMDB0000187;HMDB0000097	0.619256	0.733545	2	16	444
W1385	Phosphatidylethanolamine Biosynthesis PE(18:1(11Z)/24:1(15Z))	HMDB0000187;HMDB0000097	0.619256	0.733545	2	16	444
W1386	Phosphatidylethanolamine Biosynthesis PE(18:1(9Z)/14:0)	HMDB0000187;HMDB0000097	0.619256	0.733545	2	16	444
W1387	Phosphatidylethanolamine Biosynthesis PE(18:1(9Z)/14:1(9Z))	HMDB0000187;HMDB0000097	0.619256	0.733545	2	16	444
W1388	Phosphatidylethanolamine Biosynthesis PE(18:1(9Z)/15:0)	HMDB0000187;HMDB0000097	0.619256	0.733545	2	16	444
W1389	Phosphatidylethanolamine Biosynthesis PE(18:1(9Z)/16:0)	HMDB0000187;HMDB0000097	0.619256	0.733545	2	16	444
W1390	Phosphatidylethanolamine Biosynthesis PE(18:1(9Z)/16:1(9Z))	HMDB0000187;HMDB0000097	0.619256	0.733545	2	16	444
W1391	Phosphatidylethanolamine Biosynthesis PE(18:1(9Z)/18:0)	HMDB0000187;HMDB0000097	0.619256	0.733545	2	16	444
W1392	Phosphatidylethanolamine Biosynthesis PE(18:1(9Z)/18:1(11Z))	HMDB0000187;HMDB0000097	0.619256	0.733545	2	16	444
W1393	Phosphatidylethanolamine Biosynthesis PE(18:1(9Z)/18:1(9Z))	HMDB0000187;HMDB0000097	0.619256	0.733545	2	16	444
W1394	Phosphatidylethanolamine Biosynthesis PE(18:1(9Z)/18:2(9Z,12Z))	HMDB0000187;HMDB0000097	0.619256	0.733545	2	16	444
W1395	Phosphatidylethanolamine Biosynthesis PE(18:1(9Z)/18:3(6Z,9Z,12Z))	HMDB0000187;HMDB0000097	0.619256	0.733545	2	16	444
W1396	Phosphatidylethanolamine Biosynthesis PE(18:1(9Z)/18:3(9Z,12Z,15Z))	HMDB0000187;HMDB0000097	0.619256	0.733545	2	16	444
W1397	Phosphatidylethanolamine Biosynthesis PE(18:1(9Z)/18:4(6Z,9Z,12Z,15Z))	HMDB0000187;HMDB0000097	0.619256	0.733545	2	16	444
W1398	Phosphatidylethanolamine Biosynthesis PE(18:1(9Z)/20:0)	HMDB0000187;HMDB0000097	0.619256	0.733545	2	16	444
W1399	Phosphatidylethanolamine Biosynthesis PE(18:1(9Z)/20:1(11Z))	HMDB0000187;HMDB0000097	0.619256	0.733545	2	16	444
W1400	Phosphatidylethanolamine Biosynthesis PE(18:1(9Z)/20:2(11Z,14Z))	HMDB0000187;HMDB0000097	0.619256	0.733545	2	16	444
W1401	Phosphatidylethanolamine Biosynthesis PE(18:1(9Z)/20:3(5Z,8Z,11Z))	HMDB0000187;HMDB0000097	0.619256	0.733545	2	16	444
W1402	Phosphatidylethanolamine Biosynthesis PE(18:1(9Z)/20:3(8Z,11Z,14Z))	HMDB0000187;HMDB0000097	0.619256	0.733545	2	16	444
W1403	Phosphatidylethanolamine Biosynthesis PE(18:1(9Z)/20:4(5Z,8Z,11Z,14Z))	HMDB0000187;HMDB0000097	0.619256	0.733545	2	16	444
W1404	Phosphatidylethanolamine Biosynthesis PE(18:1(9Z)/20:4(8Z,11Z,14Z,17Z))	HMDB0000187;HMDB0000097	0.619256	0.733545	2	16	444
W1405	Phosphatidylethanolamine Biosynthesis PE(18:1(9Z)/20:5(5Z,8Z,11Z,14Z,17Z))	HMDB0000187;HMDB0000097	0.619256	0.733545	2	16	444
W1406	Phosphatidylethanolamine Biosynthesis PE(18:1(9Z)/22:0)	HMDB0000187;HMDB0000097	0.619256	0.733545	2	16	444
W1407	Phosphatidylethanolamine Biosynthesis PE(18:1(9Z)/22:1(13Z))	HMDB0000187;HMDB0000097	0.619256	0.733545	2	16	444
W1408	Phosphatidylethanolamine Biosynthesis PE(18:1(9Z)/22:2(13Z,16Z))	HMDB0000187;HMDB0000097	0.619256	0.733545	2	16	444
W1409	Phosphatidylethanolamine Biosynthesis PE(18:1(9Z)/22:4(7Z,10Z,13Z,16Z))	HMDB0000187;HMDB0000097	0.619256	0.733545	2	16	444
W1410	Phosphatidylethanolamine Biosynthesis PE(18:1(9Z)/22:5(4Z,7Z,10Z,13Z,16Z))	HMDB0000187;HMDB0000097	0.619256	0.733545	2	16	444
W1411	Phosphatidylethanolamine Biosynthesis PE(18:1(9Z)/22:5(7Z,10Z,13Z,16Z,19Z))	HMDB0000187;HMDB0000097	0.619256	0.733545	2	16	444
W1412	Phosphatidylethanolamine Biosynthesis PE(18:1(9Z)/22:6(4Z,7Z,10Z,13Z,16Z,19Z))	HMDB0000187;HMDB0000097	0.619256	0.733545	2	16	444
W1413	Phosphatidylethanolamine Biosynthesis PE(18:1(9Z)/24:0)	HMDB0000187;HMDB0000097	0.619256	0.733545	2	16	444
W1414	Phosphatidylethanolamine Biosynthesis PE(18:1(9Z)/24:1(15Z))	HMDB0000187;HMDB0000097	0.619256	0.733545	2	16	444
W1415	Phosphatidylethanolamine Biosynthesis PE(18:2(9Z,12Z)/14:0)	HMDB0000187;HMDB0000097	0.619256	0.733545	2	16	444
W1416	Phosphatidylethanolamine Biosynthesis PE(18:2(9Z,12Z)/14:1(9Z))	HMDB0000187;HMDB0000097	0.619256	0.733545	2	16	444
W1417	Phosphatidylethanolamine Biosynthesis PE(18:2(9Z,12Z)/15:0)	HMDB0000187;HMDB0000097	0.619256	0.733545	2	16	444
W1418	Phosphatidylethanolamine Biosynthesis PE(18:2(9Z,12Z)/16:0)	HMDB0000187;HMDB0000097	0.619256	0.733545	2	16	444
W1419	Phosphatidylethanolamine Biosynthesis PE(18:2(9Z,12Z)/16:1(9Z))	HMDB0000187;HMDB0000097	0.619256	0.733545	2	16	444
W1420	Phosphatidylethanolamine Biosynthesis PE(18:2(9Z,12Z)/18:0)	HMDB0000187;HMDB0000097	0.619256	0.733545	2	16	444
W1421	Phosphatidylethanolamine Biosynthesis PE(18:2(9Z,12Z)/18:1(11Z))	HMDB0000187;HMDB0000097	0.619256	0.733545	2	16	444
W1422	Phosphatidylethanolamine Biosynthesis PE(18:2(9Z,12Z)/18:1(9Z))	HMDB0000187;HMDB0000097	0.619256	0.733545	2	16	444
W1423	Phosphatidylethanolamine Biosynthesis PE(18:2(9Z,12Z)/18:2(9Z,12Z))	HMDB0000187;HMDB0000097	0.619256	0.733545	2	16	444
W1424	Phosphatidylethanolamine Biosynthesis PE(18:2(9Z,12Z)/18:3(6Z,9Z,12Z))	HMDB0000187;HMDB0000097	0.619256	0.733545	2	16	444
W1425	Phosphatidylethanolamine Biosynthesis PE(18:2(9Z,12Z)/18:3(9Z,12Z,15Z))	HMDB0000187;HMDB0000097	0.619256	0.733545	2	16	444
W1426	Phosphatidylethanolamine Biosynthesis PE(18:2(9Z,12Z)/18:4(6Z,9Z,12Z,15Z))	HMDB0000187;HMDB0000097	0.619256	0.733545	2	16	444
W1427	Phosphatidylethanolamine Biosynthesis PE(18:2(9Z,12Z)/20:0)	HMDB0000187;HMDB0000097	0.619256	0.733545	2	16	444
W1428	Phosphatidylethanolamine Biosynthesis PE(18:2(9Z,12Z)/20:1(11Z))	HMDB0000187;HMDB0000097	0.619256	0.733545	2	16	444
W1429	Phosphatidylethanolamine Biosynthesis PE(18:2(9Z,12Z)/20:2(11Z,14Z))	HMDB0000187;HMDB0000097	0.619256	0.733545	2	16	444
W1430	Phosphatidylethanolamine Biosynthesis PE(18:2(9Z,12Z)/20:3(5Z,8Z,11Z))	HMDB0000187;HMDB0000097	0.619256	0.733545	2	16	444
W1431	Phosphatidylethanolamine Biosynthesis PE(18:2(9Z,12Z)/20:3(8Z,11Z,14Z))	HMDB0000187;HMDB0000097	0.619256	0.733545	2	16	444
W1432	Phosphatidylethanolamine Biosynthesis PE(18:2(9Z,12Z)/20:4(5Z,8Z,11Z,14Z))	HMDB0000187;HMDB0000097	0.619256	0.733545	2	16	444
W1433	Phosphatidylethanolamine Biosynthesis PE(18:2(9Z,12Z)/20:4(8Z,11Z,14Z,17Z))	HMDB0000187;HMDB0000097	0.619256	0.733545	2	16	444
W1434	Phosphatidylethanolamine Biosynthesis PE(18:2(9Z,12Z)/20:5(5Z,8Z,11Z,14Z,17Z))	HMDB0000187;HMDB0000097	0.619256	0.733545	2	16	444
W1435	Phosphatidylethanolamine Biosynthesis PE(18:2(9Z,12Z)/22:0)	HMDB0000187;HMDB0000097	0.619256	0.733545	2	16	444
W1436	Phosphatidylethanolamine Biosynthesis PE(18:2(9Z,12Z)/22:1(13Z))	HMDB0000187;HMDB0000097	0.619256	0.733545	2	16	444
W1437	Phosphatidylethanolamine Biosynthesis PE(18:2(9Z,12Z)/22:2(13Z,16Z))	HMDB0000187;HMDB0000097	0.619256	0.733545	2	16	444
W1438	Phosphatidylethanolamine Biosynthesis PE(18:2(9Z,12Z)/22:4(7Z,10Z,13Z,16Z))	HMDB0000187;HMDB0000097	0.619256	0.733545	2	16	444
W1439	Phosphatidylethanolamine Biosynthesis PE(18:2(9Z,12Z)/22:5(4Z,7Z,10Z,13Z,16Z))	HMDB0000187;HMDB0000097	0.619256	0.733545	2	16	444
W1440	Phosphatidylethanolamine Biosynthesis PE(18:2(9Z,12Z)/22:5(7Z,10Z,13Z,16Z,19Z))	HMDB0000187;HMDB0000097	0.619256	0.733545	2	16	444
W1441	Phosphatidylethanolamine Biosynthesis PE(18:2(9Z,12Z)/22:6(4Z,7Z,10Z,13Z,16Z,19Z))	HMDB0000187;HMDB0000097	0.619256	0.733545	2	16	444
W1442	Phosphatidylethanolamine Biosynthesis PE(18:2(9Z,12Z)/24:0)	HMDB0000187;HMDB0000097	0.619256	0.733545	2	16	444
W1443	Phosphatidylethanolamine Biosynthesis PE(18:2(9Z,12Z)/24:1(15Z))	HMDB0000187;HMDB0000097	0.619256	0.733545	2	16	444
W1444	Phosphatidylethanolamine Biosynthesis PE(18:3(6Z,9Z,12Z)/14:0)	HMDB0000187;HMDB0000097	0.619256	0.733545	2	16	444
W1445	Phosphatidylethanolamine Biosynthesis PE(18:3(6Z,9Z,12Z)/14:1(9Z))	HMDB0000187;HMDB0000097	0.619256	0.733545	2	16	444
W1446	Phosphatidylethanolamine Biosynthesis PE(18:3(6Z,9Z,12Z)/15:0)	HMDB0000187;HMDB0000097	0.619256	0.733545	2	16	444
W1447	Phosphatidylethanolamine Biosynthesis PE(18:3(6Z,9Z,12Z)/16:0)	HMDB0000187;HMDB0000097	0.619256	0.733545	2	16	444
W1448	Phosphatidylethanolamine Biosynthesis PE(18:3(6Z,9Z,12Z)/16:1(9Z))	HMDB0000187;HMDB0000097	0.619256	0.733545	2	16	444
W1449	Phosphatidylethanolamine Biosynthesis PE(18:3(6Z,9Z,12Z)/18:0)	HMDB0000187;HMDB0000097	0.619256	0.733545	2	16	444
W1450	Phosphatidylethanolamine Biosynthesis PE(18:3(6Z,9Z,12Z)/18:1(11Z))	HMDB0000187;HMDB0000097	0.619256	0.733545	2	16	444
W1451	Phosphatidylethanolamine Biosynthesis PE(18:3(6Z,9Z,12Z)/18:1(9Z))	HMDB0000187;HMDB0000097	0.619256	0.733545	2	16	444
W1452	Phosphatidylethanolamine Biosynthesis PE(18:3(6Z,9Z,12Z)/18:2(9Z,12Z))	HMDB0000187;HMDB0000097	0.619256	0.733545	2	16	444
W1453	Phosphatidylethanolamine Biosynthesis PE(18:3(6Z,9Z,12Z)/18:3(6Z,9Z,12Z))	HMDB0000187;HMDB0000097	0.619256	0.733545	2	16	444
W1454	Phosphatidylethanolamine Biosynthesis PE(18:3(6Z,9Z,12Z)/18:3(9Z,12Z,15Z))	HMDB0000187;HMDB0000097	0.619256	0.733545	2	16	444
W1455	Phosphatidylethanolamine Biosynthesis PE(18:3(6Z,9Z,12Z)/18:4(6Z,9Z,12Z,15Z))	HMDB0000187;HMDB0000097	0.619256	0.733545	2	16	444
W1456	Phosphatidylethanolamine Biosynthesis PE(18:3(6Z,9Z,12Z)/20:0)	HMDB0000187;HMDB0000097	0.619256	0.733545	2	16	444
W1457	Phosphatidylethanolamine Biosynthesis PE(18:3(6Z,9Z,12Z)/20:1(11Z))	HMDB0000187;HMDB0000097	0.619256	0.733545	2	16	444
W1458	Phosphatidylethanolamine Biosynthesis PE(18:3(6Z,9Z,12Z)/20:2(11Z,14Z))	HMDB0000187;HMDB0000097	0.619256	0.733545	2	16	444
W1459	Phosphatidylethanolamine Biosynthesis PE(18:3(6Z,9Z,12Z)/20:3(5Z,8Z,11Z))	HMDB0000187;HMDB0000097	0.619256	0.733545	2	16	444
W1460	Phosphatidylethanolamine Biosynthesis PE(18:3(6Z,9Z,12Z)/20:3(8Z,11Z,14Z))	HMDB0000187;HMDB0000097	0.619256	0.733545	2	16	444
W1461	Phosphatidylethanolamine Biosynthesis PE(18:3(6Z,9Z,12Z)/20:4(5Z,8Z,11Z,14Z))	HMDB0000187;HMDB0000097	0.619256	0.733545	2	16	444
W1462	Phosphatidylethanolamine Biosynthesis PE(18:3(6Z,9Z,12Z)/20:4(8Z,11Z,14Z,17Z))	HMDB0000187;HMDB0000097	0.619256	0.733545	2	16	444
W1463	Phosphatidylethanolamine Biosynthesis PE(18:3(6Z,9Z,12Z)/20:5(5Z,8Z,11Z,14Z,17Z))	HMDB0000187;HMDB0000097	0.619256	0.733545	2	16	444
W1464	Phosphatidylethanolamine Biosynthesis PE(18:3(6Z,9Z,12Z)/22:0)	HMDB0000187;HMDB0000097	0.619256	0.733545	2	16	444
W1465	Phosphatidylethanolamine Biosynthesis PE(18:3(6Z,9Z,12Z)/22:1(13Z))	HMDB0000187;HMDB0000097	0.619256	0.733545	2	16	444
W1466	Phosphatidylethanolamine Biosynthesis PE(18:3(6Z,9Z,12Z)/22:2(13Z,16Z))	HMDB0000187;HMDB0000097	0.619256	0.733545	2	16	444
W1467	Phosphatidylethanolamine Biosynthesis PE(18:3(6Z,9Z,12Z)/22:4(7Z,10Z,13Z,16Z))	HMDB0000187;HMDB0000097	0.619256	0.733545	2	16	444
W1468	Phosphatidylethanolamine Biosynthesis PE(18:3(6Z,9Z,12Z)/22:5(4Z,7Z,10Z,13Z,16Z))	HMDB0000187;HMDB0000097	0.619256	0.733545	2	16	444
W1469	Phosphatidylethanolamine Biosynthesis PE(18:3(6Z,9Z,12Z)/22:5(7Z,10Z,13Z,16Z,19Z))	HMDB0000187;HMDB0000097	0.619256	0.733545	2	16	444
W1470	Phosphatidylethanolamine Biosynthesis PE(18:3(6Z,9Z,12Z)/22:6(4Z,7Z,10Z,13Z,16Z,19Z))	HMDB0000187;HMDB0000097	0.619256	0.733545	2	16	444
W1471	Phosphatidylethanolamine Biosynthesis PE(18:3(6Z,9Z,12Z)/24:0)	HMDB0000187;HMDB0000097	0.619256	0.733545	2	16	444
W1472	Phosphatidylethanolamine Biosynthesis PE(18:3(6Z,9Z,12Z)/24:1(15Z))	HMDB0000187;HMDB0000097	0.619256	0.733545	2	16	444
W1473	Phosphatidylethanolamine Biosynthesis PE(18:3(9Z,12Z,15Z)/14:0)	HMDB0000187;HMDB0000097	0.619256	0.733545	2	16	444
W1474	Phosphatidylethanolamine Biosynthesis PE(18:3(9Z,12Z,15Z)/14:1(9Z))	HMDB0000187;HMDB0000097	0.619256	0.733545	2	16	444
W1475	Phosphatidylethanolamine Biosynthesis PE(18:3(9Z,12Z,15Z)/15:0)	HMDB0000187;HMDB0000097	0.619256	0.733545	2	16	444
W1476	Phosphatidylethanolamine Biosynthesis PE(18:3(9Z,12Z,15Z)/16:0)	HMDB0000187;HMDB0000097	0.619256	0.733545	2	16	444
W1477	Phosphatidylethanolamine Biosynthesis PE(18:3(9Z,12Z,15Z)/16:1(9Z))	HMDB0000187;HMDB0000097	0.619256	0.733545	2	16	444
W1478	Phosphatidylethanolamine Biosynthesis PE(18:3(9Z,12Z,15Z)/18:0)	HMDB0000187;HMDB0000097	0.619256	0.733545	2	16	444
W1479	Phosphatidylethanolamine Biosynthesis PE(18:3(9Z,12Z,15Z)/18:1(11Z))	HMDB0000187;HMDB0000097	0.619256	0.733545	2	16	444
W1480	Phosphatidylethanolamine Biosynthesis PE(18:3(9Z,12Z,15Z)/18:1(9Z))	HMDB0000187;HMDB0000097	0.619256	0.733545	2	16	444
W1481	Phosphatidylethanolamine Biosynthesis PE(18:3(9Z,12Z,15Z)/18:2(9Z,12Z))	HMDB0000187;HMDB0000097	0.619256	0.733545	2	16	444
W1482	Phosphatidylethanolamine Biosynthesis PE(18:3(9Z,12Z,15Z)/18:3(6Z,9Z,12Z))	HMDB0000187;HMDB0000097	0.619256	0.733545	2	16	444
W1483	Phosphatidylethanolamine Biosynthesis PE(18:3(9Z,12Z,15Z)/18:3(9Z,12Z,15Z))	HMDB0000187;HMDB0000097	0.619256	0.733545	2	16	444
W1484	Phosphatidylethanolamine Biosynthesis PE(18:3(9Z,12Z,15Z)/18:4(6Z,9Z,12Z,15Z))	HMDB0000187;HMDB0000097	0.619256	0.733545	2	16	444
W1485	Phosphatidylethanolamine Biosynthesis PE(18:3(9Z,12Z,15Z)/20:0)	HMDB0000187;HMDB0000097	0.619256	0.733545	2	16	444
W1486	Phosphatidylethanolamine Biosynthesis PE(18:3(9Z,12Z,15Z)/20:1(11Z))	HMDB0000187;HMDB0000097	0.619256	0.733545	2	16	444
W1487	Phosphatidylethanolamine Biosynthesis PE(18:3(9Z,12Z,15Z)/20:2(11Z,14Z))	HMDB0000187;HMDB0000097	0.619256	0.733545	2	16	444
W1488	Phosphatidylethanolamine Biosynthesis PE(18:3(9Z,12Z,15Z)/20:3(5Z,8Z,11Z))	HMDB0000187;HMDB0000097	0.619256	0.733545	2	16	444
W1489	Phosphatidylethanolamine Biosynthesis PE(18:3(9Z,12Z,15Z)/20:3(8Z,11Z,14Z))	HMDB0000187;HMDB0000097	0.619256	0.733545	2	16	444
W1490	Phosphatidylethanolamine Biosynthesis PE(18:3(9Z,12Z,15Z)/20:4(5Z,8Z,11Z,14Z))	HMDB0000187;HMDB0000097	0.619256	0.733545	2	16	444
W1491	Phosphatidylethanolamine Biosynthesis PE(18:3(9Z,12Z,15Z)/20:4(8Z,11Z,14Z,17Z))	HMDB0000187;HMDB0000097	0.619256	0.733545	2	16	444
W1492	Phosphatidylethanolamine Biosynthesis PE(18:3(9Z,12Z,15Z)/20:5(5Z,8Z,11Z,14Z,17Z))	HMDB0000187;HMDB0000097	0.619256	0.733545	2	16	444
W1493	Phosphatidylethanolamine Biosynthesis PE(18:3(9Z,12Z,15Z)/22:0)	HMDB0000187;HMDB0000097	0.619256	0.733545	2	16	444
W1494	Phosphatidylethanolamine Biosynthesis PE(18:3(9Z,12Z,15Z)/22:1(13Z))	HMDB0000187;HMDB0000097	0.619256	0.733545	2	16	444
W1495	Phosphatidylethanolamine Biosynthesis PE(18:3(9Z,12Z,15Z)/22:2(13Z,16Z))	HMDB0000187;HMDB0000097	0.619256	0.733545	2	16	444
W1496	Phosphatidylethanolamine Biosynthesis PE(18:3(9Z,12Z,15Z)/22:4(7Z,10Z,13Z,16Z))	HMDB0000187;HMDB0000097	0.619256	0.733545	2	16	444
W1497	Phosphatidylethanolamine Biosynthesis PE(18:3(9Z,12Z,15Z)/22:5(4Z,7Z,10Z,13Z,16Z))	HMDB0000187;HMDB0000097	0.619256	0.733545	2	16	444
W1498	Phosphatidylethanolamine Biosynthesis PE(18:3(9Z,12Z,15Z)/22:5(7Z,10Z,13Z,16Z,19Z))	HMDB0000187;HMDB0000097	0.619256	0.733545	2	16	444
W1499	Phosphatidylethanolamine Biosynthesis PE(18:3(9Z,12Z,15Z)/22:6(4Z,7Z,10Z,13Z,16Z,19Z))	HMDB0000187;HMDB0000097	0.619256	0.733545	2	16	444
W1500	Phosphatidylethanolamine Biosynthesis PE(18:3(9Z,12Z,15Z)/24:0)	HMDB0000187;HMDB0000097	0.619256	0.733545	2	16	444
W1501	Phosphatidylethanolamine Biosynthesis PE(18:3(9Z,12Z,15Z)/24:1(15Z))	HMDB0000187;HMDB0000097	0.619256	0.733545	2	16	444
W1502	Phosphatidylethanolamine Biosynthesis PE(18:4(6Z,9Z,12Z,15Z)/14:0)	HMDB0000187;HMDB0000097	0.619256	0.733545	2	16	444
W1503	Phosphatidylethanolamine Biosynthesis PE(18:4(6Z,9Z,12Z,15Z)/14:1(9Z))	HMDB0000187;HMDB0000097	0.619256	0.733545	2	16	444
W1504	Phosphatidylethanolamine Biosynthesis PE(18:4(6Z,9Z,12Z,15Z)/15:0)	HMDB0000187;HMDB0000097	0.619256	0.733545	2	16	444
W1505	Phosphatidylethanolamine Biosynthesis PE(18:4(6Z,9Z,12Z,15Z)/16:0)	HMDB0000187;HMDB0000097	0.619256	0.733545	2	16	444
W1506	Phosphatidylethanolamine Biosynthesis PE(18:4(6Z,9Z,12Z,15Z)/16:1(9Z))	HMDB0000187;HMDB0000097	0.619256	0.733545	2	16	444
W1507	Phosphatidylethanolamine Biosynthesis PE(18:4(6Z,9Z,12Z,15Z)/18:0)	HMDB0000187;HMDB0000097	0.619256	0.733545	2	16	444
W1508	Phosphatidylethanolamine Biosynthesis PE(18:4(6Z,9Z,12Z,15Z)/18:1(11Z))	HMDB0000187;HMDB0000097	0.619256	0.733545	2	16	444
W1509	Phosphatidylethanolamine Biosynthesis PE(18:4(6Z,9Z,12Z,15Z)/18:1(9Z))	HMDB0000187;HMDB0000097	0.619256	0.733545	2	16	444
W1510	Phosphatidylethanolamine Biosynthesis PE(18:4(6Z,9Z,12Z,15Z)/18:2(9Z,12Z))	HMDB0000187;HMDB0000097	0.619256	0.733545	2	16	444
W1511	Phosphatidylethanolamine Biosynthesis PE(18:4(6Z,9Z,12Z,15Z)/18:3(6Z,9Z,12Z))	HMDB0000187;HMDB0000097	0.619256	0.733545	2	16	444
W1512	Phosphatidylethanolamine Biosynthesis PE(18:4(6Z,9Z,12Z,15Z)/18:3(9Z,12Z,15Z))	HMDB0000187;HMDB0000097	0.619256	0.733545	2	16	444
W1513	Phosphatidylethanolamine Biosynthesis PE(18:4(6Z,9Z,12Z,15Z)/18:4(6Z,9Z,12Z,15Z))	HMDB0000187;HMDB0000097	0.619256	0.733545	2	16	444
W1514	Phosphatidylethanolamine Biosynthesis PE(18:4(6Z,9Z,12Z,15Z)/20:0)	HMDB0000187;HMDB0000097	0.619256	0.733545	2	16	444
W1515	Phosphatidylethanolamine Biosynthesis PE(18:4(6Z,9Z,12Z,15Z)/20:1(11Z))	HMDB0000187;HMDB0000097	0.619256	0.733545	2	16	444
W1516	Phosphatidylethanolamine Biosynthesis PE(18:4(6Z,9Z,12Z,15Z)/20:2(11Z,14Z))	HMDB0000187;HMDB0000097	0.619256	0.733545	2	16	444
W1517	Phosphatidylethanolamine Biosynthesis PE(18:4(6Z,9Z,12Z,15Z)/20:3(5Z,8Z,11Z))	HMDB0000187;HMDB0000097	0.619256	0.733545	2	16	444
W1518	Phosphatidylethanolamine Biosynthesis PE(18:4(6Z,9Z,12Z,15Z)/20:3(8Z,11Z,14Z))	HMDB0000187;HMDB0000097	0.619256	0.733545	2	16	444
W1519	Phosphatidylethanolamine Biosynthesis PE(18:4(6Z,9Z,12Z,15Z)/20:4(5Z,8Z,11Z,14Z))	HMDB0000187;HMDB0000097	0.619256	0.733545	2	16	444
W1520	Phosphatidylethanolamine Biosynthesis PE(18:4(6Z,9Z,12Z,15Z)/20:4(8Z,11Z,14Z,17Z))	HMDB0000187;HMDB0000097	0.619256	0.733545	2	16	444
W1521	Phosphatidylethanolamine Biosynthesis PE(18:4(6Z,9Z,12Z,15Z)/20:5(5Z,8Z,11Z,14Z,17Z))	HMDB0000187;HMDB0000097	0.619256	0.733545	2	16	444
W1522	Phosphatidylethanolamine Biosynthesis PE(18:4(6Z,9Z,12Z,15Z)/22:0)	HMDB0000187;HMDB0000097	0.619256	0.733545	2	16	444
W1523	Phosphatidylethanolamine Biosynthesis PE(18:4(6Z,9Z,12Z,15Z)/22:1(13Z))	HMDB0000187;HMDB0000097	0.619256	0.733545	2	16	444
W1524	Phosphatidylethanolamine Biosynthesis PE(18:4(6Z,9Z,12Z,15Z)/22:2(13Z,16Z))	HMDB0000187;HMDB0000097	0.619256	0.733545	2	16	444
W1525	Phosphatidylethanolamine Biosynthesis PE(18:4(6Z,9Z,12Z,15Z)/22:4(7Z,10Z,13Z,16Z))	HMDB0000187;HMDB0000097	0.619256	0.733545	2	16	444
W1526	Phosphatidylethanolamine Biosynthesis PE(18:4(6Z,9Z,12Z,15Z)/22:5(4Z,7Z,10Z,13Z,16Z))	HMDB0000187;HMDB0000097	0.619256	0.733545	2	16	444
W1527	Phosphatidylethanolamine Biosynthesis PE(18:4(6Z,9Z,12Z,15Z)/22:5(7Z,10Z,13Z,16Z,19Z))	HMDB0000187;HMDB0000097	0.619256	0.733545	2	16	444
W1528	Phosphatidylethanolamine Biosynthesis PE(18:4(6Z,9Z,12Z,15Z)/22:6(4Z,7Z,10Z,13Z,16Z,19Z))	HMDB0000187;HMDB0000097	0.619256	0.733545	2	16	444
W1529	Phosphatidylethanolamine Biosynthesis PE(18:4(6Z,9Z,12Z,15Z)/24:0)	HMDB0000187;HMDB0000097	0.619256	0.733545	2	16	444
W1530	Phosphatidylethanolamine Biosynthesis PE(18:4(6Z,9Z,12Z,15Z)/24:1(15Z))	HMDB0000187;HMDB0000097	0.619256	0.733545	2	16	444
W1531	Phosphatidylethanolamine Biosynthesis PE(20:0/14:0)	HMDB0000187;HMDB0000097	0.619256	0.733545	2	16	444
W1532	Phosphatidylethanolamine Biosynthesis PE(20:0/14:1(9Z))	HMDB0000187;HMDB0000097	0.619256	0.733545	2	16	444
W1533	Phosphatidylethanolamine Biosynthesis PE(20:0/15:0)	HMDB0000187;HMDB0000097	0.619256	0.733545	2	16	444
W1534	Phosphatidylethanolamine Biosynthesis PE(20:0/16:0)	HMDB0000187;HMDB0000097	0.619256	0.733545	2	16	444
W1535	Phosphatidylethanolamine Biosynthesis PE(20:0/16:1(9Z))	HMDB0000187;HMDB0000097	0.619256	0.733545	2	16	444
W1536	Phosphatidylethanolamine Biosynthesis PE(20:0/18:0)	HMDB0000187;HMDB0000097	0.619256	0.733545	2	16	444
W1537	Phosphatidylethanolamine Biosynthesis PE(20:0/18:1(11Z))	HMDB0000187;HMDB0000097	0.619256	0.733545	2	16	444
W1538	Phosphatidylethanolamine Biosynthesis PE(20:0/18:1(9Z))	HMDB0000187;HMDB0000097	0.619256	0.733545	2	16	444
W1539	Phosphatidylethanolamine Biosynthesis PE(20:0/18:2(9Z,12Z))	HMDB0000187;HMDB0000097	0.619256	0.733545	2	16	444
W1540	Phosphatidylethanolamine Biosynthesis PE(20:0/18:3(6Z,9Z,12Z))	HMDB0000187;HMDB0000097	0.619256	0.733545	2	16	444
W1541	Phosphatidylethanolamine Biosynthesis PE(20:0/18:3(9Z,12Z,15Z))	HMDB0000187;HMDB0000097	0.619256	0.733545	2	16	444
W1542	Phosphatidylethanolamine Biosynthesis PE(20:0/18:4(6Z,9Z,12Z,15Z))	HMDB0000187;HMDB0000097	0.619256	0.733545	2	16	444
W1543	Phosphatidylethanolamine Biosynthesis PE(20:0/20:0)	HMDB0000187;HMDB0000097	0.619256	0.733545	2	16	444
W1544	Phosphatidylethanolamine Biosynthesis PE(20:0/20:1(11Z))	HMDB0000187;HMDB0000097	0.619256	0.733545	2	16	444
W1545	Phosphatidylethanolamine Biosynthesis PE(20:0/20:2(11Z,14Z))	HMDB0000187;HMDB0000097	0.619256	0.733545	2	16	444
W1546	Phosphatidylethanolamine Biosynthesis PE(20:0/20:3(5Z,8Z,11Z))	HMDB0000187;HMDB0000097	0.619256	0.733545	2	16	444
W1547	Phosphatidylethanolamine Biosynthesis PE(20:0/20:3(8Z,11Z,14Z))	HMDB0000187;HMDB0000097	0.619256	0.733545	2	16	444
W1548	Phosphatidylethanolamine Biosynthesis PE(20:0/20:4(5Z,8Z,11Z,14Z))	HMDB0000187;HMDB0000097	0.619256	0.733545	2	16	444
W1549	Phosphatidylethanolamine Biosynthesis PE(20:0/20:4(8Z,11Z,14Z,17Z))	HMDB0000187;HMDB0000097	0.619256	0.733545	2	16	444
W1550	Phosphatidylethanolamine Biosynthesis PE(20:0/20:5(5Z,8Z,11Z,14Z,17Z))	HMDB0000187;HMDB0000097	0.619256	0.733545	2	16	444
W1551	Phosphatidylethanolamine Biosynthesis PE(20:0/22:0)	HMDB0000187;HMDB0000097	0.619256	0.733545	2	16	444
W1552	Phosphatidylethanolamine Biosynthesis PE(20:0/22:1(13Z))	HMDB0000187;HMDB0000097	0.619256	0.733545	2	16	444
W1553	Phosphatidylethanolamine Biosynthesis PE(20:0/22:2(13Z,16Z))	HMDB0000187;HMDB0000097	0.619256	0.733545	2	16	444
W1554	Phosphatidylethanolamine Biosynthesis PE(20:0/22:4(7Z,10Z,13Z,16Z))	HMDB0000187;HMDB0000097	0.619256	0.733545	2	16	444
W1555	Phosphatidylethanolamine Biosynthesis PE(20:0/22:5(4Z,7Z,10Z,13Z,16Z))	HMDB0000187;HMDB0000097	0.619256	0.733545	2	16	444
W1556	Phosphatidylethanolamine Biosynthesis PE(20:0/22:5(7Z,10Z,13Z,16Z,19Z))	HMDB0000187;HMDB0000097	0.619256	0.733545	2	16	444
W1557	Phosphatidylethanolamine Biosynthesis PE(20:0/22:6(4Z,7Z,10Z,13Z,16Z,19Z))	HMDB0000187;HMDB0000097	0.619256	0.733545	2	16	444
W1558	Phosphatidylethanolamine Biosynthesis PE(20:0/24:0)	HMDB0000187;HMDB0000097	0.619256	0.733545	2	16	444
W1559	Phosphatidylethanolamine Biosynthesis PE(20:0/24:1(15Z))	HMDB0000187;HMDB0000097	0.619256	0.733545	2	16	444
W1560	Phosphatidylethanolamine Biosynthesis PE(20:1(11Z)/14:0)	HMDB0000187;HMDB0000097	0.619256	0.733545	2	16	444
W1561	Phosphatidylethanolamine Biosynthesis PE(20:1(11Z)/14:1(9Z))	HMDB0000187;HMDB0000097	0.619256	0.733545	2	16	444
W1562	Phosphatidylethanolamine Biosynthesis PE(20:1(11Z)/15:0)	HMDB0000187;HMDB0000097	0.619256	0.733545	2	16	444
W1563	Phosphatidylethanolamine Biosynthesis PE(20:1(11Z)/16:0)	HMDB0000187;HMDB0000097	0.619256	0.733545	2	16	444
W1564	Phosphatidylethanolamine Biosynthesis PE(20:1(11Z)/16:1(9Z))	HMDB0000187;HMDB0000097	0.619256	0.733545	2	16	444
W1565	Phosphatidylethanolamine Biosynthesis PE(20:1(11Z)/18:0)	HMDB0000187;HMDB0000097	0.619256	0.733545	2	16	444
W1566	Phosphatidylethanolamine Biosynthesis PE(20:1(11Z)/18:1(11Z))	HMDB0000187;HMDB0000097	0.619256	0.733545	2	16	444
W1567	Phosphatidylethanolamine Biosynthesis PE(20:1(11Z)/18:1(9Z))	HMDB0000187;HMDB0000097	0.619256	0.733545	2	16	444
W1568	Phosphatidylethanolamine Biosynthesis PE(20:1(11Z)/18:2(9Z,12Z))	HMDB0000187;HMDB0000097	0.619256	0.733545	2	16	444
W1569	Phosphatidylethanolamine Biosynthesis PE(20:1(11Z)/18:3(6Z,9Z,12Z))	HMDB0000187;HMDB0000097	0.619256	0.733545	2	16	444
W1570	Phosphatidylethanolamine Biosynthesis PE(20:1(11Z)/18:3(9Z,12Z,15Z))	HMDB0000187;HMDB0000097	0.619256	0.733545	2	16	444
W1571	Phosphatidylethanolamine Biosynthesis PE(20:1(11Z)/18:4(6Z,9Z,12Z,15Z))	HMDB0000187;HMDB0000097	0.619256	0.733545	2	16	444
W1572	Phosphatidylethanolamine Biosynthesis PE(20:1(11Z)/20:0)	HMDB0000187;HMDB0000097	0.619256	0.733545	2	16	444
W1573	Phosphatidylethanolamine Biosynthesis PE(20:1(11Z)/20:1(11Z))	HMDB0000187;HMDB0000097	0.619256	0.733545	2	16	444
W1574	Phosphatidylethanolamine Biosynthesis PE(20:1(11Z)/20:2(11Z,14Z))	HMDB0000187;HMDB0000097	0.619256	0.733545	2	16	444
W1575	Phosphatidylethanolamine Biosynthesis PE(20:1(11Z)/20:3(5Z,8Z,11Z))	HMDB0000187;HMDB0000097	0.619256	0.733545	2	16	444
W1576	Phosphatidylethanolamine Biosynthesis PE(20:1(11Z)/20:3(8Z,11Z,14Z))	HMDB0000187;HMDB0000097	0.619256	0.733545	2	16	444
W1577	Phosphatidylethanolamine Biosynthesis PE(20:1(11Z)/20:4(5Z,8Z,11Z,14Z))	HMDB0000187;HMDB0000097	0.619256	0.733545	2	16	444
W1578	Phosphatidylethanolamine Biosynthesis PE(20:1(11Z)/20:4(8Z,11Z,14Z,17Z))	HMDB0000187;HMDB0000097	0.619256	0.733545	2	16	444
W1579	Phosphatidylethanolamine Biosynthesis PE(20:1(11Z)/20:5(5Z,8Z,11Z,14Z,17Z))	HMDB0000187;HMDB0000097	0.619256	0.733545	2	16	444
W1580	Phosphatidylethanolamine Biosynthesis PE(20:1(11Z)/22:0)	HMDB0000187;HMDB0000097	0.619256	0.733545	2	16	444
W1581	Phosphatidylethanolamine Biosynthesis PE(20:1(11Z)/22:1(13Z))	HMDB0000187;HMDB0000097	0.619256	0.733545	2	16	444
W1582	Phosphatidylethanolamine Biosynthesis PE(20:1(11Z)/22:2(13Z,16Z))	HMDB0000187;HMDB0000097	0.619256	0.733545	2	16	444
W1583	Phosphatidylethanolamine Biosynthesis PE(20:1(11Z)/22:4(7Z,10Z,13Z,16Z))	HMDB0000187;HMDB0000097	0.619256	0.733545	2	16	444
W1584	Phosphatidylethanolamine Biosynthesis PE(20:1(11Z)/22:5(4Z,7Z,10Z,13Z,16Z))	HMDB0000187;HMDB0000097	0.619256	0.733545	2	16	444
W1585	Phosphatidylethanolamine Biosynthesis PE(20:1(11Z)/22:5(7Z,10Z,13Z,16Z,19Z))	HMDB0000187;HMDB0000097	0.619256	0.733545	2	16	444
W1586	Phosphatidylethanolamine Biosynthesis PE(20:1(11Z)/22:6(4Z,7Z,10Z,13Z,16Z,19Z))	HMDB0000187;HMDB0000097	0.619256	0.733545	2	16	444
W1587	Phosphatidylethanolamine Biosynthesis PE(20:1(11Z)/24:0)	HMDB0000187;HMDB0000097	0.619256	0.733545	2	16	444
W1588	Phosphatidylethanolamine Biosynthesis PE(20:1(11Z)/24:1(15Z))	HMDB0000187;HMDB0000097	0.619256	0.733545	2	16	444
W1589	Phosphatidylethanolamine Biosynthesis PE(20:2(11Z,14Z)/14:0)	HMDB0000187;HMDB0000097	0.619256	0.733545	2	16	444
W1590	Phosphatidylethanolamine Biosynthesis PE(20:2(11Z,14Z)/14:1(9Z))	HMDB0000187;HMDB0000097	0.619256	0.733545	2	16	444
W1591	Phosphatidylethanolamine Biosynthesis PE(20:2(11Z,14Z)/15:0)	HMDB0000187;HMDB0000097	0.619256	0.733545	2	16	444
W1592	Phosphatidylethanolamine Biosynthesis PE(20:2(11Z,14Z)/16:0)	HMDB0000187;HMDB0000097	0.619256	0.733545	2	16	444
W1593	Phosphatidylethanolamine Biosynthesis PE(20:2(11Z,14Z)/16:1(9Z))	HMDB0000187;HMDB0000097	0.619256	0.733545	2	16	444
W1594	Phosphatidylethanolamine Biosynthesis PE(20:2(11Z,14Z)/18:0)	HMDB0000187;HMDB0000097	0.619256	0.733545	2	16	444
W1595	Phosphatidylethanolamine Biosynthesis PE(20:2(11Z,14Z)/18:1(11Z))	HMDB0000187;HMDB0000097	0.619256	0.733545	2	16	444
W1596	Phosphatidylethanolamine Biosynthesis PE(20:2(11Z,14Z)/18:1(9Z))	HMDB0000187;HMDB0000097	0.619256	0.733545	2	16	444
W1597	Phosphatidylethanolamine Biosynthesis PE(20:2(11Z,14Z)/18:2(9Z,12Z))	HMDB0000187;HMDB0000097	0.619256	0.733545	2	16	444
W1598	Phosphatidylethanolamine Biosynthesis PE(20:2(11Z,14Z)/18:3(6Z,9Z,12Z))	HMDB0000187;HMDB0000097	0.619256	0.733545	2	16	444
W1599	Phosphatidylethanolamine Biosynthesis PE(20:2(11Z,14Z)/18:3(9Z,12Z,15Z))	HMDB0000187;HMDB0000097	0.619256	0.733545	2	16	444
W1600	Phosphatidylethanolamine Biosynthesis PE(20:2(11Z,14Z)/18:4(6Z,9Z,12Z,15Z))	HMDB0000187;HMDB0000097	0.619256	0.733545	2	16	444
W1601	Phosphatidylethanolamine Biosynthesis PE(20:2(11Z,14Z)/20:0)	HMDB0000187;HMDB0000097	0.619256	0.733545	2	16	444
W1602	Phosphatidylethanolamine Biosynthesis PE(20:2(11Z,14Z)/20:1(11Z))	HMDB0000187;HMDB0000097	0.619256	0.733545	2	16	444
W1603	Phosphatidylethanolamine Biosynthesis PE(20:2(11Z,14Z)/20:2(11Z,14Z))	HMDB0000187;HMDB0000097	0.619256	0.733545	2	16	444
W1604	Phosphatidylethanolamine Biosynthesis PE(20:2(11Z,14Z)/20:3(5Z,8Z,11Z))	HMDB0000187;HMDB0000097	0.619256	0.733545	2	16	444
W1605	Phosphatidylethanolamine Biosynthesis PE(20:2(11Z,14Z)/20:3(8Z,11Z,14Z))	HMDB0000187;HMDB0000097	0.619256	0.733545	2	16	444
W1606	Phosphatidylethanolamine Biosynthesis PE(20:2(11Z,14Z)/20:4(5Z,8Z,11Z,14Z))	HMDB0000187;HMDB0000097	0.619256	0.733545	2	16	444
W1607	Phosphatidylethanolamine Biosynthesis PE(20:2(11Z,14Z)/20:4(8Z,11Z,14Z,17Z))	HMDB0000187;HMDB0000097	0.619256	0.733545	2	16	444
W1608	Phosphatidylethanolamine Biosynthesis PE(20:2(11Z,14Z)/20:5(5Z,8Z,11Z,14Z,17Z))	HMDB0000187;HMDB0000097	0.619256	0.733545	2	16	444
W1609	Phosphatidylethanolamine Biosynthesis PE(20:2(11Z,14Z)/22:0)	HMDB0000187;HMDB0000097	0.619256	0.733545	2	16	444
W1610	Phosphatidylethanolamine Biosynthesis PE(20:2(11Z,14Z)/22:1(13Z))	HMDB0000187;HMDB0000097	0.619256	0.733545	2	16	444
W1611	Phosphatidylethanolamine Biosynthesis PE(20:2(11Z,14Z)/22:2(13Z,16Z))	HMDB0000187;HMDB0000097	0.619256	0.733545	2	16	444
W1612	Phosphatidylethanolamine Biosynthesis PE(20:2(11Z,14Z)/22:4(7Z,10Z,13Z,16Z))	HMDB0000187;HMDB0000097	0.619256	0.733545	2	16	444
W1613	Phosphatidylethanolamine Biosynthesis PE(20:2(11Z,14Z)/22:5(4Z,7Z,10Z,13Z,16Z))	HMDB0000187;HMDB0000097	0.619256	0.733545	2	16	444
W1614	Phosphatidylethanolamine Biosynthesis PE(20:2(11Z,14Z)/22:5(7Z,10Z,13Z,16Z,19Z))	HMDB0000187;HMDB0000097	0.619256	0.733545	2	16	444
W1615	Phosphatidylethanolamine Biosynthesis PE(20:2(11Z,14Z)/22:6(4Z,7Z,10Z,13Z,16Z,19Z))	HMDB0000187;HMDB0000097	0.619256	0.733545	2	16	444
W1616	Phosphatidylethanolamine Biosynthesis PE(20:2(11Z,14Z)/24:0)	HMDB0000187;HMDB0000097	0.619256	0.733545	2	16	444
W1617	Phosphatidylethanolamine Biosynthesis PE(20:2(11Z,14Z)/24:1(15Z))	HMDB0000187;HMDB0000097	0.619256	0.733545	2	16	444
W1618	Phosphatidylethanolamine Biosynthesis PE(20:3(5Z,8Z,11Z)/14:0)	HMDB0000187;HMDB0000097	0.619256	0.733545	2	16	444
W1619	Phosphatidylethanolamine Biosynthesis PE(20:3(5Z,8Z,11Z)/14:1(9Z))	HMDB0000187;HMDB0000097	0.619256	0.733545	2	16	444
W1620	Phosphatidylethanolamine Biosynthesis PE(20:3(5Z,8Z,11Z)/15:0)	HMDB0000187;HMDB0000097	0.619256	0.733545	2	16	444
W1621	Phosphatidylethanolamine Biosynthesis PE(20:3(5Z,8Z,11Z)/16:0)	HMDB0000187;HMDB0000097	0.619256	0.733545	2	16	444
W1622	Phosphatidylethanolamine Biosynthesis PE(20:3(5Z,8Z,11Z)/16:1(9Z))	HMDB0000187;HMDB0000097	0.619256	0.733545	2	16	444
W1623	Phosphatidylethanolamine Biosynthesis PE(20:3(5Z,8Z,11Z)/18:0)	HMDB0000187;HMDB0000097	0.619256	0.733545	2	16	444
W1624	Phosphatidylethanolamine Biosynthesis PE(20:3(5Z,8Z,11Z)/18:1(11Z))	HMDB0000187;HMDB0000097	0.619256	0.733545	2	16	444
W1625	Phosphatidylethanolamine Biosynthesis PE(20:3(5Z,8Z,11Z)/18:1(9Z))	HMDB0000187;HMDB0000097	0.619256	0.733545	2	16	444
W1626	Phosphatidylethanolamine Biosynthesis PE(20:3(5Z,8Z,11Z)/18:2(9Z,12Z))	HMDB0000187;HMDB0000097	0.619256	0.733545	2	16	444
W1627	Phosphatidylethanolamine Biosynthesis PE(20:3(5Z,8Z,11Z)/18:3(6Z,9Z,12Z))	HMDB0000187;HMDB0000097	0.619256	0.733545	2	16	444
W1628	Phosphatidylethanolamine Biosynthesis PE(20:3(5Z,8Z,11Z)/18:3(9Z,12Z,15Z))	HMDB0000187;HMDB0000097	0.619256	0.733545	2	16	444
W1629	Phosphatidylethanolamine Biosynthesis PE(20:3(5Z,8Z,11Z)/18:4(6Z,9Z,12Z,15Z))	HMDB0000187;HMDB0000097	0.619256	0.733545	2	16	444
W1630	Phosphatidylethanolamine Biosynthesis PE(20:3(5Z,8Z,11Z)/20:0)	HMDB0000187;HMDB0000097	0.619256	0.733545	2	16	444
W1631	Phosphatidylethanolamine Biosynthesis PE(20:3(5Z,8Z,11Z)/20:1(11Z))	HMDB0000187;HMDB0000097	0.619256	0.733545	2	16	444
W1632	Phosphatidylethanolamine Biosynthesis PE(20:3(5Z,8Z,11Z)/20:2(11Z,14Z))	HMDB0000187;HMDB0000097	0.619256	0.733545	2	16	444
W1633	Phosphatidylethanolamine Biosynthesis PE(20:3(5Z,8Z,11Z)/20:3(5Z,8Z,11Z))	HMDB0000187;HMDB0000097	0.619256	0.733545	2	16	444
W1634	Phosphatidylethanolamine Biosynthesis PE(20:3(5Z,8Z,11Z)/20:3(8Z,11Z,14Z))	HMDB0000187;HMDB0000097	0.619256	0.733545	2	16	444
W1635	Phosphatidylethanolamine Biosynthesis PE(20:3(5Z,8Z,11Z)/20:4(5Z,8Z,11Z,14Z))	HMDB0000187;HMDB0000097	0.619256	0.733545	2	16	444
W1636	Phosphatidylethanolamine Biosynthesis PE(20:3(5Z,8Z,11Z)/20:4(8Z,11Z,14Z,17Z))	HMDB0000187;HMDB0000097	0.619256	0.733545	2	16	444
W1637	Phosphatidylethanolamine Biosynthesis PE(20:3(5Z,8Z,11Z)/20:5(5Z,8Z,11Z,14Z,17Z))	HMDB0000187;HMDB0000097	0.619256	0.733545	2	16	444
W1638	Phosphatidylethanolamine Biosynthesis PE(20:3(5Z,8Z,11Z)/22:0)	HMDB0000187;HMDB0000097	0.619256	0.733545	2	16	444
W1639	Phosphatidylethanolamine Biosynthesis PE(20:3(5Z,8Z,11Z)/22:1(13Z))	HMDB0000187;HMDB0000097	0.619256	0.733545	2	16	444
W1640	Phosphatidylethanolamine Biosynthesis PE(20:3(5Z,8Z,11Z)/22:2(13Z,16Z))	HMDB0000187;HMDB0000097	0.619256	0.733545	2	16	444
W1641	Phosphatidylethanolamine Biosynthesis PE(20:3(5Z,8Z,11Z)/22:4(7Z,10Z,13Z,16Z))	HMDB0000187;HMDB0000097	0.619256	0.733545	2	16	444
W1642	Phosphatidylethanolamine Biosynthesis PE(20:3(5Z,8Z,11Z)/22:5(4Z,7Z,10Z,13Z,16Z))	HMDB0000187;HMDB0000097	0.619256	0.733545	2	16	444
W1643	Phosphatidylethanolamine Biosynthesis PE(20:3(5Z,8Z,11Z)/22:5(7Z,10Z,13Z,16Z,19Z))	HMDB0000187;HMDB0000097	0.619256	0.733545	2	16	444
W1644	Phosphatidylethanolamine Biosynthesis PE(20:3(5Z,8Z,11Z)/22:6(4Z,7Z,10Z,13Z,16Z,19Z))	HMDB0000187;HMDB0000097	0.619256	0.733545	2	16	444
W1645	Phosphatidylethanolamine Biosynthesis PE(20:3(5Z,8Z,11Z)/24:0)	HMDB0000187;HMDB0000097	0.619256	0.733545	2	16	444
W1646	Phosphatidylethanolamine Biosynthesis PE(20:3(5Z,8Z,11Z)/24:1(15Z))	HMDB0000187;HMDB0000097	0.619256	0.733545	2	16	444
W1647	Phosphatidylethanolamine Biosynthesis PE(20:3(8Z,11Z,14Z)/14:0)	HMDB0000187;HMDB0000097	0.619256	0.733545	2	16	444
W1648	Phosphatidylethanolamine Biosynthesis PE(20:3(8Z,11Z,14Z)/14:1(9Z))	HMDB0000187;HMDB0000097	0.619256	0.733545	2	16	444
W1649	Phosphatidylethanolamine Biosynthesis PE(20:3(8Z,11Z,14Z)/15:0)	HMDB0000187;HMDB0000097	0.619256	0.733545	2	16	444
W1650	Phosphatidylethanolamine Biosynthesis PE(20:3(8Z,11Z,14Z)/16:0)	HMDB0000187;HMDB0000097	0.619256	0.733545	2	16	444
W1651	Phosphatidylethanolamine Biosynthesis PE(20:3(8Z,11Z,14Z)/16:1(9Z))	HMDB0000187;HMDB0000097	0.619256	0.733545	2	16	444
W1652	Phosphatidylethanolamine Biosynthesis PE(20:3(8Z,11Z,14Z)/18:0)	HMDB0000187;HMDB0000097	0.619256	0.733545	2	16	444
W1653	Phosphatidylethanolamine Biosynthesis PE(20:3(8Z,11Z,14Z)/18:1(11Z))	HMDB0000187;HMDB0000097	0.619256	0.733545	2	16	444
W1654	Phosphatidylethanolamine Biosynthesis PE(20:3(8Z,11Z,14Z)/18:1(9Z))	HMDB0000187;HMDB0000097	0.619256	0.733545	2	16	444
W1655	Phosphatidylethanolamine Biosynthesis PE(20:3(8Z,11Z,14Z)/18:2(9Z,12Z))	HMDB0000187;HMDB0000097	0.619256	0.733545	2	16	444
W1656	Phosphatidylethanolamine Biosynthesis PE(20:3(8Z,11Z,14Z)/18:3(6Z,9Z,12Z))	HMDB0000187;HMDB0000097	0.619256	0.733545	2	16	444
W1657	Phosphatidylethanolamine Biosynthesis PE(20:3(8Z,11Z,14Z)/18:3(9Z,12Z,15Z))	HMDB0000187;HMDB0000097	0.619256	0.733545	2	16	444
W1658	Phosphatidylethanolamine Biosynthesis PE(20:3(8Z,11Z,14Z)/18:4(6Z,9Z,12Z,15Z))	HMDB0000187;HMDB0000097	0.619256	0.733545	2	16	444
W1659	Phosphatidylethanolamine Biosynthesis PE(20:3(8Z,11Z,14Z)/20:0)	HMDB0000187;HMDB0000097	0.619256	0.733545	2	16	444
W1660	Phosphatidylethanolamine Biosynthesis PE(20:3(8Z,11Z,14Z)/20:1(11Z))	HMDB0000187;HMDB0000097	0.619256	0.733545	2	16	444
W1661	Phosphatidylethanolamine Biosynthesis PE(20:3(8Z,11Z,14Z)/20:2(11Z,14Z))	HMDB0000187;HMDB0000097	0.619256	0.733545	2	16	444
W1662	Phosphatidylethanolamine Biosynthesis PE(20:3(8Z,11Z,14Z)/20:3(5Z,8Z,11Z))	HMDB0000187;HMDB0000097	0.619256	0.733545	2	16	444
W1663	Phosphatidylethanolamine Biosynthesis PE(20:3(8Z,11Z,14Z)/20:3(8Z,11Z,14Z))	HMDB0000187;HMDB0000097	0.619256	0.733545	2	16	444
W1664	Phosphatidylethanolamine Biosynthesis PE(20:3(8Z,11Z,14Z)/20:4(5Z,8Z,11Z,14Z))	HMDB0000187;HMDB0000097	0.619256	0.733545	2	16	444
W1665	Phosphatidylethanolamine Biosynthesis PE(20:3(8Z,11Z,14Z)/20:4(8Z,11Z,14Z,17Z))	HMDB0000187;HMDB0000097	0.619256	0.733545	2	16	444
W1666	Phosphatidylethanolamine Biosynthesis PE(20:3(8Z,11Z,14Z)/20:5(5Z,8Z,11Z,14Z,17Z))	HMDB0000187;HMDB0000097	0.619256	0.733545	2	16	444
W1667	Phosphatidylethanolamine Biosynthesis PE(20:3(8Z,11Z,14Z)/22:0)	HMDB0000187;HMDB0000097	0.619256	0.733545	2	16	444
W1668	Phosphatidylethanolamine Biosynthesis PE(20:3(8Z,11Z,14Z)/22:1(13Z))	HMDB0000187;HMDB0000097	0.619256	0.733545	2	16	444
W1669	Phosphatidylethanolamine Biosynthesis PE(20:3(8Z,11Z,14Z)/22:2(13Z,16Z))	HMDB0000187;HMDB0000097	0.619256	0.733545	2	16	444
W1670	Phosphatidylethanolamine Biosynthesis PE(20:3(8Z,11Z,14Z)/22:4(7Z,10Z,13Z,16Z))	HMDB0000187;HMDB0000097	0.619256	0.733545	2	16	444
W1671	Phosphatidylethanolamine Biosynthesis PE(20:3(8Z,11Z,14Z)/22:5(4Z,7Z,10Z,13Z,16Z))	HMDB0000187;HMDB0000097	0.619256	0.733545	2	16	444
W1672	Phosphatidylethanolamine Biosynthesis PE(20:3(8Z,11Z,14Z)/22:5(7Z,10Z,13Z,16Z,19Z))	HMDB0000187;HMDB0000097	0.619256	0.733545	2	16	444
W1673	Phosphatidylethanolamine Biosynthesis PE(20:3(8Z,11Z,14Z)/22:6(4Z,7Z,10Z,13Z,16Z,19Z))	HMDB0000187;HMDB0000097	0.619256	0.733545	2	16	444
W1674	Phosphatidylethanolamine Biosynthesis PE(20:3(8Z,11Z,14Z)/24:0)	HMDB0000187;HMDB0000097	0.619256	0.733545	2	16	444
W1675	Phosphatidylethanolamine Biosynthesis PE(20:3(8Z,11Z,14Z)/24:1(15Z))	HMDB0000187;HMDB0000097	0.619256	0.733545	2	16	444
W1676	Phosphatidylethanolamine Biosynthesis PE(20:4(5Z,8Z,11Z,14Z)/14:0)	HMDB0000187;HMDB0000097	0.619256	0.733545	2	16	444
W1677	Phosphatidylethanolamine Biosynthesis PE(20:4(5Z,8Z,11Z,14Z)/14:1(9Z))	HMDB0000187;HMDB0000097	0.619256	0.733545	2	16	444
W1678	Phosphatidylethanolamine Biosynthesis PE(20:4(5Z,8Z,11Z,14Z)/15:0)	HMDB0000187;HMDB0000097	0.619256	0.733545	2	16	444
W1679	Phosphatidylethanolamine Biosynthesis PE(20:4(5Z,8Z,11Z,14Z)/16:0)	HMDB0000187;HMDB0000097	0.619256	0.733545	2	16	444
W1680	Phosphatidylethanolamine Biosynthesis PE(20:4(5Z,8Z,11Z,14Z)/16:1(9Z))	HMDB0000187;HMDB0000097	0.619256	0.733545	2	16	444
W1681	Phosphatidylethanolamine Biosynthesis PE(20:4(5Z,8Z,11Z,14Z)/18:0)	HMDB0000187;HMDB0000097	0.619256	0.733545	2	16	444
W1682	Phosphatidylethanolamine Biosynthesis PE(20:4(5Z,8Z,11Z,14Z)/18:1(11Z))	HMDB0000187;HMDB0000097	0.619256	0.733545	2	16	444
W1683	Phosphatidylethanolamine Biosynthesis PE(20:4(5Z,8Z,11Z,14Z)/18:1(9Z))	HMDB0000187;HMDB0000097	0.619256	0.733545	2	16	444
W1684	Phosphatidylethanolamine Biosynthesis PE(20:4(5Z,8Z,11Z,14Z)/18:2(9Z,12Z))	HMDB0000187;HMDB0000097	0.619256	0.733545	2	16	444
W1685	Phosphatidylethanolamine Biosynthesis PE(20:4(5Z,8Z,11Z,14Z)/18:3(6Z,9Z,12Z))	HMDB0000187;HMDB0000097	0.619256	0.733545	2	16	444
W1686	Phosphatidylethanolamine Biosynthesis PE(20:4(5Z,8Z,11Z,14Z)/18:3(9Z,12Z,15Z))	HMDB0000187;HMDB0000097	0.619256	0.733545	2	16	444
W1687	Phosphatidylethanolamine Biosynthesis PE(20:4(5Z,8Z,11Z,14Z)/18:4(6Z,9Z,12Z,15Z))	HMDB0000187;HMDB0000097	0.619256	0.733545	2	16	444
W1688	Phosphatidylethanolamine Biosynthesis PE(20:4(5Z,8Z,11Z,14Z)/20:0)	HMDB0000187;HMDB0000097	0.619256	0.733545	2	16	444
W1689	Phosphatidylethanolamine Biosynthesis PE(20:4(5Z,8Z,11Z,14Z)/20:1(11Z))	HMDB0000187;HMDB0000097	0.619256	0.733545	2	16	444
W1690	Phosphatidylethanolamine Biosynthesis PE(20:4(5Z,8Z,11Z,14Z)/20:2(11Z,14Z))	HMDB0000187;HMDB0000097	0.619256	0.733545	2	16	444
W1691	Phosphatidylethanolamine Biosynthesis PE(20:4(5Z,8Z,11Z,14Z)/20:3(5Z,8Z,11Z))	HMDB0000187;HMDB0000097	0.619256	0.733545	2	16	444
W1692	Phosphatidylethanolamine Biosynthesis PE(20:4(5Z,8Z,11Z,14Z)/20:3(8Z,11Z,14Z))	HMDB0000187;HMDB0000097	0.619256	0.733545	2	16	444
W1693	Phosphatidylethanolamine Biosynthesis PE(20:4(5Z,8Z,11Z,14Z)/20:4(5Z,8Z,11Z,14Z))	HMDB0000187;HMDB0000097	0.619256	0.733545	2	16	444
W1694	Phosphatidylethanolamine Biosynthesis PE(20:4(5Z,8Z,11Z,14Z)/20:4(8Z,11Z,14Z,17Z))	HMDB0000187;HMDB0000097	0.619256	0.733545	2	16	444
W1695	Phosphatidylethanolamine Biosynthesis PE(20:4(5Z,8Z,11Z,14Z)/20:5(5Z,8Z,11Z,14Z,17Z))	HMDB0000187;HMDB0000097	0.619256	0.733545	2	16	444
W1696	Phosphatidylethanolamine Biosynthesis PE(20:4(5Z,8Z,11Z,14Z)/22:0)	HMDB0000187;HMDB0000097	0.619256	0.733545	2	16	444
W1697	Phosphatidylethanolamine Biosynthesis PE(20:4(5Z,8Z,11Z,14Z)/22:1(13Z))	HMDB0000187;HMDB0000097	0.619256	0.733545	2	16	444
W1698	Phosphatidylethanolamine Biosynthesis PE(20:4(5Z,8Z,11Z,14Z)/22:2(13Z,16Z))	HMDB0000187;HMDB0000097	0.619256	0.733545	2	16	444
W1699	Phosphatidylethanolamine Biosynthesis PE(20:4(5Z,8Z,11Z,14Z)/22:4(7Z,10Z,13Z,16Z))	HMDB0000187;HMDB0000097	0.619256	0.733545	2	16	444
W1700	Phosphatidylethanolamine Biosynthesis PE(20:4(5Z,8Z,11Z,14Z)/22:5(4Z,7Z,10Z,13Z,16Z))	HMDB0000187;HMDB0000097	0.619256	0.733545	2	16	444
W1701	Phosphatidylethanolamine Biosynthesis PE(20:4(5Z,8Z,11Z,14Z)/22:5(7Z,10Z,13Z,16Z,19Z))	HMDB0000187;HMDB0000097	0.619256	0.733545	2	16	444
W1702	Phosphatidylethanolamine Biosynthesis PE(20:4(5Z,8Z,11Z,14Z)/22:6(4Z,7Z,10Z,13Z,16Z,19Z))	HMDB0000187;HMDB0000097	0.619256	0.733545	2	16	444
W1703	Phosphatidylethanolamine Biosynthesis PE(20:4(5Z,8Z,11Z,14Z)/24:0)	HMDB0000187;HMDB0000097	0.619256	0.733545	2	16	444
W1704	Phosphatidylethanolamine Biosynthesis PE(20:4(5Z,8Z,11Z,14Z)/24:1(15Z))	HMDB0000187;HMDB0000097	0.619256	0.733545	2	16	444
W1705	Phosphatidylethanolamine Biosynthesis PE(20:4(8Z,11Z,14Z,17Z)/14:0)	HMDB0000187;HMDB0000097	0.619256	0.733545	2	16	444
W1706	Phosphatidylethanolamine Biosynthesis PE(20:4(8Z,11Z,14Z,17Z)/14:1(9Z))	HMDB0000187;HMDB0000097	0.619256	0.733545	2	16	444
W1707	Phosphatidylethanolamine Biosynthesis PE(20:4(8Z,11Z,14Z,17Z)/15:0)	HMDB0000187;HMDB0000097	0.619256	0.733545	2	16	444
W1708	Phosphatidylethanolamine Biosynthesis PE(20:4(8Z,11Z,14Z,17Z)/16:0)	HMDB0000187;HMDB0000097	0.619256	0.733545	2	16	444
W1709	Phosphatidylethanolamine Biosynthesis PE(20:4(8Z,11Z,14Z,17Z)/16:1(9Z))	HMDB0000187;HMDB0000097	0.619256	0.733545	2	16	444
W1710	Phosphatidylethanolamine Biosynthesis PE(20:4(8Z,11Z,14Z,17Z)/18:0)	HMDB0000187;HMDB0000097	0.619256	0.733545	2	16	444
W1711	Phosphatidylethanolamine Biosynthesis PE(20:4(8Z,11Z,14Z,17Z)/18:1(11Z))	HMDB0000187;HMDB0000097	0.619256	0.733545	2	16	444
W1712	Phosphatidylethanolamine Biosynthesis PE(20:4(8Z,11Z,14Z,17Z)/18:1(9Z))	HMDB0000187;HMDB0000097	0.619256	0.733545	2	16	444
W1713	Phosphatidylethanolamine Biosynthesis PE(20:4(8Z,11Z,14Z,17Z)/18:2(9Z,12Z))	HMDB0000187;HMDB0000097	0.619256	0.733545	2	16	444
W1714	Phosphatidylethanolamine Biosynthesis PE(20:4(8Z,11Z,14Z,17Z)/18:3(6Z,9Z,12Z))	HMDB0000187;HMDB0000097	0.619256	0.733545	2	16	444
W1715	Phosphatidylethanolamine Biosynthesis PE(20:4(8Z,11Z,14Z,17Z)/18:3(9Z,12Z,15Z))	HMDB0000187;HMDB0000097	0.619256	0.733545	2	16	444
W1716	Phosphatidylethanolamine Biosynthesis PE(20:4(8Z,11Z,14Z,17Z)/18:4(6Z,9Z,12Z,15Z))	HMDB0000187;HMDB0000097	0.619256	0.733545	2	16	444
W1717	Phosphatidylethanolamine Biosynthesis PE(20:4(8Z,11Z,14Z,17Z)/20:0)	HMDB0000187;HMDB0000097	0.619256	0.733545	2	16	444
W1718	Phosphatidylethanolamine Biosynthesis PE(20:4(8Z,11Z,14Z,17Z)/20:1(11Z))	HMDB0000187;HMDB0000097	0.619256	0.733545	2	16	444
W1719	Phosphatidylethanolamine Biosynthesis PE(20:4(8Z,11Z,14Z,17Z)/20:2(11Z,14Z))	HMDB0000187;HMDB0000097	0.619256	0.733545	2	16	444
W1720	Phosphatidylethanolamine Biosynthesis PE(20:4(8Z,11Z,14Z,17Z)/20:3(5Z,8Z,11Z))	HMDB0000187;HMDB0000097	0.619256	0.733545	2	16	444
W1721	Phosphatidylethanolamine Biosynthesis PE(20:4(8Z,11Z,14Z,17Z)/20:3(8Z,11Z,14Z))	HMDB0000187;HMDB0000097	0.619256	0.733545	2	16	444
W1722	Phosphatidylethanolamine Biosynthesis PE(20:4(8Z,11Z,14Z,17Z)/20:4(5Z,8Z,11Z,14Z))	HMDB0000187;HMDB0000097	0.619256	0.733545	2	16	444
W1723	Phosphatidylethanolamine Biosynthesis PE(20:4(8Z,11Z,14Z,17Z)/20:4(8Z,11Z,14Z,17Z))	HMDB0000187;HMDB0000097	0.619256	0.733545	2	16	444
W1724	Phosphatidylethanolamine Biosynthesis PE(20:4(8Z,11Z,14Z,17Z)/20:5(5Z,8Z,11Z,14Z,17Z))	HMDB0000187;HMDB0000097	0.619256	0.733545	2	16	444
W1725	Phosphatidylethanolamine Biosynthesis PE(20:4(8Z,11Z,14Z,17Z)/22:0)	HMDB0000187;HMDB0000097	0.619256	0.733545	2	16	444
W1726	Phosphatidylethanolamine Biosynthesis PE(20:4(8Z,11Z,14Z,17Z)/22:1(13Z))	HMDB0000187;HMDB0000097	0.619256	0.733545	2	16	444
W1727	Phosphatidylethanolamine Biosynthesis PE(20:4(8Z,11Z,14Z,17Z)/22:2(13Z,16Z))	HMDB0000187;HMDB0000097	0.619256	0.733545	2	16	444
W1728	Phosphatidylethanolamine Biosynthesis PE(20:4(8Z,11Z,14Z,17Z)/22:4(7Z,10Z,13Z,16Z))	HMDB0000187;HMDB0000097	0.619256	0.733545	2	16	444
W1729	Phosphatidylethanolamine Biosynthesis PE(20:4(8Z,11Z,14Z,17Z)/22:5(4Z,7Z,10Z,13Z,16Z))	HMDB0000187;HMDB0000097	0.619256	0.733545	2	16	444
W1730	Phosphatidylethanolamine Biosynthesis PE(20:4(8Z,11Z,14Z,17Z)/22:5(7Z,10Z,13Z,16Z,19Z))	HMDB0000187;HMDB0000097	0.619256	0.733545	2	16	444
W1731	Phosphatidylethanolamine Biosynthesis PE(20:4(8Z,11Z,14Z,17Z)/22:6(4Z,7Z,10Z,13Z,16Z,19Z))	HMDB0000187;HMDB0000097	0.619256	0.733545	2	16	444
W1732	Phosphatidylethanolamine Biosynthesis PE(20:4(8Z,11Z,14Z,17Z)/24:0)	HMDB0000187;HMDB0000097	0.619256	0.733545	2	16	444
W1733	Phosphatidylethanolamine Biosynthesis PE(20:4(8Z,11Z,14Z,17Z)/24:1(15Z))	HMDB0000187;HMDB0000097	0.619256	0.733545	2	16	444
W1734	Phosphatidylethanolamine Biosynthesis PE(20:5(5Z,8Z,11Z,14Z,17Z)/14:0)	HMDB0000187;HMDB0000097	0.619256	0.733545	2	16	444
W1735	Phosphatidylethanolamine Biosynthesis PE(20:5(5Z,8Z,11Z,14Z,17Z)/14:1(9Z))	HMDB0000187;HMDB0000097	0.619256	0.733545	2	16	444
W1736	Phosphatidylethanolamine Biosynthesis PE(20:5(5Z,8Z,11Z,14Z,17Z)/15:0)	HMDB0000187;HMDB0000097	0.619256	0.733545	2	16	444
W1737	Phosphatidylethanolamine Biosynthesis PE(20:5(5Z,8Z,11Z,14Z,17Z)/16:0)	HMDB0000187;HMDB0000097	0.619256	0.733545	2	16	444
W1738	Phosphatidylethanolamine Biosynthesis PE(20:5(5Z,8Z,11Z,14Z,17Z)/16:1(9Z))	HMDB0000187;HMDB0000097	0.619256	0.733545	2	16	444
W1739	Phosphatidylethanolamine Biosynthesis PE(20:5(5Z,8Z,11Z,14Z,17Z)/18:0)	HMDB0000187;HMDB0000097	0.619256	0.733545	2	16	444
W1740	Phosphatidylethanolamine Biosynthesis PE(20:5(5Z,8Z,11Z,14Z,17Z)/18:1(11Z))	HMDB0000187;HMDB0000097	0.619256	0.733545	2	16	444
W1741	Phosphatidylethanolamine Biosynthesis PE(20:5(5Z,8Z,11Z,14Z,17Z)/18:1(9Z))	HMDB0000187;HMDB0000097	0.619256	0.733545	2	16	444
W1742	Phosphatidylethanolamine Biosynthesis PE(20:5(5Z,8Z,11Z,14Z,17Z)/18:2(9Z,12Z))	HMDB0000187;HMDB0000097	0.619256	0.733545	2	16	444
W1743	Phosphatidylethanolamine Biosynthesis PE(20:5(5Z,8Z,11Z,14Z,17Z)/18:3(6Z,9Z,12Z))	HMDB0000187;HMDB0000097	0.619256	0.733545	2	16	444
W1744	Phosphatidylethanolamine Biosynthesis PE(20:5(5Z,8Z,11Z,14Z,17Z)/18:3(9Z,12Z,15Z))	HMDB0000187;HMDB0000097	0.619256	0.733545	2	16	444
W1745	Phosphatidylethanolamine Biosynthesis PE(20:5(5Z,8Z,11Z,14Z,17Z)/18:4(6Z,9Z,12Z,15Z))	HMDB0000187;HMDB0000097	0.619256	0.733545	2	16	444
W1746	Phosphatidylethanolamine Biosynthesis PE(20:5(5Z,8Z,11Z,14Z,17Z)/20:0)	HMDB0000187;HMDB0000097	0.619256	0.733545	2	16	444
W1747	Phosphatidylethanolamine Biosynthesis PE(20:5(5Z,8Z,11Z,14Z,17Z)/20:1(11Z))	HMDB0000187;HMDB0000097	0.619256	0.733545	2	16	444
W1748	Phosphatidylethanolamine Biosynthesis PE(20:5(5Z,8Z,11Z,14Z,17Z)/20:2(11Z,14Z))	HMDB0000187;HMDB0000097	0.619256	0.733545	2	16	444
W1749	Phosphatidylethanolamine Biosynthesis PE(20:5(5Z,8Z,11Z,14Z,17Z)/20:3(5Z,8Z,11Z))	HMDB0000187;HMDB0000097	0.619256	0.733545	2	16	444
W1750	Phosphatidylethanolamine Biosynthesis PE(20:5(5Z,8Z,11Z,14Z,17Z)/20:3(8Z,11Z,14Z))	HMDB0000187;HMDB0000097	0.619256	0.733545	2	16	444
W1751	Phosphatidylethanolamine Biosynthesis PE(20:5(5Z,8Z,11Z,14Z,17Z)/20:4(5Z,8Z,11Z,14Z))	HMDB0000187;HMDB0000097	0.619256	0.733545	2	16	444
W1752	Phosphatidylethanolamine Biosynthesis PE(20:5(5Z,8Z,11Z,14Z,17Z)/20:4(8Z,11Z,14Z,17Z))	HMDB0000187;HMDB0000097	0.619256	0.733545	2	16	444
W1753	Phosphatidylethanolamine Biosynthesis PE(20:5(5Z,8Z,11Z,14Z,17Z)/20:5(5Z,8Z,11Z,14Z,17Z))	HMDB0000187;HMDB0000097	0.619256	0.733545	2	16	444
W1754	Phosphatidylethanolamine Biosynthesis PE(20:5(5Z,8Z,11Z,14Z,17Z)/22:0)	HMDB0000187;HMDB0000097	0.619256	0.733545	2	16	444
W1755	Phosphatidylethanolamine Biosynthesis PE(20:5(5Z,8Z,11Z,14Z,17Z)/22:1(13Z))	HMDB0000187;HMDB0000097	0.619256	0.733545	2	16	444
W1756	Phosphatidylethanolamine Biosynthesis PE(20:5(5Z,8Z,11Z,14Z,17Z)/22:2(13Z,16Z))	HMDB0000187;HMDB0000097	0.619256	0.733545	2	16	444
W1757	Phosphatidylethanolamine Biosynthesis PE(20:5(5Z,8Z,11Z,14Z,17Z)/22:4(7Z,10Z,13Z,16Z))	HMDB0000187;HMDB0000097	0.619256	0.733545	2	16	444
W1758	Phosphatidylethanolamine Biosynthesis PE(20:5(5Z,8Z,11Z,14Z,17Z)/22:5(4Z,7Z,10Z,13Z,16Z))	HMDB0000187;HMDB0000097	0.619256	0.733545	2	16	444
W1759	Phosphatidylethanolamine Biosynthesis PE(20:5(5Z,8Z,11Z,14Z,17Z)/22:5(7Z,10Z,13Z,16Z,19Z))	HMDB0000187;HMDB0000097	0.619256	0.733545	2	16	444
W1760	Phosphatidylethanolamine Biosynthesis PE(20:5(5Z,8Z,11Z,14Z,17Z)/22:6(4Z,7Z,10Z,13Z,16Z,19Z))	HMDB0000187;HMDB0000097	0.619256	0.733545	2	16	444
W1761	Phosphatidylethanolamine Biosynthesis PE(20:5(5Z,8Z,11Z,14Z,17Z)/24:0)	HMDB0000187;HMDB0000097	0.619256	0.733545	2	16	444
W1762	Phosphatidylethanolamine Biosynthesis PE(20:5(5Z,8Z,11Z,14Z,17Z)/24:1(15Z))	HMDB0000187;HMDB0000097	0.619256	0.733545	2	16	444
W1763	Phosphatidylethanolamine Biosynthesis PE(22:0/14:0)	HMDB0000187;HMDB0000097	0.619256	0.733545	2	16	444
W1764	Phosphatidylethanolamine Biosynthesis PE(22:0/14:1(9Z))	HMDB0000187;HMDB0000097	0.619256	0.733545	2	16	444
W1765	Phosphatidylethanolamine Biosynthesis PE(22:0/15:0)	HMDB0000187;HMDB0000097	0.619256	0.733545	2	16	444
W1766	Phosphatidylethanolamine Biosynthesis PE(22:0/16:0)	HMDB0000187;HMDB0000097	0.619256	0.733545	2	16	444
W1767	Phosphatidylethanolamine Biosynthesis PE(22:0/16:1(9Z))	HMDB0000187;HMDB0000097	0.619256	0.733545	2	16	444
W1768	Phosphatidylethanolamine Biosynthesis PE(22:0/18:0)	HMDB0000187;HMDB0000097	0.619256	0.733545	2	16	444
W1769	Phosphatidylethanolamine Biosynthesis PE(22:0/18:1(11Z))	HMDB0000187;HMDB0000097	0.619256	0.733545	2	16	444
W1770	Phosphatidylethanolamine Biosynthesis PE(22:0/18:1(9Z))	HMDB0000187;HMDB0000097	0.619256	0.733545	2	16	444
W1771	Phosphatidylethanolamine Biosynthesis PE(22:0/18:2(9Z,12Z))	HMDB0000187;HMDB0000097	0.619256	0.733545	2	16	444
W1772	Phosphatidylethanolamine Biosynthesis PE(22:0/18:3(6Z,9Z,12Z))	HMDB0000187;HMDB0000097	0.619256	0.733545	2	16	444
W1773	Phosphatidylethanolamine Biosynthesis PE(22:0/18:3(9Z,12Z,15Z))	HMDB0000187;HMDB0000097	0.619256	0.733545	2	16	444
W1774	Phosphatidylethanolamine Biosynthesis PE(22:0/18:4(6Z,9Z,12Z,15Z))	HMDB0000187;HMDB0000097	0.619256	0.733545	2	16	444
W1775	Phosphatidylethanolamine Biosynthesis PE(22:0/20:0)	HMDB0000187;HMDB0000097	0.619256	0.733545	2	16	444
W1776	Phosphatidylethanolamine Biosynthesis PE(22:0/20:1(11Z))	HMDB0000187;HMDB0000097	0.619256	0.733545	2	16	444
W1777	Phosphatidylethanolamine Biosynthesis PE(22:0/20:2(11Z,14Z))	HMDB0000187;HMDB0000097	0.619256	0.733545	2	16	444
W1778	Phosphatidylethanolamine Biosynthesis PE(22:0/20:3(5Z,8Z,11Z))	HMDB0000187;HMDB0000097	0.619256	0.733545	2	16	444
W1779	Phosphatidylethanolamine Biosynthesis PE(22:0/20:3(8Z,11Z,14Z))	HMDB0000187;HMDB0000097	0.619256	0.733545	2	16	444
W1780	Phosphatidylethanolamine Biosynthesis PE(22:0/20:4(5Z,8Z,11Z,14Z))	HMDB0000187;HMDB0000097	0.619256	0.733545	2	16	444
W1781	Phosphatidylethanolamine Biosynthesis PE(22:0/20:4(8Z,11Z,14Z,17Z))	HMDB0000187;HMDB0000097	0.619256	0.733545	2	16	444
W1782	Phosphatidylethanolamine Biosynthesis PE(22:0/20:5(5Z,8Z,11Z,14Z,17Z))	HMDB0000187;HMDB0000097	0.619256	0.733545	2	16	444
W1783	Phosphatidylethanolamine Biosynthesis PE(22:0/22:0)	HMDB0000187;HMDB0000097	0.619256	0.733545	2	16	444
W1784	Phosphatidylethanolamine Biosynthesis PE(22:0/22:1(13Z))	HMDB0000187;HMDB0000097	0.619256	0.733545	2	16	444
W1785	Phosphatidylethanolamine Biosynthesis PE(22:0/22:2(13Z,16Z))	HMDB0000187;HMDB0000097	0.619256	0.733545	2	16	444
W1786	Phosphatidylethanolamine Biosynthesis PE(22:0/22:4(7Z,10Z,13Z,16Z))	HMDB0000187;HMDB0000097	0.619256	0.733545	2	16	444
W1787	Phosphatidylethanolamine Biosynthesis PE(22:0/22:5(4Z,7Z,10Z,13Z,16Z))	HMDB0000187;HMDB0000097	0.619256	0.733545	2	16	444
W1788	Phosphatidylethanolamine Biosynthesis PE(22:0/22:5(7Z,10Z,13Z,16Z,19Z))	HMDB0000187;HMDB0000097	0.619256	0.733545	2	16	444
W1789	Phosphatidylethanolamine Biosynthesis PE(22:0/22:6(4Z,7Z,10Z,13Z,16Z,19Z))	HMDB0000187;HMDB0000097	0.619256	0.733545	2	16	444
W1790	Phosphatidylethanolamine Biosynthesis PE(22:0/24:0)	HMDB0000187;HMDB0000097	0.619256	0.733545	2	16	444
W1791	Phosphatidylethanolamine Biosynthesis PE(22:0/24:1(15Z))	HMDB0000187;HMDB0000097	0.619256	0.733545	2	16	444
W1792	Phosphatidylethanolamine Biosynthesis PE(22:1(13Z)/14:0)	HMDB0000187;HMDB0000097	0.619256	0.733545	2	16	444
W1793	Phosphatidylethanolamine Biosynthesis PE(22:1(13Z)/14:1(9Z))	HMDB0000187;HMDB0000097	0.619256	0.733545	2	16	444
W1794	Phosphatidylethanolamine Biosynthesis PE(22:1(13Z)/15:0)	HMDB0000187;HMDB0000097	0.619256	0.733545	2	16	444
W1795	Phosphatidylethanolamine Biosynthesis PE(22:1(13Z)/16:0)	HMDB0000187;HMDB0000097	0.619256	0.733545	2	16	444
W1796	Phosphatidylethanolamine Biosynthesis PE(22:1(13Z)/16:1(9Z))	HMDB0000187;HMDB0000097	0.619256	0.733545	2	16	444
W1797	Phosphatidylethanolamine Biosynthesis PE(22:1(13Z)/18:0)	HMDB0000187;HMDB0000097	0.619256	0.733545	2	16	444
W1798	Phosphatidylethanolamine Biosynthesis PE(22:1(13Z)/18:1(11Z))	HMDB0000187;HMDB0000097	0.619256	0.733545	2	16	444
W1799	Phosphatidylethanolamine Biosynthesis PE(22:1(13Z)/18:1(9Z))	HMDB0000187;HMDB0000097	0.619256	0.733545	2	16	444
W1800	Phosphatidylethanolamine Biosynthesis PE(22:1(13Z)/18:2(9Z,12Z))	HMDB0000187;HMDB0000097	0.619256	0.733545	2	16	444
W1801	Phosphatidylethanolamine Biosynthesis PE(22:1(13Z)/18:3(6Z,9Z,12Z))	HMDB0000187;HMDB0000097	0.619256	0.733545	2	16	444
W1802	Phosphatidylethanolamine Biosynthesis PE(22:1(13Z)/18:3(9Z,12Z,15Z))	HMDB0000187;HMDB0000097	0.619256	0.733545	2	16	444
W1803	Phosphatidylethanolamine Biosynthesis PE(22:1(13Z)/18:4(6Z,9Z,12Z,15Z))	HMDB0000187;HMDB0000097	0.619256	0.733545	2	16	444
W1804	Phosphatidylethanolamine Biosynthesis PE(22:1(13Z)/20:0)	HMDB0000187;HMDB0000097	0.619256	0.733545	2	16	444
W1805	Phosphatidylethanolamine Biosynthesis PE(22:1(13Z)/20:1(11Z))	HMDB0000187;HMDB0000097	0.619256	0.733545	2	16	444
W1806	Phosphatidylethanolamine Biosynthesis PE(22:1(13Z)/20:2(11Z,14Z))	HMDB0000187;HMDB0000097	0.619256	0.733545	2	16	444
W1807	Phosphatidylethanolamine Biosynthesis PE(22:1(13Z)/20:3(5Z,8Z,11Z))	HMDB0000187;HMDB0000097	0.619256	0.733545	2	16	444
W1808	Phosphatidylethanolamine Biosynthesis PE(22:1(13Z)/20:3(8Z,11Z,14Z))	HMDB0000187;HMDB0000097	0.619256	0.733545	2	16	444
W1809	Phosphatidylethanolamine Biosynthesis PE(22:1(13Z)/20:4(5Z,8Z,11Z,14Z))	HMDB0000187;HMDB0000097	0.619256	0.733545	2	16	444
W1810	Phosphatidylethanolamine Biosynthesis PE(22:1(13Z)/20:4(8Z,11Z,14Z,17Z))	HMDB0000187;HMDB0000097	0.619256	0.733545	2	16	444
W1811	Phosphatidylethanolamine Biosynthesis PE(22:1(13Z)/20:5(5Z,8Z,11Z,14Z,17Z))	HMDB0000187;HMDB0000097	0.619256	0.733545	2	16	444
W1812	Phosphatidylethanolamine Biosynthesis PE(22:1(13Z)/22:0)	HMDB0000187;HMDB0000097	0.619256	0.733545	2	16	444
W1813	Phosphatidylethanolamine Biosynthesis PE(22:1(13Z)/22:1(13Z))	HMDB0000187;HMDB0000097	0.619256	0.733545	2	16	444
W1814	Phosphatidylethanolamine Biosynthesis PE(22:1(13Z)/22:2(13Z,16Z))	HMDB0000187;HMDB0000097	0.619256	0.733545	2	16	444
W1815	Phosphatidylethanolamine Biosynthesis PE(22:1(13Z)/22:4(7Z,10Z,13Z,16Z))	HMDB0000187;HMDB0000097	0.619256	0.733545	2	16	444
W1816	Phosphatidylethanolamine Biosynthesis PE(22:1(13Z)/22:5(4Z,7Z,10Z,13Z,16Z))	HMDB0000187;HMDB0000097	0.619256	0.733545	2	16	444
W1817	Phosphatidylethanolamine Biosynthesis PE(22:1(13Z)/22:5(7Z,10Z,13Z,16Z,19Z))	HMDB0000187;HMDB0000097	0.619256	0.733545	2	16	444
W1818	Phosphatidylethanolamine Biosynthesis PE(22:1(13Z)/22:6(4Z,7Z,10Z,13Z,16Z,19Z))	HMDB0000187;HMDB0000097	0.619256	0.733545	2	16	444
W1819	Phosphatidylethanolamine Biosynthesis PE(22:1(13Z)/24:0)	HMDB0000187;HMDB0000097	0.619256	0.733545	2	16	444
W1820	Phosphatidylethanolamine Biosynthesis PE(22:1(13Z)/24:1(15Z))	HMDB0000187;HMDB0000097	0.619256	0.733545	2	16	444
W1821	Phosphatidylethanolamine Biosynthesis PE(22:2(13Z,16Z)/14:0)	HMDB0000187;HMDB0000097	0.619256	0.733545	2	16	444
W1822	Phosphatidylethanolamine Biosynthesis PE(22:2(13Z,16Z)/14:1(9Z))	HMDB0000187;HMDB0000097	0.619256	0.733545	2	16	444
W1823	Phosphatidylethanolamine Biosynthesis PE(22:2(13Z,16Z)/15:0)	HMDB0000187;HMDB0000097	0.619256	0.733545	2	16	444
W1824	Phosphatidylethanolamine Biosynthesis PE(22:2(13Z,16Z)/16:0)	HMDB0000187;HMDB0000097	0.619256	0.733545	2	16	444
W1825	Phosphatidylethanolamine Biosynthesis PE(22:2(13Z,16Z)/16:1(9Z))	HMDB0000187;HMDB0000097	0.619256	0.733545	2	16	444
W1826	Phosphatidylethanolamine Biosynthesis PE(22:2(13Z,16Z)/18:0)	HMDB0000187;HMDB0000097	0.619256	0.733545	2	16	444
W1827	Phosphatidylethanolamine Biosynthesis PE(22:2(13Z,16Z)/18:1(11Z))	HMDB0000187;HMDB0000097	0.619256	0.733545	2	16	444
W1828	Phosphatidylethanolamine Biosynthesis PE(22:2(13Z,16Z)/18:1(9Z))	HMDB0000187;HMDB0000097	0.619256	0.733545	2	16	444
W1829	Phosphatidylethanolamine Biosynthesis PE(22:2(13Z,16Z)/18:2(9Z,12Z))	HMDB0000187;HMDB0000097	0.619256	0.733545	2	16	444
W1830	Phosphatidylethanolamine Biosynthesis PE(22:2(13Z,16Z)/18:3(6Z,9Z,12Z))	HMDB0000187;HMDB0000097	0.619256	0.733545	2	16	444
W1831	Phosphatidylethanolamine Biosynthesis PE(22:2(13Z,16Z)/18:3(9Z,12Z,15Z))	HMDB0000187;HMDB0000097	0.619256	0.733545	2	16	444
W1832	Phosphatidylethanolamine Biosynthesis PE(22:2(13Z,16Z)/18:4(6Z,9Z,12Z,15Z))	HMDB0000187;HMDB0000097	0.619256	0.733545	2	16	444
W1833	Phosphatidylethanolamine Biosynthesis PE(22:2(13Z,16Z)/20:0)	HMDB0000187;HMDB0000097	0.619256	0.733545	2	16	444
W1834	Phosphatidylethanolamine Biosynthesis PE(22:2(13Z,16Z)/20:1(11Z))	HMDB0000187;HMDB0000097	0.619256	0.733545	2	16	444
W1835	Phosphatidylethanolamine Biosynthesis PE(22:2(13Z,16Z)/20:2(11Z,14Z))	HMDB0000187;HMDB0000097	0.619256	0.733545	2	16	444
W1836	Phosphatidylethanolamine Biosynthesis PE(22:2(13Z,16Z)/20:3(5Z,8Z,11Z))	HMDB0000187;HMDB0000097	0.619256	0.733545	2	16	444
W1837	Phosphatidylethanolamine Biosynthesis PE(22:2(13Z,16Z)/20:3(8Z,11Z,14Z))	HMDB0000187;HMDB0000097	0.619256	0.733545	2	16	444
W1838	Phosphatidylethanolamine Biosynthesis PE(22:2(13Z,16Z)/20:4(5Z,8Z,11Z,14Z))	HMDB0000187;HMDB0000097	0.619256	0.733545	2	16	444
W1839	Phosphatidylethanolamine Biosynthesis PE(22:2(13Z,16Z)/20:4(8Z,11Z,14Z,17Z))	HMDB0000187;HMDB0000097	0.619256	0.733545	2	16	444
W1840	Phosphatidylethanolamine Biosynthesis PE(22:2(13Z,16Z)/20:5(5Z,8Z,11Z,14Z,17Z))	HMDB0000187;HMDB0000097	0.619256	0.733545	2	16	444
W1841	Phosphatidylethanolamine Biosynthesis PE(22:2(13Z,16Z)/22:0)	HMDB0000187;HMDB0000097	0.619256	0.733545	2	16	444
W1842	Phosphatidylethanolamine Biosynthesis PE(22:2(13Z,16Z)/22:1(13Z))	HMDB0000187;HMDB0000097	0.619256	0.733545	2	16	444
W1843	Phosphatidylethanolamine Biosynthesis PE(22:2(13Z,16Z)/22:2(13Z,16Z))	HMDB0000187;HMDB0000097	0.619256	0.733545	2	16	444
W1844	Phosphatidylethanolamine Biosynthesis PE(22:2(13Z,16Z)/22:4(7Z,10Z,13Z,16Z))	HMDB0000187;HMDB0000097	0.619256	0.733545	2	16	444
W1845	Phosphatidylethanolamine Biosynthesis PE(22:2(13Z,16Z)/22:5(4Z,7Z,10Z,13Z,16Z))	HMDB0000187;HMDB0000097	0.619256	0.733545	2	16	444
W1846	Phosphatidylethanolamine Biosynthesis PE(22:2(13Z,16Z)/22:5(7Z,10Z,13Z,16Z,19Z))	HMDB0000187;HMDB0000097	0.619256	0.733545	2	16	444
W1847	Phosphatidylethanolamine Biosynthesis PE(22:2(13Z,16Z)/22:6(4Z,7Z,10Z,13Z,16Z,19Z))	HMDB0000187;HMDB0000097	0.619256	0.733545	2	16	444
W1848	Phosphatidylethanolamine Biosynthesis PE(22:2(13Z,16Z)/24:0)	HMDB0000187;HMDB0000097	0.619256	0.733545	2	16	444
W1849	Phosphatidylethanolamine Biosynthesis PE(22:2(13Z,16Z)/24:1(15Z))	HMDB0000187;HMDB0000097	0.619256	0.733545	2	16	444
W1850	Phosphatidylethanolamine Biosynthesis PE(22:4(7Z,10Z,13Z,16Z)/14:0)	HMDB0000187;HMDB0000097	0.619256	0.733545	2	16	444
W1851	Phosphatidylethanolamine Biosynthesis PE(22:4(7Z,10Z,13Z,16Z)/14:1(9Z))	HMDB0000187;HMDB0000097	0.619256	0.733545	2	16	444
W1852	Phosphatidylethanolamine Biosynthesis PE(22:4(7Z,10Z,13Z,16Z)/15:0)	HMDB0000187;HMDB0000097	0.619256	0.733545	2	16	444
W1853	Phosphatidylethanolamine Biosynthesis PE(22:4(7Z,10Z,13Z,16Z)/16:0)	HMDB0000187;HMDB0000097	0.619256	0.733545	2	16	444
W1854	Phosphatidylethanolamine Biosynthesis PE(22:4(7Z,10Z,13Z,16Z)/16:1(9Z))	HMDB0000187;HMDB0000097	0.619256	0.733545	2	16	444
W1855	Phosphatidylethanolamine Biosynthesis PE(22:4(7Z,10Z,13Z,16Z)/18:0)	HMDB0000187;HMDB0000097	0.619256	0.733545	2	16	444
W1856	Phosphatidylethanolamine Biosynthesis PE(22:4(7Z,10Z,13Z,16Z)/18:1(11Z))	HMDB0000187;HMDB0000097	0.619256	0.733545	2	16	444
W1857	Phosphatidylethanolamine Biosynthesis PE(22:4(7Z,10Z,13Z,16Z)/18:1(9Z))	HMDB0000187;HMDB0000097	0.619256	0.733545	2	16	444
W1858	Phosphatidylethanolamine Biosynthesis PE(22:4(7Z,10Z,13Z,16Z)/18:2(9Z,12Z))	HMDB0000187;HMDB0000097	0.619256	0.733545	2	16	444
W1859	Phosphatidylethanolamine Biosynthesis PE(22:4(7Z,10Z,13Z,16Z)/18:3(6Z,9Z,12Z))	HMDB0000187;HMDB0000097	0.619256	0.733545	2	16	444
W1860	Phosphatidylethanolamine Biosynthesis PE(22:4(7Z,10Z,13Z,16Z)/18:3(9Z,12Z,15Z))	HMDB0000187;HMDB0000097	0.619256	0.733545	2	16	444
W1861	Phosphatidylethanolamine Biosynthesis PE(22:4(7Z,10Z,13Z,16Z)/18:4(6Z,9Z,12Z,15Z))	HMDB0000187;HMDB0000097	0.619256	0.733545	2	16	444
W1862	Phosphatidylethanolamine Biosynthesis PE(22:4(7Z,10Z,13Z,16Z)/20:0)	HMDB0000187;HMDB0000097	0.619256	0.733545	2	16	444
W1863	Phosphatidylethanolamine Biosynthesis PE(22:4(7Z,10Z,13Z,16Z)/20:1(11Z))	HMDB0000187;HMDB0000097	0.619256	0.733545	2	16	444
W1864	Phosphatidylethanolamine Biosynthesis PE(22:4(7Z,10Z,13Z,16Z)/20:2(11Z,14Z))	HMDB0000187;HMDB0000097	0.619256	0.733545	2	16	444
W1865	Phosphatidylethanolamine Biosynthesis PE(22:4(7Z,10Z,13Z,16Z)/20:3(5Z,8Z,11Z))	HMDB0000187;HMDB0000097	0.619256	0.733545	2	16	444
W1866	Phosphatidylethanolamine Biosynthesis PE(22:4(7Z,10Z,13Z,16Z)/20:3(8Z,11Z,14Z))	HMDB0000187;HMDB0000097	0.619256	0.733545	2	16	444
W1867	Phosphatidylethanolamine Biosynthesis PE(22:4(7Z,10Z,13Z,16Z)/20:4(5Z,8Z,11Z,14Z))	HMDB0000187;HMDB0000097	0.619256	0.733545	2	16	444
W1868	Phosphatidylethanolamine Biosynthesis PE(22:4(7Z,10Z,13Z,16Z)/20:4(8Z,11Z,14Z,17Z))	HMDB0000187;HMDB0000097	0.619256	0.733545	2	16	444
W1869	Phosphatidylethanolamine Biosynthesis PE(22:4(7Z,10Z,13Z,16Z)/20:5(5Z,8Z,11Z,14Z,17Z))	HMDB0000187;HMDB0000097	0.619256	0.733545	2	16	444
W1870	Phosphatidylethanolamine Biosynthesis PE(22:4(7Z,10Z,13Z,16Z)/22:0)	HMDB0000187;HMDB0000097	0.619256	0.733545	2	16	444
W1871	Phosphatidylethanolamine Biosynthesis PE(22:4(7Z,10Z,13Z,16Z)/22:1(13Z))	HMDB0000187;HMDB0000097	0.619256	0.733545	2	16	444
W1872	Phosphatidylethanolamine Biosynthesis PE(22:4(7Z,10Z,13Z,16Z)/22:2(13Z,16Z))	HMDB0000187;HMDB0000097	0.619256	0.733545	2	16	444
W1873	Phosphatidylethanolamine Biosynthesis PE(22:4(7Z,10Z,13Z,16Z)/22:4(7Z,10Z,13Z,16Z))	HMDB0000187;HMDB0000097	0.619256	0.733545	2	16	444
W1874	Phosphatidylethanolamine Biosynthesis PE(22:4(7Z,10Z,13Z,16Z)/22:5(4Z,7Z,10Z,13Z,16Z))	HMDB0000187;HMDB0000097	0.619256	0.733545	2	16	444
W1875	Phosphatidylethanolamine Biosynthesis PE(22:4(7Z,10Z,13Z,16Z)/22:5(7Z,10Z,13Z,16Z,19Z))	HMDB0000187;HMDB0000097	0.619256	0.733545	2	16	444
W1876	Phosphatidylethanolamine Biosynthesis PE(22:4(7Z,10Z,13Z,16Z)/22:6(4Z,7Z,10Z,13Z,16Z,19Z))	HMDB0000187;HMDB0000097	0.619256	0.733545	2	16	444
W1877	Phosphatidylethanolamine Biosynthesis PE(22:4(7Z,10Z,13Z,16Z)/24:0)	HMDB0000187;HMDB0000097	0.619256	0.733545	2	16	444
W1878	Phosphatidylethanolamine Biosynthesis PE(22:4(7Z,10Z,13Z,16Z)/24:1(15Z))	HMDB0000187;HMDB0000097	0.619256	0.733545	2	16	444
W1879	Phosphatidylethanolamine Biosynthesis PE(22:5(4Z,7Z,10Z,13Z,16Z)/14:0)	HMDB0000187;HMDB0000097	0.619256	0.733545	2	16	444
W1880	Phosphatidylethanolamine Biosynthesis PE(22:5(4Z,7Z,10Z,13Z,16Z)/14:1(9Z))	HMDB0000187;HMDB0000097	0.619256	0.733545	2	16	444
W1881	Phosphatidylethanolamine Biosynthesis PE(22:5(4Z,7Z,10Z,13Z,16Z)/15:0)	HMDB0000187;HMDB0000097	0.619256	0.733545	2	16	444
W1882	Phosphatidylethanolamine Biosynthesis PE(22:5(4Z,7Z,10Z,13Z,16Z)/16:0)	HMDB0000187;HMDB0000097	0.619256	0.733545	2	16	444
W1883	Phosphatidylethanolamine Biosynthesis PE(22:5(4Z,7Z,10Z,13Z,16Z)/16:1(9Z))	HMDB0000187;HMDB0000097	0.619256	0.733545	2	16	444
W1884	Phosphatidylethanolamine Biosynthesis PE(22:5(4Z,7Z,10Z,13Z,16Z)/18:0)	HMDB0000187;HMDB0000097	0.619256	0.733545	2	16	444
W1885	Phosphatidylethanolamine Biosynthesis PE(22:5(4Z,7Z,10Z,13Z,16Z)/18:1(11Z))	HMDB0000187;HMDB0000097	0.619256	0.733545	2	16	444
W1886	Phosphatidylethanolamine Biosynthesis PE(22:5(4Z,7Z,10Z,13Z,16Z)/18:1(9Z))	HMDB0000187;HMDB0000097	0.619256	0.733545	2	16	444
W1887	Phosphatidylethanolamine Biosynthesis PE(22:5(4Z,7Z,10Z,13Z,16Z)/18:2(9Z,12Z))	HMDB0000187;HMDB0000097	0.619256	0.733545	2	16	444
W1888	Phosphatidylethanolamine Biosynthesis PE(22:5(4Z,7Z,10Z,13Z,16Z)/18:3(6Z,9Z,12Z))	HMDB0000187;HMDB0000097	0.619256	0.733545	2	16	444
W1889	Phosphatidylethanolamine Biosynthesis PE(22:5(4Z,7Z,10Z,13Z,16Z)/18:3(9Z,12Z,15Z))	HMDB0000187;HMDB0000097	0.619256	0.733545	2	16	444
W1890	Phosphatidylethanolamine Biosynthesis PE(22:5(4Z,7Z,10Z,13Z,16Z)/18:4(6Z,9Z,12Z,15Z))	HMDB0000187;HMDB0000097	0.619256	0.733545	2	16	444
W1891	Phosphatidylethanolamine Biosynthesis PE(22:5(4Z,7Z,10Z,13Z,16Z)/20:0)	HMDB0000187;HMDB0000097	0.619256	0.733545	2	16	444
W1892	Phosphatidylethanolamine Biosynthesis PE(22:5(4Z,7Z,10Z,13Z,16Z)/20:1(11Z))	HMDB0000187;HMDB0000097	0.619256	0.733545	2	16	444
W1893	Phosphatidylethanolamine Biosynthesis PE(22:5(4Z,7Z,10Z,13Z,16Z)/20:2(11Z,14Z))	HMDB0000187;HMDB0000097	0.619256	0.733545	2	16	444
W1894	Phosphatidylethanolamine Biosynthesis PE(22:5(4Z,7Z,10Z,13Z,16Z)/20:3(5Z,8Z,11Z))	HMDB0000187;HMDB0000097	0.619256	0.733545	2	16	444
W1895	Phosphatidylethanolamine Biosynthesis PE(22:5(4Z,7Z,10Z,13Z,16Z)/20:3(8Z,11Z,14Z))	HMDB0000187;HMDB0000097	0.619256	0.733545	2	16	444
W1896	Phosphatidylethanolamine Biosynthesis PE(22:5(4Z,7Z,10Z,13Z,16Z)/20:4(5Z,8Z,11Z,14Z))	HMDB0000187;HMDB0000097	0.619256	0.733545	2	16	444
W1897	Phosphatidylethanolamine Biosynthesis PE(22:5(4Z,7Z,10Z,13Z,16Z)/20:4(8Z,11Z,14Z,17Z))	HMDB0000187;HMDB0000097	0.619256	0.733545	2	16	444
W1898	Phosphatidylethanolamine Biosynthesis PE(22:5(4Z,7Z,10Z,13Z,16Z)/20:5(5Z,8Z,11Z,14Z,17Z))	HMDB0000187;HMDB0000097	0.619256	0.733545	2	16	444
W1899	Phosphatidylethanolamine Biosynthesis PE(22:5(4Z,7Z,10Z,13Z,16Z)/22:0)	HMDB0000187;HMDB0000097	0.619256	0.733545	2	16	444
W1900	Phosphatidylethanolamine Biosynthesis PE(22:5(4Z,7Z,10Z,13Z,16Z)/22:1(13Z))	HMDB0000187;HMDB0000097	0.619256	0.733545	2	16	444
W1901	Phosphatidylethanolamine Biosynthesis PE(22:5(4Z,7Z,10Z,13Z,16Z)/22:2(13Z,16Z))	HMDB0000187;HMDB0000097	0.619256	0.733545	2	16	444
W1902	Phosphatidylethanolamine Biosynthesis PE(22:5(4Z,7Z,10Z,13Z,16Z)/22:4(7Z,10Z,13Z,16Z))	HMDB0000187;HMDB0000097	0.619256	0.733545	2	16	444
W1903	Phosphatidylethanolamine Biosynthesis PE(22:5(4Z,7Z,10Z,13Z,16Z)/22:5(4Z,7Z,10Z,13Z,16Z))	HMDB0000187;HMDB0000097	0.619256	0.733545	2	16	444
W1904	Phosphatidylethanolamine Biosynthesis PE(22:5(4Z,7Z,10Z,13Z,16Z)/22:5(7Z,10Z,13Z,16Z,19Z))	HMDB0000187;HMDB0000097	0.619256	0.733545	2	16	444
W1905	Phosphatidylethanolamine Biosynthesis PE(22:5(4Z,7Z,10Z,13Z,16Z)/22:6(4Z,7Z,10Z,13Z,16Z,19Z))	HMDB0000187;HMDB0000097	0.619256	0.733545	2	16	444
W1906	Phosphatidylethanolamine Biosynthesis PE(22:5(4Z,7Z,10Z,13Z,16Z)/24:0)	HMDB0000187;HMDB0000097	0.619256	0.733545	2	16	444
W1907	Phosphatidylethanolamine Biosynthesis PE(22:5(4Z,7Z,10Z,13Z,16Z)/24:1(15Z))	HMDB0000187;HMDB0000097	0.619256	0.733545	2	16	444
W1908	Phosphatidylethanolamine Biosynthesis PE(22:5(7Z,10Z,13Z,16Z,19Z)/14:0)	HMDB0000187;HMDB0000097	0.619256	0.733545	2	16	444
W1909	Phosphatidylethanolamine Biosynthesis PE(22:5(7Z,10Z,13Z,16Z,19Z)/14:1(9Z))	HMDB0000187;HMDB0000097	0.619256	0.733545	2	16	444
W1910	Phosphatidylethanolamine Biosynthesis PE(22:5(7Z,10Z,13Z,16Z,19Z)/15:0)	HMDB0000187;HMDB0000097	0.619256	0.733545	2	16	444
W1911	Phosphatidylethanolamine Biosynthesis PE(22:5(7Z,10Z,13Z,16Z,19Z)/16:0)	HMDB0000187;HMDB0000097	0.619256	0.733545	2	16	444
W1912	Phosphatidylethanolamine Biosynthesis PE(22:5(7Z,10Z,13Z,16Z,19Z)/16:1(9Z))	HMDB0000187;HMDB0000097	0.619256	0.733545	2	16	444
W1913	Phosphatidylethanolamine Biosynthesis PE(22:5(7Z,10Z,13Z,16Z,19Z)/18:0)	HMDB0000187;HMDB0000097	0.619256	0.733545	2	16	444
W1914	Phosphatidylethanolamine Biosynthesis PE(22:5(7Z,10Z,13Z,16Z,19Z)/18:1(11Z))	HMDB0000187;HMDB0000097	0.619256	0.733545	2	16	444
W1915	Phosphatidylethanolamine Biosynthesis PE(22:5(7Z,10Z,13Z,16Z,19Z)/18:1(9Z))	HMDB0000187;HMDB0000097	0.619256	0.733545	2	16	444
W1916	Phosphatidylethanolamine Biosynthesis PE(22:5(7Z,10Z,13Z,16Z,19Z)/18:2(9Z,12Z))	HMDB0000187;HMDB0000097	0.619256	0.733545	2	16	444
W1917	Phosphatidylethanolamine Biosynthesis PE(22:5(7Z,10Z,13Z,16Z,19Z)/18:3(6Z,9Z,12Z))	HMDB0000187;HMDB0000097	0.619256	0.733545	2	16	444
W1918	Phosphatidylethanolamine Biosynthesis PE(22:5(7Z,10Z,13Z,16Z,19Z)/18:3(9Z,12Z,15Z))	HMDB0000187;HMDB0000097	0.619256	0.733545	2	16	444
W1919	Phosphatidylethanolamine Biosynthesis PE(22:5(7Z,10Z,13Z,16Z,19Z)/18:4(6Z,9Z,12Z,15Z))	HMDB0000187;HMDB0000097	0.619256	0.733545	2	16	444
W1920	Phosphatidylethanolamine Biosynthesis PE(22:5(7Z,10Z,13Z,16Z,19Z)/20:0)	HMDB0000187;HMDB0000097	0.619256	0.733545	2	16	444
W1921	Phosphatidylethanolamine Biosynthesis PE(22:5(7Z,10Z,13Z,16Z,19Z)/20:1(11Z))	HMDB0000187;HMDB0000097	0.619256	0.733545	2	16	444
W1922	Phosphatidylethanolamine Biosynthesis PE(22:5(7Z,10Z,13Z,16Z,19Z)/20:2(11Z,14Z))	HMDB0000187;HMDB0000097	0.619256	0.733545	2	16	444
W1923	Phosphatidylethanolamine Biosynthesis PE(22:5(7Z,10Z,13Z,16Z,19Z)/20:3(5Z,8Z,11Z))	HMDB0000187;HMDB0000097	0.619256	0.733545	2	16	444
W1924	Phosphatidylethanolamine Biosynthesis PE(22:5(7Z,10Z,13Z,16Z,19Z)/20:3(8Z,11Z,14Z))	HMDB0000187;HMDB0000097	0.619256	0.733545	2	16	444
W1925	Phosphatidylethanolamine Biosynthesis PE(22:5(7Z,10Z,13Z,16Z,19Z)/20:4(5Z,8Z,11Z,14Z))	HMDB0000187;HMDB0000097	0.619256	0.733545	2	16	444
W1926	Phosphatidylethanolamine Biosynthesis PE(22:5(7Z,10Z,13Z,16Z,19Z)/20:4(8Z,11Z,14Z,17Z))	HMDB0000187;HMDB0000097	0.619256	0.733545	2	16	444
W1927	Phosphatidylethanolamine Biosynthesis PE(22:5(7Z,10Z,13Z,16Z,19Z)/20:5(5Z,8Z,11Z,14Z,17Z))	HMDB0000187;HMDB0000097	0.619256	0.733545	2	16	444
W1928	Phosphatidylethanolamine Biosynthesis PE(22:5(7Z,10Z,13Z,16Z,19Z)/22:0)	HMDB0000187;HMDB0000097	0.619256	0.733545	2	16	444
W1929	Phosphatidylethanolamine Biosynthesis PE(22:5(7Z,10Z,13Z,16Z,19Z)/22:1(13Z))	HMDB0000187;HMDB0000097	0.619256	0.733545	2	16	444
W1930	Phosphatidylethanolamine Biosynthesis PE(22:5(7Z,10Z,13Z,16Z,19Z)/22:2(13Z,16Z))	HMDB0000187;HMDB0000097	0.619256	0.733545	2	16	444
W1931	Phosphatidylethanolamine Biosynthesis PE(22:5(7Z,10Z,13Z,16Z,19Z)/22:4(7Z,10Z,13Z,16Z))	HMDB0000187;HMDB0000097	0.619256	0.733545	2	16	444
W1932	Phosphatidylethanolamine Biosynthesis PE(22:5(7Z,10Z,13Z,16Z,19Z)/22:5(4Z,7Z,10Z,13Z,16Z))	HMDB0000187;HMDB0000097	0.619256	0.733545	2	16	444
W1933	Phosphatidylethanolamine Biosynthesis PE(22:5(7Z,10Z,13Z,16Z,19Z)/22:5(7Z,10Z,13Z,16Z,19Z))	HMDB0000187;HMDB0000097	0.619256	0.733545	2	16	444
W1934	Phosphatidylethanolamine Biosynthesis PE(22:5(7Z,10Z,13Z,16Z,19Z)/22:6(4Z,7Z,10Z,13Z,16Z,19Z))	HMDB0000187;HMDB0000097	0.619256	0.733545	2	16	444
W1935	Phosphatidylethanolamine Biosynthesis PE(22:5(7Z,10Z,13Z,16Z,19Z)/24:0)	HMDB0000187;HMDB0000097	0.619256	0.733545	2	16	444
W1936	Phosphatidylethanolamine Biosynthesis PE(22:5(7Z,10Z,13Z,16Z,19Z)/24:1(15Z))	HMDB0000187;HMDB0000097	0.619256	0.733545	2	16	444
W1937	Phosphatidylethanolamine Biosynthesis PE(22:6(4Z,7Z,10Z,13Z,16Z,19Z)/14:0)	HMDB0000187;HMDB0000097	0.619256	0.733545	2	16	444
W1938	Phosphatidylethanolamine Biosynthesis PE(22:6(4Z,7Z,10Z,13Z,16Z,19Z)/14:1(9Z))	HMDB0000187;HMDB0000097	0.619256	0.733545	2	16	444
W1939	Phosphatidylethanolamine Biosynthesis PE(22:6(4Z,7Z,10Z,13Z,16Z,19Z)/15:0)	HMDB0000187;HMDB0000097	0.619256	0.733545	2	16	444
W1940	Phosphatidylethanolamine Biosynthesis PE(22:6(4Z,7Z,10Z,13Z,16Z,19Z)/16:0)	HMDB0000187;HMDB0000097	0.619256	0.733545	2	16	444
W1941	Phosphatidylethanolamine Biosynthesis PE(22:6(4Z,7Z,10Z,13Z,16Z,19Z)/16:1(9Z))	HMDB0000187;HMDB0000097	0.619256	0.733545	2	16	444
W1942	Phosphatidylethanolamine Biosynthesis PE(22:6(4Z,7Z,10Z,13Z,16Z,19Z)/18:0)	HMDB0000187;HMDB0000097	0.619256	0.733545	2	16	444
W1943	Phosphatidylethanolamine Biosynthesis PE(22:6(4Z,7Z,10Z,13Z,16Z,19Z)/18:1(11Z))	HMDB0000187;HMDB0000097	0.619256	0.733545	2	16	444
W1944	Phosphatidylethanolamine Biosynthesis PE(22:6(4Z,7Z,10Z,13Z,16Z,19Z)/18:1(9Z))	HMDB0000187;HMDB0000097	0.619256	0.733545	2	16	444
W1945	Phosphatidylethanolamine Biosynthesis PE(22:6(4Z,7Z,10Z,13Z,16Z,19Z)/18:2(9Z,12Z))	HMDB0000187;HMDB0000097	0.619256	0.733545	2	16	444
W1946	Phosphatidylethanolamine Biosynthesis PE(22:6(4Z,7Z,10Z,13Z,16Z,19Z)/18:3(6Z,9Z,12Z))	HMDB0000187;HMDB0000097	0.619256	0.733545	2	16	444
W1947	Phosphatidylethanolamine Biosynthesis PE(22:6(4Z,7Z,10Z,13Z,16Z,19Z)/18:3(9Z,12Z,15Z))	HMDB0000187;HMDB0000097	0.619256	0.733545	2	16	444
W1948	Phosphatidylethanolamine Biosynthesis PE(22:6(4Z,7Z,10Z,13Z,16Z,19Z)/18:4(6Z,9Z,12Z,15Z))	HMDB0000187;HMDB0000097	0.619256	0.733545	2	16	444
W1949	Phosphatidylethanolamine Biosynthesis PE(22:6(4Z,7Z,10Z,13Z,16Z,19Z)/20:0)	HMDB0000187;HMDB0000097	0.619256	0.733545	2	16	444
W1950	Phosphatidylethanolamine Biosynthesis PE(22:6(4Z,7Z,10Z,13Z,16Z,19Z)/20:1(11Z))	HMDB0000187;HMDB0000097	0.619256	0.733545	2	16	444
W1951	Phosphatidylethanolamine Biosynthesis PE(22:6(4Z,7Z,10Z,13Z,16Z,19Z)/20:2(11Z,14Z))	HMDB0000187;HMDB0000097	0.619256	0.733545	2	16	444
W1952	Phosphatidylethanolamine Biosynthesis PE(22:6(4Z,7Z,10Z,13Z,16Z,19Z)/20:3(5Z,8Z,11Z))	HMDB0000187;HMDB0000097	0.619256	0.733545	2	16	444
W1953	Phosphatidylethanolamine Biosynthesis PE(22:6(4Z,7Z,10Z,13Z,16Z,19Z)/20:3(8Z,11Z,14Z))	HMDB0000187;HMDB0000097	0.619256	0.733545	2	16	444
W1954	Phosphatidylethanolamine Biosynthesis PE(22:6(4Z,7Z,10Z,13Z,16Z,19Z)/20:4(5Z,8Z,11Z,14Z))	HMDB0000187;HMDB0000097	0.619256	0.733545	2	16	444
W1955	Phosphatidylethanolamine Biosynthesis PE(22:6(4Z,7Z,10Z,13Z,16Z,19Z)/20:4(8Z,11Z,14Z,17Z))	HMDB0000187;HMDB0000097	0.619256	0.733545	2	16	444
W1956	Phosphatidylethanolamine Biosynthesis PE(22:6(4Z,7Z,10Z,13Z,16Z,19Z)/20:5(5Z,8Z,11Z,14Z,17Z))	HMDB0000187;HMDB0000097	0.619256	0.733545	2	16	444
W1957	Phosphatidylethanolamine Biosynthesis PE(22:6(4Z,7Z,10Z,13Z,16Z,19Z)/22:0)	HMDB0000187;HMDB0000097	0.619256	0.733545	2	16	444
W1958	Phosphatidylethanolamine Biosynthesis PE(22:6(4Z,7Z,10Z,13Z,16Z,19Z)/22:1(13Z))	HMDB0000187;HMDB0000097	0.619256	0.733545	2	16	444
W1959	Phosphatidylethanolamine Biosynthesis PE(22:6(4Z,7Z,10Z,13Z,16Z,19Z)/22:2(13Z,16Z))	HMDB0000187;HMDB0000097	0.619256	0.733545	2	16	444
W1960	Phosphatidylethanolamine Biosynthesis PE(22:6(4Z,7Z,10Z,13Z,16Z,19Z)/22:4(7Z,10Z,13Z,16Z))	HMDB0000187;HMDB0000097	0.619256	0.733545	2	16	444
W1961	Phosphatidylethanolamine Biosynthesis PE(22:6(4Z,7Z,10Z,13Z,16Z,19Z)/22:5(4Z,7Z,10Z,13Z,16Z))	HMDB0000187;HMDB0000097	0.619256	0.733545	2	16	444
W1962	Phosphatidylethanolamine Biosynthesis PE(22:6(4Z,7Z,10Z,13Z,16Z,19Z)/22:5(7Z,10Z,13Z,16Z,19Z))	HMDB0000187;HMDB0000097	0.619256	0.733545	2	16	444
W1963	Phosphatidylethanolamine Biosynthesis PE(22:6(4Z,7Z,10Z,13Z,16Z,19Z)/22:6(4Z,7Z,10Z,13Z,16Z,19Z))	HMDB0000187;HMDB0000097	0.619256	0.733545	2	16	444
W1964	Phosphatidylethanolamine Biosynthesis PE(22:6(4Z,7Z,10Z,13Z,16Z,19Z)/24:0)	HMDB0000187;HMDB0000097	0.619256	0.733545	2	16	444
W1965	Phosphatidylethanolamine Biosynthesis PE(22:6(4Z,7Z,10Z,13Z,16Z,19Z)/24:1(15Z))	HMDB0000187;HMDB0000097	0.619256	0.733545	2	16	444
W1966	Phosphatidylethanolamine Biosynthesis PE(24:0/14:0)	HMDB0000187;HMDB0000097	0.619256	0.733545	2	16	444
W1967	Phosphatidylethanolamine Biosynthesis PE(24:0/14:1(9Z))	HMDB0000187;HMDB0000097	0.619256	0.733545	2	16	444
W1968	Phosphatidylethanolamine Biosynthesis PE(24:0/15:0)	HMDB0000187;HMDB0000097	0.619256	0.733545	2	16	444
W1969	Phosphatidylethanolamine Biosynthesis PE(24:0/16:0)	HMDB0000187;HMDB0000097	0.619256	0.733545	2	16	444
W1970	Phosphatidylethanolamine Biosynthesis PE(24:0/16:1(9Z))	HMDB0000187;HMDB0000097	0.619256	0.733545	2	16	444
W1971	Phosphatidylethanolamine Biosynthesis PE(24:0/18:0)	HMDB0000187;HMDB0000097	0.619256	0.733545	2	16	444
W1972	Phosphatidylethanolamine Biosynthesis PE(24:0/18:1(11Z))	HMDB0000187;HMDB0000097	0.619256	0.733545	2	16	444
W1973	Phosphatidylethanolamine Biosynthesis PE(24:0/18:1(9Z))	HMDB0000187;HMDB0000097	0.619256	0.733545	2	16	444
W1974	Phosphatidylethanolamine Biosynthesis PE(24:0/18:2(9Z,12Z))	HMDB0000187;HMDB0000097	0.619256	0.733545	2	16	444
W1975	Phosphatidylethanolamine Biosynthesis PE(24:0/18:3(6Z,9Z,12Z))	HMDB0000187;HMDB0000097	0.619256	0.733545	2	16	444
W1976	Phosphatidylethanolamine Biosynthesis PE(24:0/18:3(9Z,12Z,15Z))	HMDB0000187;HMDB0000097	0.619256	0.733545	2	16	444
W1977	Phosphatidylethanolamine Biosynthesis PE(24:0/18:4(6Z,9Z,12Z,15Z))	HMDB0000187;HMDB0000097	0.619256	0.733545	2	16	444
W1978	Phosphatidylethanolamine Biosynthesis PE(24:0/20:0)	HMDB0000187;HMDB0000097	0.619256	0.733545	2	16	444
W1979	Phosphatidylethanolamine Biosynthesis PE(24:0/20:1(11Z))	HMDB0000187;HMDB0000097	0.619256	0.733545	2	16	444
W1980	Phosphatidylethanolamine Biosynthesis PE(24:0/20:2(11Z,14Z))	HMDB0000187;HMDB0000097	0.619256	0.733545	2	16	444
W1981	Phosphatidylethanolamine Biosynthesis PE(24:0/20:3(5Z,8Z,11Z))	HMDB0000187;HMDB0000097	0.619256	0.733545	2	16	444
W1982	Phosphatidylethanolamine Biosynthesis PE(24:0/20:3(8Z,11Z,14Z))	HMDB0000187;HMDB0000097	0.619256	0.733545	2	16	444
W1983	Phosphatidylethanolamine Biosynthesis PE(24:0/20:4(5Z,8Z,11Z,14Z))	HMDB0000187;HMDB0000097	0.619256	0.733545	2	16	444
W1984	Phosphatidylethanolamine Biosynthesis PE(24:0/20:4(8Z,11Z,14Z,17Z))	HMDB0000187;HMDB0000097	0.619256	0.733545	2	16	444
W1985	Phosphatidylethanolamine Biosynthesis PE(24:0/20:5(5Z,8Z,11Z,14Z,17Z))	HMDB0000187;HMDB0000097	0.619256	0.733545	2	16	444
W1986	Phosphatidylethanolamine Biosynthesis PE(24:0/22:0)	HMDB0000187;HMDB0000097	0.619256	0.733545	2	16	444
W1987	Phosphatidylethanolamine Biosynthesis PE(24:0/22:1(13Z))	HMDB0000187;HMDB0000097	0.619256	0.733545	2	16	444
W1988	Phosphatidylethanolamine Biosynthesis PE(24:0/22:2(13Z,16Z))	HMDB0000187;HMDB0000097	0.619256	0.733545	2	16	444
W1989	Phosphatidylethanolamine Biosynthesis PE(24:0/22:4(7Z,10Z,13Z,16Z))	HMDB0000187;HMDB0000097	0.619256	0.733545	2	16	444
W1990	Phosphatidylethanolamine Biosynthesis PE(24:0/22:5(4Z,7Z,10Z,13Z,16Z))	HMDB0000187;HMDB0000097	0.619256	0.733545	2	16	444
W1991	Phosphatidylethanolamine Biosynthesis PE(24:0/22:5(7Z,10Z,13Z,16Z,19Z))	HMDB0000187;HMDB0000097	0.619256	0.733545	2	16	444
W1992	Phosphatidylethanolamine Biosynthesis PE(24:0/22:6(4Z,7Z,10Z,13Z,16Z,19Z))	HMDB0000187;HMDB0000097	0.619256	0.733545	2	16	444
W1993	Phosphatidylethanolamine Biosynthesis PE(24:0/24:0)	HMDB0000187;HMDB0000097	0.619256	0.733545	2	16	444
W1994	Phosphatidylethanolamine Biosynthesis PE(24:0/24:1(15Z))	HMDB0000187;HMDB0000097	0.619256	0.733545	2	16	444
W1995	Phosphatidylethanolamine Biosynthesis PE(24:1(15Z)/14:0)	HMDB0000187;HMDB0000097	0.619256	0.733545	2	16	444
W1996	Phosphatidylethanolamine Biosynthesis PE(24:1(15Z)/14:1(9Z))	HMDB0000187;HMDB0000097	0.619256	0.733545	2	16	444
W1997	Phosphatidylethanolamine Biosynthesis PE(24:1(15Z)/15:0)	HMDB0000187;HMDB0000097	0.619256	0.733545	2	16	444
W1998	Phosphatidylethanolamine Biosynthesis PE(24:1(15Z)/16:0)	HMDB0000187;HMDB0000097	0.619256	0.733545	2	16	444
W1999	Phosphatidylethanolamine Biosynthesis PE(24:1(15Z)/16:1(9Z))	HMDB0000187;HMDB0000097	0.619256	0.733545	2	16	444
W2000	Phosphatidylethanolamine Biosynthesis PE(24:1(15Z)/18:0)	HMDB0000187;HMDB0000097	0.619256	0.733545	2	16	444
W2001	Phosphatidylethanolamine Biosynthesis PE(24:1(15Z)/18:1(11Z))	HMDB0000187;HMDB0000097	0.619256	0.733545	2	16	444
W2002	Phosphatidylethanolamine Biosynthesis PE(24:1(15Z)/18:1(9Z))	HMDB0000187;HMDB0000097	0.619256	0.733545	2	16	444
W2003	Phosphatidylethanolamine Biosynthesis PE(24:1(15Z)/18:2(9Z,12Z))	HMDB0000187;HMDB0000097	0.619256	0.733545	2	16	444
W2004	Phosphatidylethanolamine Biosynthesis PE(24:1(15Z)/18:3(6Z,9Z,12Z))	HMDB0000187;HMDB0000097	0.619256	0.733545	2	16	444
W2005	Phosphatidylethanolamine Biosynthesis PE(24:1(15Z)/18:3(9Z,12Z,15Z))	HMDB0000187;HMDB0000097	0.619256	0.733545	2	16	444
W2006	Phosphatidylethanolamine Biosynthesis PE(24:1(15Z)/18:4(6Z,9Z,12Z,15Z))	HMDB0000187;HMDB0000097	0.619256	0.733545	2	16	444
W2007	Phosphatidylethanolamine Biosynthesis PE(24:1(15Z)/20:0)	HMDB0000187;HMDB0000097	0.619256	0.733545	2	16	444
W2008	Phosphatidylethanolamine Biosynthesis PE(24:1(15Z)/20:1(11Z))	HMDB0000187;HMDB0000097	0.619256	0.733545	2	16	444
W2009	Phosphatidylethanolamine Biosynthesis PE(24:1(15Z)/20:2(11Z,14Z))	HMDB0000187;HMDB0000097	0.619256	0.733545	2	16	444
W2010	Phosphatidylethanolamine Biosynthesis PE(24:1(15Z)/20:3(5Z,8Z,11Z))	HMDB0000187;HMDB0000097	0.619256	0.733545	2	16	444
W2011	Phosphatidylethanolamine Biosynthesis PE(24:1(15Z)/20:3(8Z,11Z,14Z))	HMDB0000187;HMDB0000097	0.619256	0.733545	2	16	444
W2012	Phosphatidylethanolamine Biosynthesis PE(24:1(15Z)/20:4(5Z,8Z,11Z,14Z))	HMDB0000187;HMDB0000097	0.619256	0.733545	2	16	444
W2013	Phosphatidylethanolamine Biosynthesis PE(24:1(15Z)/20:4(8Z,11Z,14Z,17Z))	HMDB0000187;HMDB0000097	0.619256	0.733545	2	16	444
W2014	Phosphatidylethanolamine Biosynthesis PE(24:1(15Z)/20:5(5Z,8Z,11Z,14Z,17Z))	HMDB0000187;HMDB0000097	0.619256	0.733545	2	16	444
W2015	Phosphatidylethanolamine Biosynthesis PE(24:1(15Z)/22:0)	HMDB0000187;HMDB0000097	0.619256	0.733545	2	16	444
W2016	Phosphatidylethanolamine Biosynthesis PE(24:1(15Z)/22:1(13Z))	HMDB0000187;HMDB0000097	0.619256	0.733545	2	16	444
W2017	Phosphatidylethanolamine Biosynthesis PE(24:1(15Z)/22:2(13Z,16Z))	HMDB0000187;HMDB0000097	0.619256	0.733545	2	16	444
W2018	Phosphatidylethanolamine Biosynthesis PE(24:1(15Z)/22:4(7Z,10Z,13Z,16Z))	HMDB0000187;HMDB0000097	0.619256	0.733545	2	16	444
W2019	Phosphatidylethanolamine Biosynthesis PE(24:1(15Z)/22:5(4Z,7Z,10Z,13Z,16Z))	HMDB0000187;HMDB0000097	0.619256	0.733545	2	16	444
W2020	Phosphatidylethanolamine Biosynthesis PE(24:1(15Z)/22:5(7Z,10Z,13Z,16Z,19Z))	HMDB0000187;HMDB0000097	0.619256	0.733545	2	16	444
W2021	Phosphatidylethanolamine Biosynthesis PE(24:1(15Z)/22:6(4Z,7Z,10Z,13Z,16Z,19Z))	HMDB0000187;HMDB0000097	0.619256	0.733545	2	16	444
W2022	Phosphatidylethanolamine Biosynthesis PE(24:1(15Z)/24:0)	HMDB0000187;HMDB0000097	0.619256	0.733545	2	16	444
W2023	Phosphatidylethanolamine Biosynthesis PE(24:1(15Z)/24:1(15Z))	HMDB0000187;HMDB0000097	0.619256	0.733545	2	16	444
W2024	Phosphatidylethanolamine Biosynthesis	HMDB0000187;HMDB0000097	0.619256	0.733545	2	12	444
W2026	Phosphatidylethanolamine Biosynthesis PE(16:1(9Z)/18:0)	HMDB0000187;HMDB0000097	0.619256	0.733545	2	16	444
W2108	Phosphatidylethanolamine Biosynthesis PE(11D3/11D3)	HMDB0000187;HMDB0000097	0.619256	0.733545	2	16	444
W2109	Phosphatidylethanolamine Biosynthesis PE(11D3/11D5)	HMDB0000187;HMDB0000097	0.619256	0.733545	2	16	444
W2110	Phosphatidylethanolamine Biosynthesis PE(11D3/13D5)	HMDB0000187;HMDB0000097	0.619256	0.733545	2	16	444
W2111	Phosphatidylethanolamine Biosynthesis PE(11D3/9D3)	HMDB0000187;HMDB0000097	0.619256	0.733545	2	16	444
W2112	Phosphatidylethanolamine Biosynthesis PE(11D3/9D5)	HMDB0000187;HMDB0000097	0.619256	0.733545	2	16	444
W2113	Phosphatidylethanolamine Biosynthesis PE(11D3/11M3)	HMDB0000187;HMDB0000097	0.619256	0.733545	2	16	444
W2114	Phosphatidylethanolamine Biosynthesis PE(11D3/11M5)	HMDB0000187;HMDB0000097	0.619256	0.733545	2	16	444
W2115	Phosphatidylethanolamine Biosynthesis PE(11D3/13M5)	HMDB0000187;HMDB0000097	0.619256	0.733545	2	16	444
W2116	Phosphatidylethanolamine Biosynthesis PE(11D3/9M5)	HMDB0000187;HMDB0000097	0.619256	0.733545	2	16	444
W2117	Phosphatidylethanolamine Biosynthesis PE(11D5/11D3)	HMDB0000187;HMDB0000097	0.619256	0.733545	2	16	444
W2118	Phosphatidylethanolamine Biosynthesis PE(11D5/11D5)	HMDB0000187;HMDB0000097	0.619256	0.733545	2	16	444
W2119	Phosphatidylethanolamine Biosynthesis PE(11D5/13D5)	HMDB0000187;HMDB0000097	0.619256	0.733545	2	16	444
W2120	Phosphatidylethanolamine Biosynthesis PE(11D5/9D3)	HMDB0000187;HMDB0000097	0.619256	0.733545	2	16	444
W2121	Phosphatidylethanolamine Biosynthesis PE(11D5/9D5)	HMDB0000187;HMDB0000097	0.619256	0.733545	2	16	444
W2122	Phosphatidylethanolamine Biosynthesis PE(11D5/11M3)	HMDB0000187;HMDB0000097	0.619256	0.733545	2	16	444
W2123	Phosphatidylethanolamine Biosynthesis PE(11D5/11M5)	HMDB0000187;HMDB0000097	0.619256	0.733545	2	16	444
W2124	Phosphatidylethanolamine Biosynthesis PE(11D5/13M5)	HMDB0000187;HMDB0000097	0.619256	0.733545	2	16	444
W2125	Phosphatidylethanolamine Biosynthesis PE(11D5/9M5)	HMDB0000187;HMDB0000097	0.619256	0.733545	2	16	444
W2126	Phosphatidylethanolamine Biosynthesis PE(13D5/11D3)	HMDB0000187;HMDB0000097	0.619256	0.733545	2	16	444
W2127	Phosphatidylethanolamine Biosynthesis PE(13D5/11D5)	HMDB0000187;HMDB0000097	0.619256	0.733545	2	16	444
W2128	Phosphatidylethanolamine Biosynthesis PE(13D5/13D5)	HMDB0000187;HMDB0000097	0.619256	0.733545	2	16	444
W2129	Phosphatidylethanolamine Biosynthesis PE(13D5/9D3)	HMDB0000187;HMDB0000097	0.619256	0.733545	2	16	444
W2130	Phosphatidylethanolamine Biosynthesis PE(13D5/9D5)	HMDB0000187;HMDB0000097	0.619256	0.733545	2	16	444
W2131	Phosphatidylethanolamine Biosynthesis PE(13D5/11M3)	HMDB0000187;HMDB0000097	0.619256	0.733545	2	16	444
W2132	Phosphatidylethanolamine Biosynthesis PE(13D5/11M5)	HMDB0000187;HMDB0000097	0.619256	0.733545	2	16	444
W2133	Phosphatidylethanolamine Biosynthesis PE(13D5/13M5)	HMDB0000187;HMDB0000097	0.619256	0.733545	2	16	444
W2134	Phosphatidylethanolamine Biosynthesis PE(13D5/9M5)	HMDB0000187;HMDB0000097	0.619256	0.733545	2	16	444
W2135	Phosphatidylethanolamine Biosynthesis PE(9D3/11D3)	HMDB0000187;HMDB0000097	0.619256	0.733545	2	16	444
W2136	Phosphatidylethanolamine Biosynthesis PE(9D3/11D5)	HMDB0000187;HMDB0000097	0.619256	0.733545	2	16	444
W2137	Phosphatidylethanolamine Biosynthesis PE(9D3/13D5)	HMDB0000187;HMDB0000097	0.619256	0.733545	2	16	444
W2138	Phosphatidylethanolamine Biosynthesis PE(9D3/9D3)	HMDB0000187;HMDB0000097	0.619256	0.733545	2	16	444
W2139	Phosphatidylethanolamine Biosynthesis PE(9D3/9D5)	HMDB0000187;HMDB0000097	0.619256	0.733545	2	16	444
W2140	Phosphatidylethanolamine Biosynthesis PE(9D3/11M3)	HMDB0000187;HMDB0000097	0.619256	0.733545	2	16	444
W2141	Phosphatidylethanolamine Biosynthesis PE(9D3/11M5)	HMDB0000187;HMDB0000097	0.619256	0.733545	2	16	444
W2142	Phosphatidylethanolamine Biosynthesis PE(9D3/13M5)	HMDB0000187;HMDB0000097	0.619256	0.733545	2	16	444
W2143	Phosphatidylethanolamine Biosynthesis PE(9D3/9M5)	HMDB0000187;HMDB0000097	0.619256	0.733545	2	16	444
W2144	Phosphatidylethanolamine Biosynthesis PE(9D5/11D3)	HMDB0000187;HMDB0000097	0.619256	0.733545	2	16	444
W2145	Phosphatidylethanolamine Biosynthesis PE(9D5/11D5)	HMDB0000187;HMDB0000097	0.619256	0.733545	2	16	444
W2146	Phosphatidylethanolamine Biosynthesis PE(9D5/13D5)	HMDB0000187;HMDB0000097	0.619256	0.733545	2	16	444
W2147	Phosphatidylethanolamine Biosynthesis PE(9D5/9D3)	HMDB0000187;HMDB0000097	0.619256	0.733545	2	16	444
W2148	Phosphatidylethanolamine Biosynthesis PE(9D5/9D5)	HMDB0000187;HMDB0000097	0.619256	0.733545	2	16	444
W2149	Phosphatidylethanolamine Biosynthesis PE(9D5/11M3)	HMDB0000187;HMDB0000097	0.619256	0.733545	2	16	444
W2150	Phosphatidylethanolamine Biosynthesis PE(9D5/11M5)	HMDB0000187;HMDB0000097	0.619256	0.733545	2	16	444
W2151	Phosphatidylethanolamine Biosynthesis PE(9D5/13M5)	HMDB0000187;HMDB0000097	0.619256	0.733545	2	16	444
W2152	Phosphatidylethanolamine Biosynthesis PE(9D5/9M5)	HMDB0000187;HMDB0000097	0.619256	0.733545	2	16	444
W2153	Phosphatidylethanolamine Biosynthesis PE(11M3/11D3)	HMDB0000187;HMDB0000097	0.619256	0.733545	2	16	444
W2154	Phosphatidylethanolamine Biosynthesis PE(11M3/11D5)	HMDB0000187;HMDB0000097	0.619256	0.733545	2	16	444
W2155	Phosphatidylethanolamine Biosynthesis PE(11M3/13D5)	HMDB0000187;HMDB0000097	0.619256	0.733545	2	16	444
W2156	Phosphatidylethanolamine Biosynthesis PE(11M3/9D3)	HMDB0000187;HMDB0000097	0.619256	0.733545	2	16	444
W2157	Phosphatidylethanolamine Biosynthesis PE(11M3/9D5)	HMDB0000187;HMDB0000097	0.619256	0.733545	2	16	444
W2158	Phosphatidylethanolamine Biosynthesis PE(11M3/11M3)	HMDB0000187;HMDB0000097	0.619256	0.733545	2	16	444
W2159	Phosphatidylethanolamine Biosynthesis PE(11M3/11M5)	HMDB0000187;HMDB0000097	0.619256	0.733545	2	16	444
W2160	Phosphatidylethanolamine Biosynthesis PE(11M3/13M5)	HMDB0000187;HMDB0000097	0.619256	0.733545	2	16	444
W2161	Phosphatidylethanolamine Biosynthesis PE(11M3/9M5)	HMDB0000187;HMDB0000097	0.619256	0.733545	2	16	444
W2162	Phosphatidylethanolamine Biosynthesis PE(11M5/11D3)	HMDB0000187;HMDB0000097	0.619256	0.733545	2	16	444
W2163	Phosphatidylethanolamine Biosynthesis PE(11M5/11D5)	HMDB0000187;HMDB0000097	0.619256	0.733545	2	16	444
W2164	Phosphatidylethanolamine Biosynthesis PE(11M5/13D5)	HMDB0000187;HMDB0000097	0.619256	0.733545	2	16	444
W2165	Phosphatidylethanolamine Biosynthesis PE(11M5/9D3)	HMDB0000187;HMDB0000097	0.619256	0.733545	2	16	444
W2166	Phosphatidylethanolamine Biosynthesis PE(11M5/9D5)	HMDB0000187;HMDB0000097	0.619256	0.733545	2	16	444
W2167	Phosphatidylethanolamine Biosynthesis PE(11M5/11M3)	HMDB0000187;HMDB0000097	0.619256	0.733545	2	16	444
W2168	Phosphatidylethanolamine Biosynthesis PE(11M5/11M5)	HMDB0000187;HMDB0000097	0.619256	0.733545	2	16	444
W2169	Phosphatidylethanolamine Biosynthesis PE(11M5/13M5)	HMDB0000187;HMDB0000097	0.619256	0.733545	2	16	444
W2170	Phosphatidylethanolamine Biosynthesis PE(11M5/9M5)	HMDB0000187;HMDB0000097	0.619256	0.733545	2	16	444
W2171	Phosphatidylethanolamine Biosynthesis PE(13M5/11D3)	HMDB0000187;HMDB0000097	0.619256	0.733545	2	16	444
W2172	Phosphatidylethanolamine Biosynthesis PE(13M5/11D5)	HMDB0000187;HMDB0000097	0.619256	0.733545	2	16	444
W2173	Phosphatidylethanolamine Biosynthesis PE(13M5/13D5)	HMDB0000187;HMDB0000097	0.619256	0.733545	2	16	444
W2174	Phosphatidylethanolamine Biosynthesis PE(13M5/9D3)	HMDB0000187;HMDB0000097	0.619256	0.733545	2	16	444
W2175	Phosphatidylethanolamine Biosynthesis PE(13M5/9D5)	HMDB0000187;HMDB0000097	0.619256	0.733545	2	16	444
W2176	Phosphatidylethanolamine Biosynthesis PE(13M5/11M3)	HMDB0000187;HMDB0000097	0.619256	0.733545	2	16	444
W2177	Phosphatidylethanolamine Biosynthesis PE(13M5/11M5)	HMDB0000187;HMDB0000097	0.619256	0.733545	2	16	444
W2178	Phosphatidylethanolamine Biosynthesis PE(13M5/13M5)	HMDB0000187;HMDB0000097	0.619256	0.733545	2	16	444
W2179	Phosphatidylethanolamine Biosynthesis PE(13M5/9M5)	HMDB0000187;HMDB0000097	0.619256	0.733545	2	16	444
W2180	Phosphatidylethanolamine Biosynthesis PE(9M5/11D3)	HMDB0000187;HMDB0000097	0.619256	0.733545	2	16	444
W2181	Phosphatidylethanolamine Biosynthesis PE(9M5/11D5)	HMDB0000187;HMDB0000097	0.619256	0.733545	2	16	444
W2182	Phosphatidylethanolamine Biosynthesis PE(9M5/13D5)	HMDB0000187;HMDB0000097	0.619256	0.733545	2	16	444
W2183	Phosphatidylethanolamine Biosynthesis PE(9M5/9D3)	HMDB0000187;HMDB0000097	0.619256	0.733545	2	16	444
W2184	Phosphatidylethanolamine Biosynthesis PE(9M5/9D5)	HMDB0000187;HMDB0000097	0.619256	0.733545	2	16	444
W2185	Phosphatidylethanolamine Biosynthesis PE(9M5/11M3)	HMDB0000187;HMDB0000097	0.619256	0.733545	2	16	444
W2186	Phosphatidylethanolamine Biosynthesis PE(9M5/11M5)	HMDB0000187;HMDB0000097	0.619256	0.733545	2	16	444
W2187	Phosphatidylethanolamine Biosynthesis PE(9M5/13M5)	HMDB0000187;HMDB0000097	0.619256	0.733545	2	16	444
W2188	Phosphatidylethanolamine Biosynthesis PE(9M5/9M5)	HMDB0000187;HMDB0000097	0.619256	0.733545	2	16	444
W199	Mitochondrial Electron Transport Chain	HMDB0000126;HMDB0000254;HMDB0000134	0.624637	0.733545	3	19	699.5
W44	Aspartate Metabolism	HMDB0000056;HMDB0000208;HMDB0000148;HMDB0000191;HMDB0000641;HMDB0000168;HMDB0000904;HMDB0000052;HMDB0000134;HMDB0000812;HMDB0000517	0.638064	0.733545	11	34	2814.5
W108	Canavan Disease	HMDB0000056;HMDB0000208;HMDB0000148;HMDB0000191;HMDB0000641;HMDB0000168;HMDB0000904;HMDB0000052;HMDB0000134;HMDB0000812;HMDB0000517	0.638064	0.733545	11	34	2814.5
W122	Hypoacetylaspartia	HMDB0000056;HMDB0000208;HMDB0000148;HMDB0000191;HMDB0000641;HMDB0000168;HMDB0000904;HMDB0000052;HMDB0000134;HMDB0000812;HMDB0000517	0.638064	0.733545	11	34	2814.5
W35	Fatty Acid Metabolism	HMDB0000222;HMDB0000062;HMDB0000220	0.647566	0.733545	3	43	965.5
W112	Ethylmalonic Encephalopathy	HMDB0000222;HMDB0000062;HMDB0000220	0.647566	0.733545	3	43	965.5
W146	Short-Chain Acyl-CoA Dehydrogenase Deficiency (SCAD Deficiency)	HMDB0000222;HMDB0000062;HMDB0000220	0.647566	0.733545	3	43	965.5
W262	Carnitine Palmitoyl Transferase Deficiency I	HMDB0000222;HMDB0000062;HMDB0000220	0.647566	0.733545	3	43	965.5
W263	Long Chain Acyl-CoA Dehydrogenase Deficiency (LCAD)	HMDB0000222;HMDB0000062;HMDB0000220	0.647566	0.733545	3	43	965.5
W264	Very-Long-Chain Acyl-CoA Dehydrogenase Deficiency (VLCAD)	HMDB0000222;HMDB0000062;HMDB0000220	0.647566	0.733545	3	43	965.5
W265	Carnitine Palmitoyl Transferase Deficiency II	HMDB0000222;HMDB0000062;HMDB0000220	0.647566	0.733545	3	43	965.5
W266	Medium Chain Acyl-CoA Dehydrogenase Deficiency (MCAD)	HMDB0000222;HMDB0000062;HMDB0000220	0.647566	0.733545	3	43	965.5
W267	Trifunctional Protein Deficiency	HMDB0000222;HMDB0000062;HMDB0000220	0.647566	0.733545	3	43	965.5
W23	Sphingolipid Metabolism	HMDB0000187;HMDB0000269;HMDB0000277;HMDB0000252;HMDB0001348;HMDB0001565;HMDB0000122	0.663076	0.733545	7	40	1765.5
W192	Metachromatic Leukodystrophy (MLD)	HMDB0000187;HMDB0000269;HMDB0000277;HMDB0000252;HMDB0001348;HMDB0001565;HMDB0000122	0.663076	0.733545	7	40	1765.5
W193	Globoid Cell Leukodystrophy	HMDB0000187;HMDB0000269;HMDB0000277;HMDB0000252;HMDB0001348;HMDB0001565;HMDB0000122	0.663076	0.733545	7	40	1765.5
W194	Gaucher Disease	HMDB0000187;HMDB0000269;HMDB0000277;HMDB0000252;HMDB0001348;HMDB0001565;HMDB0000122	0.663076	0.733545	7	40	1765.5
W249	Fabry Disease	HMDB0000187;HMDB0000269;HMDB0000277;HMDB0000252;HMDB0001348;HMDB0001565;HMDB0000122	0.663076	0.733545	7	40	1765.5
W250	Krabbe Disease	HMDB0000187;HMDB0000269;HMDB0000277;HMDB0000252;HMDB0001348;HMDB0001565;HMDB0000122	0.663076	0.733545	7	40	1765.5
W297	Acetaminophen Metabolism Pathway	HMDB0001859;HMDB0010316;HMDB0059911	0.668233	0.733545	3	17	957.5
W448	Phosphatidylcholine Biosynthesis PC(16:0/20:4(5Z,8Z,11Z,14Z))	HMDB0001565;HMDB0000097;HMDB0007982	0.670835	0.733545	3	21	956.5
W506	Phosphatidylcholine Biosynthesis PC(18:0/20:4(5Z,8Z,11Z,14Z))	HMDB0001565;HMDB0000097;HMDB0009003;HMDB0008048	0.67316	0.733545	4	21	1253
W1297	Phosphatidylethanolamine Biosynthesis PE(16:0/22:6(4Z,7Z,10Z,13Z,16Z,19Z))	HMDB0007991;HMDB0000187;HMDB0000097	0.68128	0.733545	3	16	721.5
W30	Histidine Metabolism	HMDB0000056;HMDB0000177;HMDB0000479;HMDB0000898;HMDB0002820;HMDB0002024;HMDB0000854;HMDB0000148;HMDB0000001	0.683156	0.733545	9	42	2311.5
W121	Histidinemia	HMDB0000056;HMDB0000177;HMDB0000479;HMDB0000898;HMDB0002820;HMDB0002024;HMDB0000854;HMDB0000148;HMDB0000001	0.683156	0.733545	9	42	2311.5
W48	Butyrate Metabolism	HMDB0000254;HMDB0000039	0.704912	0.733545	2	19	645
W221	Homocysteine Degradation	HMDB0000187;HMDB0000099;HMDB0000574	0.710317	0.733545	3	8	732.5
W241	gamma-Cystathionase Deficiency (CTH)	HMDB0000187;HMDB0000099;HMDB0000574	0.710317	0.733545	3	8	732.5
W242	Homocystinuria, Cystathionine beta-Synthase Deficiency	HMDB0000187;HMDB0000099;HMDB0000574	0.710317	0.733545	3	8	732.5
W343	Phosphatidylcholine Biosynthesis	HMDB0001565;HMDB0000097	0.71796	0.733545	2	15	641
W344	Phosphatidylcholine Biosynthesis PC(14:0/14:0)	HMDB0001565;HMDB0000097	0.71796	0.733545	2	21	641
W345	Phosphatidylcholine Biosynthesis PC(14:0/14:1(9Z))	HMDB0001565;HMDB0000097	0.71796	0.733545	2	21	641
W346	Phosphatidylcholine Biosynthesis PC(14:0/15:0)	HMDB0001565;HMDB0000097	0.71796	0.733545	2	21	641
W348	Phosphatidylcholine Biosynthesis PC(14:0/16:1(9Z))	HMDB0001565;HMDB0000097	0.71796	0.733545	2	21	641
W349	Phosphatidylcholine Biosynthesis PC(14:0/18:0)	HMDB0001565;HMDB0000097	0.71796	0.733545	2	21	641
W350	Phosphatidylcholine Biosynthesis PC(14:0/18:1(11Z))	HMDB0001565;HMDB0000097	0.71796	0.733545	2	21	641
W351	Phosphatidylcholine Biosynthesis PC(14:0/18:1(9Z))	HMDB0001565;HMDB0000097	0.71796	0.733545	2	21	641
W352	Phosphatidylcholine Biosynthesis PC(14:0/18:2(9Z,12Z))	HMDB0001565;HMDB0000097	0.71796	0.733545	2	21	641
W353	Phosphatidylcholine Biosynthesis PC(14:0/18:3(6Z,9Z,12Z))	HMDB0001565;HMDB0000097	0.71796	0.733545	2	21	641
W354	Phosphatidylcholine Biosynthesis PC(14:0/18:3(9Z,12Z,15Z))	HMDB0001565;HMDB0000097	0.71796	0.733545	2	21	641
W355	Phosphatidylcholine Biosynthesis PC(14:0/18:4(6Z,9Z,12Z,15Z))	HMDB0001565;HMDB0000097	0.71796	0.733545	2	21	641
W356	Phosphatidylcholine Biosynthesis PC(14:0/20:0)	HMDB0001565;HMDB0000097	0.71796	0.733545	2	21	641
W357	Phosphatidylcholine Biosynthesis PC(14:0/20:1(11Z))	HMDB0001565;HMDB0000097	0.71796	0.733545	2	21	641
W358	Phosphatidylcholine Biosynthesis PC(14:0/20:2(11Z,14Z))	HMDB0001565;HMDB0000097	0.71796	0.733545	2	21	641
W359	Phosphatidylcholine Biosynthesis PC(14:0/20:3(5Z,8Z,11Z))	HMDB0001565;HMDB0000097	0.71796	0.733545	2	21	641
W360	Phosphatidylcholine Biosynthesis PC(14:0/20:3(8Z,11Z,14Z))	HMDB0001565;HMDB0000097	0.71796	0.733545	2	21	641
W361	Phosphatidylcholine Biosynthesis PC(14:0/20:4(5Z,8Z,11Z,14Z))	HMDB0001565;HMDB0000097	0.71796	0.733545	2	21	641
W362	Phosphatidylcholine Biosynthesis PC(14:0/20:4(8Z,11Z,14Z,17Z))	HMDB0001565;HMDB0000097	0.71796	0.733545	2	21	641
W363	Phosphatidylcholine Biosynthesis PC(14:0/20:5(5Z,8Z,11Z,14Z,17Z))	HMDB0001565;HMDB0000097	0.71796	0.733545	2	21	641
W364	Phosphatidylcholine Biosynthesis PC(14:0/22:0)	HMDB0001565;HMDB0000097	0.71796	0.733545	2	21	641
W365	Phosphatidylcholine Biosynthesis PC(14:0/22:1(13Z))	HMDB0001565;HMDB0000097	0.71796	0.733545	2	21	641
W366	Phosphatidylcholine Biosynthesis PC(14:0/22:2(13Z,16Z))	HMDB0001565;HMDB0000097	0.71796	0.733545	2	21	641
W367	Phosphatidylcholine Biosynthesis PC(14:0/22:4(7Z,10Z,13Z,16Z))	HMDB0001565;HMDB0000097	0.71796	0.733545	2	21	641
W368	Phosphatidylcholine Biosynthesis PC(14:0/22:5(4Z,7Z,10Z,13Z,16Z))	HMDB0001565;HMDB0000097	0.71796	0.733545	2	21	641
W369	Phosphatidylcholine Biosynthesis PC(14:0/22:5(7Z,10Z,13Z,16Z,19Z))	HMDB0001565;HMDB0000097	0.71796	0.733545	2	21	641
W370	Phosphatidylcholine Biosynthesis PC(14:0/22:6(4Z,7Z,10Z,13Z,16Z,19Z))	HMDB0001565;HMDB0000097	0.71796	0.733545	2	21	641
W371	Phosphatidylcholine Biosynthesis PC(14:0/24:0)	HMDB0001565;HMDB0000097	0.71796	0.733545	2	21	641
W372	Phosphatidylcholine Biosynthesis PC(14:0/24:1(15Z))	HMDB0001565;HMDB0000097	0.71796	0.733545	2	21	641
W373	Phosphatidylcholine Biosynthesis PC(14:1(9Z)/14:0)	HMDB0001565;HMDB0000097	0.71796	0.733545	2	21	641
W374	Phosphatidylcholine Biosynthesis PC(14:1(9Z)/14:1(9Z))	HMDB0001565;HMDB0000097	0.71796	0.733545	2	21	641
W375	Phosphatidylcholine Biosynthesis PC(14:1(9Z)/15:0)	HMDB0001565;HMDB0000097	0.71796	0.733545	2	21	641
W376	Phosphatidylcholine Biosynthesis PC(14:1(9Z)/16:0)	HMDB0001565;HMDB0000097	0.71796	0.733545	2	21	641
W377	Phosphatidylcholine Biosynthesis PC(14:1(9Z)/16:1(9Z))	HMDB0001565;HMDB0000097	0.71796	0.733545	2	21	641
W378	Phosphatidylcholine Biosynthesis PC(14:1(9Z)/18:0)	HMDB0001565;HMDB0000097	0.71796	0.733545	2	21	641
W379	Phosphatidylcholine Biosynthesis PC(14:1(9Z)/18:1(11Z))	HMDB0001565;HMDB0000097	0.71796	0.733545	2	21	641
W380	Phosphatidylcholine Biosynthesis PC(14:1(9Z)/18:1(9Z))	HMDB0001565;HMDB0000097	0.71796	0.733545	2	21	641
W381	Phosphatidylcholine Biosynthesis PC(14:1(9Z)/18:2(9Z,12Z))	HMDB0001565;HMDB0000097	0.71796	0.733545	2	21	641
W382	Phosphatidylcholine Biosynthesis PC(14:1(9Z)/18:3(6Z,9Z,12Z))	HMDB0001565;HMDB0000097	0.71796	0.733545	2	21	641
W383	Phosphatidylcholine Biosynthesis PC(14:1(9Z)/18:3(9Z,12Z,15Z))	HMDB0001565;HMDB0000097	0.71796	0.733545	2	21	641
W384	Phosphatidylcholine Biosynthesis PC(14:1(9Z)/18:4(6Z,9Z,12Z,15Z))	HMDB0001565;HMDB0000097	0.71796	0.733545	2	21	641
W385	Phosphatidylcholine Biosynthesis PC(14:1(9Z)/20:0)	HMDB0001565;HMDB0000097	0.71796	0.733545	2	21	641
W386	Phosphatidylcholine Biosynthesis PC(14:1(9Z)/20:1(11Z))	HMDB0001565;HMDB0000097	0.71796	0.733545	2	21	641
W387	Phosphatidylcholine Biosynthesis PC(14:1(9Z)/20:2(11Z,14Z))	HMDB0001565;HMDB0000097	0.71796	0.733545	2	21	641
W388	Phosphatidylcholine Biosynthesis PC(14:1(9Z)/20:3(5Z,8Z,11Z))	HMDB0001565;HMDB0000097	0.71796	0.733545	2	21	641
W389	Phosphatidylcholine Biosynthesis PC(14:1(9Z)/20:3(8Z,11Z,14Z))	HMDB0001565;HMDB0000097	0.71796	0.733545	2	21	641
W390	Phosphatidylcholine Biosynthesis PC(14:1(9Z)/20:4(5Z,8Z,11Z,14Z))	HMDB0001565;HMDB0000097	0.71796	0.733545	2	21	641
W391	Phosphatidylcholine Biosynthesis PC(14:1(9Z)/20:4(8Z,11Z,14Z,17Z))	HMDB0001565;HMDB0000097	0.71796	0.733545	2	21	641
W392	Phosphatidylcholine Biosynthesis PC(14:1(9Z)/20:5(5Z,8Z,11Z,14Z,17Z))	HMDB0001565;HMDB0000097	0.71796	0.733545	2	21	641
W393	Phosphatidylcholine Biosynthesis PC(14:1(9Z)/22:0)	HMDB0001565;HMDB0000097	0.71796	0.733545	2	21	641
W394	Phosphatidylcholine Biosynthesis PC(14:1(9Z)/22:1(13Z))	HMDB0001565;HMDB0000097	0.71796	0.733545	2	21	641
W395	Phosphatidylcholine Biosynthesis PC(14:1(9Z)/22:2(13Z,16Z))	HMDB0001565;HMDB0000097	0.71796	0.733545	2	21	641
W396	Phosphatidylcholine Biosynthesis PC(14:1(9Z)/22:4(7Z,10Z,13Z,16Z))	HMDB0001565;HMDB0000097	0.71796	0.733545	2	21	641
W397	Phosphatidylcholine Biosynthesis PC(14:1(9Z)/22:5(4Z,7Z,10Z,13Z,16Z))	HMDB0001565;HMDB0000097	0.71796	0.733545	2	21	641
W398	Phosphatidylcholine Biosynthesis PC(14:1(9Z)/22:5(7Z,10Z,13Z,16Z,19Z))	HMDB0001565;HMDB0000097	0.71796	0.733545	2	21	641
W399	Phosphatidylcholine Biosynthesis PC(14:1(9Z)/22:6(4Z,7Z,10Z,13Z,16Z,19Z))	HMDB0001565;HMDB0000097	0.71796	0.733545	2	21	641
W400	Phosphatidylcholine Biosynthesis PC(14:1(9Z)/24:0)	HMDB0001565;HMDB0000097	0.71796	0.733545	2	21	641
W401	Phosphatidylcholine Biosynthesis PC(14:1(9Z)/24:1(15Z))	HMDB0001565;HMDB0000097	0.71796	0.733545	2	21	641
W402	Phosphatidylcholine Biosynthesis PC(15:0/14:0)	HMDB0001565;HMDB0000097	0.71796	0.733545	2	21	641
W403	Phosphatidylcholine Biosynthesis PC(15:0/14:1(9Z))	HMDB0001565;HMDB0000097	0.71796	0.733545	2	21	641
W404	Phosphatidylcholine Biosynthesis PC(15:0/15:0)	HMDB0001565;HMDB0000097	0.71796	0.733545	2	21	641
W405	Phosphatidylcholine Biosynthesis PC(15:0/16:0)	HMDB0001565;HMDB0000097	0.71796	0.733545	2	21	641
W406	Phosphatidylcholine Biosynthesis PC(15:0/16:1(9Z))	HMDB0001565;HMDB0000097	0.71796	0.733545	2	21	641
W407	Phosphatidylcholine Biosynthesis PC(15:0/18:0)	HMDB0001565;HMDB0000097	0.71796	0.733545	2	21	641
W408	Phosphatidylcholine Biosynthesis PC(15:0/18:1(11Z))	HMDB0001565;HMDB0000097	0.71796	0.733545	2	21	641
W409	Phosphatidylcholine Biosynthesis PC(15:0/18:1(9Z))	HMDB0001565;HMDB0000097	0.71796	0.733545	2	21	641
W410	Phosphatidylcholine Biosynthesis PC(15:0/18:2(9Z,12Z))	HMDB0001565;HMDB0000097	0.71796	0.733545	2	21	641
W411	Phosphatidylcholine Biosynthesis PC(15:0/18:3(6Z,9Z,12Z))	HMDB0001565;HMDB0000097	0.71796	0.733545	2	21	641
W412	Phosphatidylcholine Biosynthesis PC(15:0/18:3(9Z,12Z,15Z))	HMDB0001565;HMDB0000097	0.71796	0.733545	2	21	641
W413	Phosphatidylcholine Biosynthesis PC(15:0/18:4(6Z,9Z,12Z,15Z))	HMDB0001565;HMDB0000097	0.71796	0.733545	2	21	641
W414	Phosphatidylcholine Biosynthesis PC(15:0/20:0)	HMDB0001565;HMDB0000097	0.71796	0.733545	2	21	641
W415	Phosphatidylcholine Biosynthesis PC(15:0/20:1(11Z))	HMDB0001565;HMDB0000097	0.71796	0.733545	2	21	641
W416	Phosphatidylcholine Biosynthesis PC(15:0/20:2(11Z,14Z))	HMDB0001565;HMDB0000097	0.71796	0.733545	2	21	641
W417	Phosphatidylcholine Biosynthesis PC(15:0/20:3(5Z,8Z,11Z))	HMDB0001565;HMDB0000097	0.71796	0.733545	2	21	641
W418	Phosphatidylcholine Biosynthesis PC(15:0/20:3(8Z,11Z,14Z))	HMDB0001565;HMDB0000097	0.71796	0.733545	2	21	641
W419	Phosphatidylcholine Biosynthesis PC(15:0/20:4(5Z,8Z,11Z,14Z))	HMDB0001565;HMDB0000097	0.71796	0.733545	2	21	641
W420	Phosphatidylcholine Biosynthesis PC(15:0/20:4(8Z,11Z,14Z,17Z))	HMDB0001565;HMDB0000097	0.71796	0.733545	2	21	641
W421	Phosphatidylcholine Biosynthesis PC(15:0/20:5(5Z,8Z,11Z,14Z,17Z))	HMDB0001565;HMDB0000097	0.71796	0.733545	2	21	641
W422	Phosphatidylcholine Biosynthesis PC(15:0/22:0)	HMDB0001565;HMDB0000097	0.71796	0.733545	2	21	641
W423	Phosphatidylcholine Biosynthesis PC(15:0/22:1(13Z))	HMDB0001565;HMDB0000097	0.71796	0.733545	2	21	641
W424	Phosphatidylcholine Biosynthesis PC(15:0/22:2(13Z,16Z))	HMDB0001565;HMDB0000097	0.71796	0.733545	2	21	641
W425	Phosphatidylcholine Biosynthesis PC(15:0/22:4(7Z,10Z,13Z,16Z))	HMDB0001565;HMDB0000097	0.71796	0.733545	2	21	641
W426	Phosphatidylcholine Biosynthesis PC(15:0/22:5(4Z,7Z,10Z,13Z,16Z))	HMDB0001565;HMDB0000097	0.71796	0.733545	2	21	641
W427	Phosphatidylcholine Biosynthesis PC(15:0/22:5(7Z,10Z,13Z,16Z,19Z))	HMDB0001565;HMDB0000097	0.71796	0.733545	2	21	641
W428	Phosphatidylcholine Biosynthesis PC(15:0/22:6(4Z,7Z,10Z,13Z,16Z,19Z))	HMDB0001565;HMDB0000097	0.71796	0.733545	2	21	641
W429	Phosphatidylcholine Biosynthesis PC(15:0/24:0)	HMDB0001565;HMDB0000097	0.71796	0.733545	2	21	641
W430	Phosphatidylcholine Biosynthesis PC(15:0/24:1(15Z))	HMDB0001565;HMDB0000097	0.71796	0.733545	2	21	641
W431	Phosphatidylcholine Biosynthesis PC(16:0/14:0)	HMDB0001565;HMDB0000097	0.71796	0.733545	2	21	641
W432	Phosphatidylcholine Biosynthesis PC(16:0/14:1(9Z))	HMDB0001565;HMDB0000097	0.71796	0.733545	2	21	641
W433	Phosphatidylcholine Biosynthesis PC(16:0/15:0)	HMDB0001565;HMDB0000097	0.71796	0.733545	2	21	641
W435	Phosphatidylcholine Biosynthesis PC(16:0/16:1(9Z))	HMDB0001565;HMDB0000097	0.71796	0.733545	2	21	641
W437	Phosphatidylcholine Biosynthesis PC(16:0/18:1(11Z))	HMDB0001565;HMDB0000097	0.71796	0.733545	2	21	641
W440	Phosphatidylcholine Biosynthesis PC(16:0/18:3(6Z,9Z,12Z))	HMDB0001565;HMDB0000097	0.71796	0.733545	2	21	641
W441	Phosphatidylcholine Biosynthesis PC(16:0/18:3(9Z,12Z,15Z))	HMDB0001565;HMDB0000097	0.71796	0.733545	2	21	641
W442	Phosphatidylcholine Biosynthesis PC(16:0/18:4(6Z,9Z,12Z,15Z))	HMDB0001565;HMDB0000097	0.71796	0.733545	2	21	641
W443	Phosphatidylcholine Biosynthesis PC(16:0/20:0)	HMDB0001565;HMDB0000097	0.71796	0.733545	2	21	641
W444	Phosphatidylcholine Biosynthesis PC(16:0/20:1(11Z))	HMDB0001565;HMDB0000097	0.71796	0.733545	2	21	641
W445	Phosphatidylcholine Biosynthesis PC(16:0/20:2(11Z,14Z))	HMDB0001565;HMDB0000097	0.71796	0.733545	2	21	641
W446	Phosphatidylcholine Biosynthesis PC(16:0/20:3(5Z,8Z,11Z))	HMDB0001565;HMDB0000097	0.71796	0.733545	2	21	641
W447	Phosphatidylcholine Biosynthesis PC(16:0/20:3(8Z,11Z,14Z))	HMDB0001565;HMDB0000097	0.71796	0.733545	2	21	641
W449	Phosphatidylcholine Biosynthesis PC(16:0/20:4(8Z,11Z,14Z,17Z))	HMDB0001565;HMDB0000097	0.71796	0.733545	2	21	641
W450	Phosphatidylcholine Biosynthesis PC(16:0/20:5(5Z,8Z,11Z,14Z,17Z))	HMDB0001565;HMDB0000097	0.71796	0.733545	2	21	641
W451	Phosphatidylcholine Biosynthesis PC(16:0/22:0)	HMDB0001565;HMDB0000097	0.71796	0.733545	2	21	641
W452	Phosphatidylcholine Biosynthesis PC(16:0/22:1(13Z))	HMDB0001565;HMDB0000097	0.71796	0.733545	2	21	641
W453	Phosphatidylcholine Biosynthesis PC(16:0/22:2(13Z,16Z))	HMDB0001565;HMDB0000097	0.71796	0.733545	2	21	641
W454	Phosphatidylcholine Biosynthesis PC(16:0/22:4(7Z,10Z,13Z,16Z))	HMDB0001565;HMDB0000097	0.71796	0.733545	2	21	641
W455	Phosphatidylcholine Biosynthesis PC(16:0/22:5(4Z,7Z,10Z,13Z,16Z))	HMDB0001565;HMDB0000097	0.71796	0.733545	2	21	641
W456	Phosphatidylcholine Biosynthesis PC(16:0/22:5(7Z,10Z,13Z,16Z,19Z))	HMDB0001565;HMDB0000097	0.71796	0.733545	2	21	641
W458	Phosphatidylcholine Biosynthesis PC(16:0/24:0)	HMDB0001565;HMDB0000097	0.71796	0.733545	2	21	641
W459	Phosphatidylcholine Biosynthesis PC(16:0/24:1(15Z))	HMDB0001565;HMDB0000097	0.71796	0.733545	2	21	641
W460	Phosphatidylcholine Biosynthesis PC(16:1(9Z)/14:0)	HMDB0001565;HMDB0000097	0.71796	0.733545	2	21	641
W461	Phosphatidylcholine Biosynthesis PC(16:1(9Z)/14:1(9Z))	HMDB0001565;HMDB0000097	0.71796	0.733545	2	21	641
W462	Phosphatidylcholine Biosynthesis PC(16:1(9Z)/15:0)	HMDB0001565;HMDB0000097	0.71796	0.733545	2	21	641
W463	Phosphatidylcholine Biosynthesis PC(16:1(9Z)/16:0)	HMDB0001565;HMDB0000097	0.71796	0.733545	2	21	641
W464	Phosphatidylcholine Biosynthesis PC(16:1(9Z)/16:1(9Z))	HMDB0001565;HMDB0000097	0.71796	0.733545	2	21	641
W465	Phosphatidylcholine Biosynthesis PC(16:1(9Z)/18:0)	HMDB0001565;HMDB0000097	0.71796	0.733545	2	21	641
W466	Phosphatidylcholine Biosynthesis PC(16:1(9Z)/18:1(11Z))	HMDB0001565;HMDB0000097	0.71796	0.733545	2	21	641
W467	Phosphatidylcholine Biosynthesis PC(16:1(9Z)/18:1(9Z))	HMDB0001565;HMDB0000097	0.71796	0.733545	2	21	641
W468	Phosphatidylcholine Biosynthesis PC(16:1(9Z)/18:2(9Z,12Z))	HMDB0001565;HMDB0000097	0.71796	0.733545	2	21	641
W469	Phosphatidylcholine Biosynthesis PC(16:1(9Z)/18:3(6Z,9Z,12Z))	HMDB0001565;HMDB0000097	0.71796	0.733545	2	21	641
W470	Phosphatidylcholine Biosynthesis PC(16:1(9Z)/18:3(9Z,12Z,15Z))	HMDB0001565;HMDB0000097	0.71796	0.733545	2	21	641
W471	Phosphatidylcholine Biosynthesis PC(16:1(9Z)/18:4(6Z,9Z,12Z,15Z))	HMDB0001565;HMDB0000097	0.71796	0.733545	2	21	641
W472	Phosphatidylcholine Biosynthesis PC(16:1(9Z)/20:0)	HMDB0001565;HMDB0000097	0.71796	0.733545	2	21	641
W473	Phosphatidylcholine Biosynthesis PC(16:1(9Z)/20:1(11Z))	HMDB0001565;HMDB0000097	0.71796	0.733545	2	21	641
W474	Phosphatidylcholine Biosynthesis PC(16:1(9Z)/20:2(11Z,14Z))	HMDB0001565;HMDB0000097	0.71796	0.733545	2	21	641
W475	Phosphatidylcholine Biosynthesis PC(16:1(9Z)/20:3(5Z,8Z,11Z))	HMDB0001565;HMDB0000097	0.71796	0.733545	2	21	641
W476	Phosphatidylcholine Biosynthesis PC(16:1(9Z)/20:3(8Z,11Z,14Z))	HMDB0001565;HMDB0000097	0.71796	0.733545	2	21	641
W477	Phosphatidylcholine Biosynthesis PC(16:1(9Z)/20:4(5Z,8Z,11Z,14Z))	HMDB0001565;HMDB0000097	0.71796	0.733545	2	21	641
W478	Phosphatidylcholine Biosynthesis PC(16:1(9Z)/20:4(8Z,11Z,14Z,17Z))	HMDB0001565;HMDB0000097	0.71796	0.733545	2	21	641
W479	Phosphatidylcholine Biosynthesis PC(16:1(9Z)/20:5(5Z,8Z,11Z,14Z,17Z))	HMDB0001565;HMDB0000097	0.71796	0.733545	2	21	641
W480	Phosphatidylcholine Biosynthesis PC(16:1(9Z)/22:0)	HMDB0001565;HMDB0000097	0.71796	0.733545	2	21	641
W481	Phosphatidylcholine Biosynthesis PC(16:1(9Z)/22:1(13Z))	HMDB0001565;HMDB0000097	0.71796	0.733545	2	21	641
W482	Phosphatidylcholine Biosynthesis PC(16:1(9Z)/22:2(13Z,16Z))	HMDB0001565;HMDB0000097	0.71796	0.733545	2	21	641
W483	Phosphatidylcholine Biosynthesis PC(16:1(9Z)/22:4(7Z,10Z,13Z,16Z))	HMDB0001565;HMDB0000097	0.71796	0.733545	2	21	641
W484	Phosphatidylcholine Biosynthesis PC(16:1(9Z)/22:5(4Z,7Z,10Z,13Z,16Z))	HMDB0001565;HMDB0000097	0.71796	0.733545	2	21	641
W485	Phosphatidylcholine Biosynthesis PC(16:1(9Z)/22:5(7Z,10Z,13Z,16Z,19Z))	HMDB0001565;HMDB0000097	0.71796	0.733545	2	21	641
W486	Phosphatidylcholine Biosynthesis PC(16:1(9Z)/22:6(4Z,7Z,10Z,13Z,16Z,19Z))	HMDB0001565;HMDB0000097	0.71796	0.733545	2	21	641
W487	Phosphatidylcholine Biosynthesis PC(16:1(9Z)/24:0)	HMDB0001565;HMDB0000097	0.71796	0.733545	2	21	641
W488	Phosphatidylcholine Biosynthesis PC(16:1(9Z)/24:1(15Z))	HMDB0001565;HMDB0000097	0.71796	0.733545	2	21	641
W489	Phosphatidylcholine Biosynthesis PC(18:0/14:0)	HMDB0001565;HMDB0000097	0.71796	0.733545	2	21	641
W490	Phosphatidylcholine Biosynthesis PC(18:0/14:1(9Z))	HMDB0001565;HMDB0000097	0.71796	0.733545	2	21	641
W491	Phosphatidylcholine Biosynthesis PC(18:0/15:0)	HMDB0001565;HMDB0000097	0.71796	0.733545	2	21	641
W492	Phosphatidylcholine Biosynthesis PC(18:0/16:0)	HMDB0001565;HMDB0000097	0.71796	0.733545	2	21	641
W493	Phosphatidylcholine Biosynthesis PC(18:0/16:1(9Z))	HMDB0001565;HMDB0000097	0.71796	0.733545	2	21	641
W494	Phosphatidylcholine Biosynthesis PC(18:0/18:0)	HMDB0001565;HMDB0000097	0.71796	0.733545	2	21	641
W495	Phosphatidylcholine Biosynthesis PC(18:0/18:1(11Z))	HMDB0001565;HMDB0000097	0.71796	0.733545	2	21	641
W497	Phosphatidylcholine Biosynthesis PC(18:0/18:2(9Z,12Z))	HMDB0001565;HMDB0000097	0.71796	0.733545	2	21	641
W498	Phosphatidylcholine Biosynthesis PC(18:0/18:3(6Z,9Z,12Z))	HMDB0001565;HMDB0000097	0.71796	0.733545	2	21	641
W499	Phosphatidylcholine Biosynthesis PC(18:0/18:3(9Z,12Z,15Z))	HMDB0001565;HMDB0000097	0.71796	0.733545	2	21	641
W500	Phosphatidylcholine Biosynthesis PC(18:0/18:4(6Z,9Z,12Z,15Z))	HMDB0001565;HMDB0000097	0.71796	0.733545	2	21	641
W501	Phosphatidylcholine Biosynthesis PC(18:0/20:0)	HMDB0001565;HMDB0000097	0.71796	0.733545	2	21	641
W502	Phosphatidylcholine Biosynthesis PC(18:0/20:1(11Z))	HMDB0001565;HMDB0000097	0.71796	0.733545	2	21	641
W503	Phosphatidylcholine Biosynthesis PC(18:0/20:2(11Z,14Z))	HMDB0001565;HMDB0000097	0.71796	0.733545	2	21	641
W504	Phosphatidylcholine Biosynthesis PC(18:0/20:3(5Z,8Z,11Z))	HMDB0001565;HMDB0000097	0.71796	0.733545	2	21	641
W505	Phosphatidylcholine Biosynthesis PC(18:0/20:3(8Z,11Z,14Z))	HMDB0001565;HMDB0000097	0.71796	0.733545	2	21	641
W507	Phosphatidylcholine Biosynthesis PC(18:0/20:4(8Z,11Z,14Z,17Z))	HMDB0001565;HMDB0000097	0.71796	0.733545	2	21	641
W508	Phosphatidylcholine Biosynthesis PC(18:0/20:5(5Z,8Z,11Z,14Z,17Z))	HMDB0001565;HMDB0000097	0.71796	0.733545	2	21	641
W509	Phosphatidylcholine Biosynthesis PC(18:0/22:0)	HMDB0001565;HMDB0000097	0.71796	0.733545	2	21	641
W510	Phosphatidylcholine Biosynthesis PC(18:0/22:1(13Z))	HMDB0001565;HMDB0000097	0.71796	0.733545	2	21	641
W511	Phosphatidylcholine Biosynthesis PC(18:0/22:2(13Z,16Z))	HMDB0001565;HMDB0000097	0.71796	0.733545	2	21	641
W512	Phosphatidylcholine Biosynthesis PC(18:0/22:4(7Z,10Z,13Z,16Z))	HMDB0001565;HMDB0000097	0.71796	0.733545	2	21	641
W513	Phosphatidylcholine Biosynthesis PC(18:0/22:5(4Z,7Z,10Z,13Z,16Z))	HMDB0001565;HMDB0000097	0.71796	0.733545	2	21	641
W514	Phosphatidylcholine Biosynthesis PC(18:0/22:5(7Z,10Z,13Z,16Z,19Z))	HMDB0001565;HMDB0000097	0.71796	0.733545	2	21	641
W516	Phosphatidylcholine Biosynthesis PC(18:0/24:0)	HMDB0001565;HMDB0000097	0.71796	0.733545	2	21	641
W517	Phosphatidylcholine Biosynthesis PC(18:0/24:1(15Z))	HMDB0001565;HMDB0000097	0.71796	0.733545	2	21	641
W518	Phosphatidylcholine Biosynthesis PC(18:1(11Z)/14:0)	HMDB0001565;HMDB0000097	0.71796	0.733545	2	21	641
W519	Phosphatidylcholine Biosynthesis PC(18:1(11Z)/14:1(9Z))	HMDB0001565;HMDB0000097	0.71796	0.733545	2	21	641
W520	Phosphatidylcholine Biosynthesis PC(18:1(11Z)/15:0)	HMDB0001565;HMDB0000097	0.71796	0.733545	2	21	641
W521	Phosphatidylcholine Biosynthesis PC(18:1(11Z)/16:0)	HMDB0001565;HMDB0000097	0.71796	0.733545	2	21	641
W522	Phosphatidylcholine Biosynthesis PC(18:1(11Z)/16:1(9Z))	HMDB0001565;HMDB0000097	0.71796	0.733545	2	21	641
W523	Phosphatidylcholine Biosynthesis PC(18:1(11Z)/18:0)	HMDB0001565;HMDB0000097	0.71796	0.733545	2	21	641
W524	Phosphatidylcholine Biosynthesis PC(18:1(11Z)/18:1(11Z))	HMDB0001565;HMDB0000097	0.71796	0.733545	2	21	641
W525	Phosphatidylcholine Biosynthesis PC(18:1(11Z)/18:1(9Z))	HMDB0001565;HMDB0000097	0.71796	0.733545	2	21	641
W526	Phosphatidylcholine Biosynthesis PC(18:1(11Z)/18:2(9Z,12Z))	HMDB0001565;HMDB0000097	0.71796	0.733545	2	21	641
W527	Phosphatidylcholine Biosynthesis PC(18:1(11Z)/18:3(6Z,9Z,12Z))	HMDB0001565;HMDB0000097	0.71796	0.733545	2	21	641
W528	Phosphatidylcholine Biosynthesis PC(18:1(11Z)/18:3(9Z,12Z,15Z))	HMDB0001565;HMDB0000097	0.71796	0.733545	2	21	641
W529	Phosphatidylcholine Biosynthesis PC(18:1(11Z)/18:4(6Z,9Z,12Z,15Z))	HMDB0001565;HMDB0000097	0.71796	0.733545	2	21	641
W530	Phosphatidylcholine Biosynthesis PC(18:1(11Z)/20:0)	HMDB0001565;HMDB0000097	0.71796	0.733545	2	21	641
W531	Phosphatidylcholine Biosynthesis PC(18:1(11Z)/20:1(11Z))	HMDB0001565;HMDB0000097	0.71796	0.733545	2	21	641
W532	Phosphatidylcholine Biosynthesis PC(18:1(11Z)/20:2(11Z,14Z))	HMDB0001565;HMDB0000097	0.71796	0.733545	2	21	641
W533	Phosphatidylcholine Biosynthesis PC(18:1(11Z)/20:3(5Z,8Z,11Z))	HMDB0001565;HMDB0000097	0.71796	0.733545	2	21	641
W534	Phosphatidylcholine Biosynthesis PC(18:1(11Z)/20:3(8Z,11Z,14Z))	HMDB0001565;HMDB0000097	0.71796	0.733545	2	21	641
W535	Phosphatidylcholine Biosynthesis PC(18:1(11Z)/20:4(5Z,8Z,11Z,14Z))	HMDB0001565;HMDB0000097	0.71796	0.733545	2	21	641
W536	Phosphatidylcholine Biosynthesis PC(18:1(11Z)/20:4(8Z,11Z,14Z,17Z))	HMDB0001565;HMDB0000097	0.71796	0.733545	2	21	641
W537	Phosphatidylcholine Biosynthesis PC(18:1(11Z)/20:5(5Z,8Z,11Z,14Z,17Z))	HMDB0001565;HMDB0000097	0.71796	0.733545	2	21	641
W538	Phosphatidylcholine Biosynthesis PC(18:1(11Z)/22:0)	HMDB0001565;HMDB0000097	0.71796	0.733545	2	21	641
W539	Phosphatidylcholine Biosynthesis PC(18:1(11Z)/22:1(13Z))	HMDB0001565;HMDB0000097	0.71796	0.733545	2	21	641
W540	Phosphatidylcholine Biosynthesis PC(18:1(11Z)/22:2(13Z,16Z))	HMDB0001565;HMDB0000097	0.71796	0.733545	2	21	641
W541	Phosphatidylcholine Biosynthesis PC(18:1(11Z)/22:4(7Z,10Z,13Z,16Z))	HMDB0001565;HMDB0000097	0.71796	0.733545	2	21	641
W542	Phosphatidylcholine Biosynthesis PC(18:1(11Z)/22:5(4Z,7Z,10Z,13Z,16Z))	HMDB0001565;HMDB0000097	0.71796	0.733545	2	21	641
W543	Phosphatidylcholine Biosynthesis PC(18:1(11Z)/22:5(7Z,10Z,13Z,16Z,19Z))	HMDB0001565;HMDB0000097	0.71796	0.733545	2	21	641
W544	Phosphatidylcholine Biosynthesis PC(18:1(11Z)/22:6(4Z,7Z,10Z,13Z,16Z,19Z))	HMDB0001565;HMDB0000097	0.71796	0.733545	2	21	641
W545	Phosphatidylcholine Biosynthesis PC(18:1(11Z)/24:0)	HMDB0001565;HMDB0000097	0.71796	0.733545	2	21	641
W546	Phosphatidylcholine Biosynthesis PC(18:1(11Z)/24:1(15Z))	HMDB0001565;HMDB0000097	0.71796	0.733545	2	21	641
W547	Phosphatidylcholine Biosynthesis PC(18:1(9Z)/14:0)	HMDB0001565;HMDB0000097	0.71796	0.733545	2	21	641
W548	Phosphatidylcholine Biosynthesis PC(18:1(9Z)/14:1(9Z))	HMDB0001565;HMDB0000097	0.71796	0.733545	2	21	641
W549	Phosphatidylcholine Biosynthesis PC(18:1(9Z)/15:0)	HMDB0001565;HMDB0000097	0.71796	0.733545	2	21	641
W550	Phosphatidylcholine Biosynthesis PC(18:1(9Z)/16:0)	HMDB0001565;HMDB0000097	0.71796	0.733545	2	21	641
W551	Phosphatidylcholine Biosynthesis PC(18:1(9Z)/16:1(9Z))	HMDB0001565;HMDB0000097	0.71796	0.733545	2	21	641
W552	Phosphatidylcholine Biosynthesis PC(18:1(9Z)/18:0)	HMDB0001565;HMDB0000097	0.71796	0.733545	2	21	641
W553	Phosphatidylcholine Biosynthesis PC(18:1(9Z)/18:1(11Z))	HMDB0001565;HMDB0000097	0.71796	0.733545	2	21	641
W554	Phosphatidylcholine Biosynthesis PC(18:1(9Z)/18:1(9Z))	HMDB0001565;HMDB0000097	0.71796	0.733545	2	21	641
W555	Phosphatidylcholine Biosynthesis PC(18:1(9Z)/18:2(9Z,12Z))	HMDB0001565;HMDB0000097	0.71796	0.733545	2	21	641
W556	Phosphatidylcholine Biosynthesis PC(18:1(9Z)/18:3(6Z,9Z,12Z))	HMDB0001565;HMDB0000097	0.71796	0.733545	2	21	641
W557	Phosphatidylcholine Biosynthesis PC(18:1(9Z)/18:3(9Z,12Z,15Z))	HMDB0001565;HMDB0000097	0.71796	0.733545	2	21	641
W558	Phosphatidylcholine Biosynthesis PC(18:1(9Z)/18:4(6Z,9Z,12Z,15Z))	HMDB0001565;HMDB0000097	0.71796	0.733545	2	21	641
W559	Phosphatidylcholine Biosynthesis PC(18:1(9Z)/20:0)	HMDB0001565;HMDB0000097	0.71796	0.733545	2	21	641
W560	Phosphatidylcholine Biosynthesis PC(18:1(9Z)/20:1(11Z))	HMDB0001565;HMDB0000097	0.71796	0.733545	2	21	641
W561	Phosphatidylcholine Biosynthesis PC(18:1(9Z)/20:2(11Z,14Z))	HMDB0001565;HMDB0000097	0.71796	0.733545	2	21	641
W562	Phosphatidylcholine Biosynthesis PC(18:1(9Z)/20:3(5Z,8Z,11Z))	HMDB0001565;HMDB0000097	0.71796	0.733545	2	21	641
W563	Phosphatidylcholine Biosynthesis PC(18:1(9Z)/20:3(8Z,11Z,14Z))	HMDB0001565;HMDB0000097	0.71796	0.733545	2	21	641
W564	Phosphatidylcholine Biosynthesis PC(18:1(9Z)/20:4(5Z,8Z,11Z,14Z))	HMDB0001565;HMDB0000097	0.71796	0.733545	2	21	641
W565	Phosphatidylcholine Biosynthesis PC(18:1(9Z)/20:4(8Z,11Z,14Z,17Z))	HMDB0001565;HMDB0000097	0.71796	0.733545	2	21	641
W566	Phosphatidylcholine Biosynthesis PC(18:1(9Z)/20:5(5Z,8Z,11Z,14Z,17Z))	HMDB0001565;HMDB0000097	0.71796	0.733545	2	21	641
W567	Phosphatidylcholine Biosynthesis PC(18:1(9Z)/22:0)	HMDB0001565;HMDB0000097	0.71796	0.733545	2	21	641
W568	Phosphatidylcholine Biosynthesis PC(18:1(9Z)/22:1(13Z))	HMDB0001565;HMDB0000097	0.71796	0.733545	2	21	641
W569	Phosphatidylcholine Biosynthesis PC(18:1(9Z)/22:2(13Z,16Z))	HMDB0001565;HMDB0000097	0.71796	0.733545	2	21	641
W570	Phosphatidylcholine Biosynthesis PC(18:1(9Z)/22:4(7Z,10Z,13Z,16Z))	HMDB0001565;HMDB0000097	0.71796	0.733545	2	21	641
W571	Phosphatidylcholine Biosynthesis PC(18:1(9Z)/22:5(4Z,7Z,10Z,13Z,16Z))	HMDB0001565;HMDB0000097	0.71796	0.733545	2	21	641
W572	Phosphatidylcholine Biosynthesis PC(18:1(9Z)/22:5(7Z,10Z,13Z,16Z,19Z))	HMDB0001565;HMDB0000097	0.71796	0.733545	2	21	641
W573	Phosphatidylcholine Biosynthesis PC(18:1(9Z)/22:6(4Z,7Z,10Z,13Z,16Z,19Z))	HMDB0001565;HMDB0000097	0.71796	0.733545	2	21	641
W574	Phosphatidylcholine Biosynthesis PC(18:1(9Z)/24:0)	HMDB0001565;HMDB0000097	0.71796	0.733545	2	21	641
W575	Phosphatidylcholine Biosynthesis PC(18:2(9Z,12Z)/14:0)	HMDB0001565;HMDB0000097	0.71796	0.733545	2	21	641
W576	Phosphatidylcholine Biosynthesis PC(18:2(9Z,12Z)/14:1(9Z))	HMDB0001565;HMDB0000097	0.71796	0.733545	2	21	641
W577	Phosphatidylcholine Biosynthesis PC(18:2(9Z,12Z)/15:0)	HMDB0001565;HMDB0000097	0.71796	0.733545	2	21	641
W578	Phosphatidylcholine Biosynthesis PC(18:2(9Z,12Z)/16:0)	HMDB0001565;HMDB0000097	0.71796	0.733545	2	21	641
W579	Phosphatidylcholine Biosynthesis PC(18:2(9Z,12Z)/16:1(9Z))	HMDB0001565;HMDB0000097	0.71796	0.733545	2	21	641
W580	Phosphatidylcholine Biosynthesis PC(18:2(9Z,12Z)/18:0)	HMDB0001565;HMDB0000097	0.71796	0.733545	2	21	641
W581	Phosphatidylcholine Biosynthesis PC(18:2(9Z,12Z)/18:1(11Z))	HMDB0001565;HMDB0000097	0.71796	0.733545	2	21	641
W582	Phosphatidylcholine Biosynthesis PC(18:2(9Z,12Z)/18:1(9Z))	HMDB0001565;HMDB0000097	0.71796	0.733545	2	21	641
W583	Phosphatidylcholine Biosynthesis PC(18:2(9Z,12Z)/18:2(9Z,12Z))	HMDB0001565;HMDB0000097	0.71796	0.733545	2	21	641
W584	Phosphatidylcholine Biosynthesis PC(18:2(9Z,12Z)/18:3(6Z,9Z,12Z))	HMDB0001565;HMDB0000097	0.71796	0.733545	2	21	641
W585	Phosphatidylcholine Biosynthesis PC(18:2(9Z,12Z)/18:3(9Z,12Z,15Z))	HMDB0001565;HMDB0000097	0.71796	0.733545	2	21	641
W586	Phosphatidylcholine Biosynthesis PC(18:2(9Z,12Z)/18:4(6Z,9Z,12Z,15Z))	HMDB0001565;HMDB0000097	0.71796	0.733545	2	21	641
W587	Phosphatidylcholine Biosynthesis PC(18:2(9Z,12Z)/20:0)	HMDB0001565;HMDB0000097	0.71796	0.733545	2	21	641
W588	Phosphatidylcholine Biosynthesis PC(18:2(9Z,12Z)/20:1(11Z))	HMDB0001565;HMDB0000097	0.71796	0.733545	2	21	641
W589	Phosphatidylcholine Biosynthesis PC(18:2(9Z,12Z)/20:2(11Z,14Z))	HMDB0001565;HMDB0000097	0.71796	0.733545	2	21	641
W590	Phosphatidylcholine Biosynthesis PC(18:2(9Z,12Z)/20:3(5Z,8Z,11Z))	HMDB0001565;HMDB0000097	0.71796	0.733545	2	21	641
W591	Phosphatidylcholine Biosynthesis PC(18:2(9Z,12Z)/20:3(8Z,11Z,14Z))	HMDB0001565;HMDB0000097	0.71796	0.733545	2	21	641
W592	Phosphatidylcholine Biosynthesis PC(18:2(9Z,12Z)/20:4(5Z,8Z,11Z,14Z))	HMDB0001565;HMDB0000097	0.71796	0.733545	2	21	641
W593	Phosphatidylcholine Biosynthesis PC(18:2(9Z,12Z)/20:4(8Z,11Z,14Z,17Z))	HMDB0001565;HMDB0000097	0.71796	0.733545	2	21	641
W594	Phosphatidylcholine Biosynthesis PC(18:2(9Z,12Z)/20:5(5Z,8Z,11Z,14Z,17Z))	HMDB0001565;HMDB0000097	0.71796	0.733545	2	21	641
W595	Phosphatidylcholine Biosynthesis PC(18:2(9Z,12Z)/22:0)	HMDB0001565;HMDB0000097	0.71796	0.733545	2	21	641
W596	Phosphatidylcholine Biosynthesis PC(18:2(9Z,12Z)/22:1(13Z))	HMDB0001565;HMDB0000097	0.71796	0.733545	2	21	641
W597	Phosphatidylcholine Biosynthesis PC(18:2(9Z,12Z)/22:2(13Z,16Z))	HMDB0001565;HMDB0000097	0.71796	0.733545	2	21	641
W598	Phosphatidylcholine Biosynthesis PC(18:2(9Z,12Z)/22:4(7Z,10Z,13Z,16Z))	HMDB0001565;HMDB0000097	0.71796	0.733545	2	21	641
W599	Phosphatidylcholine Biosynthesis PC(18:2(9Z,12Z)/22:5(4Z,7Z,10Z,13Z,16Z))	HMDB0001565;HMDB0000097	0.71796	0.733545	2	21	641
W600	Phosphatidylcholine Biosynthesis PC(18:2(9Z,12Z)/22:5(7Z,10Z,13Z,16Z,19Z))	HMDB0001565;HMDB0000097	0.71796	0.733545	2	21	641
W601	Phosphatidylcholine Biosynthesis PC(18:2(9Z,12Z)/22:6(4Z,7Z,10Z,13Z,16Z,19Z))	HMDB0001565;HMDB0000097	0.71796	0.733545	2	21	641
W602	Phosphatidylcholine Biosynthesis PC(18:2(9Z,12Z)/24:0)	HMDB0001565;HMDB0000097	0.71796	0.733545	2	21	641
W603	Phosphatidylcholine Biosynthesis PC(18:2(9Z,12Z)/24:1(15Z))	HMDB0001565;HMDB0000097	0.71796	0.733545	2	21	641
W604	Phosphatidylcholine Biosynthesis PC(18:3(6Z,9Z,12Z)/14:0)	HMDB0001565;HMDB0000097	0.71796	0.733545	2	21	641
W605	Phosphatidylcholine Biosynthesis PC(18:3(6Z,9Z,12Z)/14:1(9Z))	HMDB0001565;HMDB0000097	0.71796	0.733545	2	21	641
W606	Phosphatidylcholine Biosynthesis PC(18:3(6Z,9Z,12Z)/15:0)	HMDB0001565;HMDB0000097	0.71796	0.733545	2	21	641
W607	Phosphatidylcholine Biosynthesis PC(18:3(6Z,9Z,12Z)/16:0)	HMDB0001565;HMDB0000097	0.71796	0.733545	2	21	641
W608	Phosphatidylcholine Biosynthesis PC(18:3(6Z,9Z,12Z)/16:1(9Z))	HMDB0001565;HMDB0000097	0.71796	0.733545	2	21	641
W609	Phosphatidylcholine Biosynthesis PC(18:3(6Z,9Z,12Z)/18:0)	HMDB0001565;HMDB0000097	0.71796	0.733545	2	21	641
W610	Phosphatidylcholine Biosynthesis PC(18:3(6Z,9Z,12Z)/18:1(11Z))	HMDB0001565;HMDB0000097	0.71796	0.733545	2	21	641
W611	Phosphatidylcholine Biosynthesis PC(18:3(6Z,9Z,12Z)/18:1(9Z))	HMDB0001565;HMDB0000097	0.71796	0.733545	2	21	641
W612	Phosphatidylcholine Biosynthesis PC(18:3(6Z,9Z,12Z)/18:2(9Z,12Z))	HMDB0001565;HMDB0000097	0.71796	0.733545	2	21	641
W613	Phosphatidylcholine Biosynthesis PC(18:3(6Z,9Z,12Z)/18:3(6Z,9Z,12Z))	HMDB0001565;HMDB0000097	0.71796	0.733545	2	21	641
W614	Phosphatidylcholine Biosynthesis PC(18:3(6Z,9Z,12Z)/18:3(9Z,12Z,15Z))	HMDB0001565;HMDB0000097	0.71796	0.733545	2	21	641
W615	Phosphatidylcholine Biosynthesis PC(18:3(6Z,9Z,12Z)/18:4(6Z,9Z,12Z,15Z))	HMDB0001565;HMDB0000097	0.71796	0.733545	2	21	641
W616	Phosphatidylcholine Biosynthesis PC(18:3(6Z,9Z,12Z)/20:0)	HMDB0001565;HMDB0000097	0.71796	0.733545	2	21	641
W617	Phosphatidylcholine Biosynthesis PC(18:3(6Z,9Z,12Z)/20:1(11Z))	HMDB0001565;HMDB0000097	0.71796	0.733545	2	21	641
W618	Phosphatidylcholine Biosynthesis PC(18:3(6Z,9Z,12Z)/20:2(11Z,14Z))	HMDB0001565;HMDB0000097	0.71796	0.733545	2	21	641
W619	Phosphatidylcholine Biosynthesis PC(18:3(6Z,9Z,12Z)/20:3(5Z,8Z,11Z))	HMDB0001565;HMDB0000097	0.71796	0.733545	2	21	641
W620	Phosphatidylcholine Biosynthesis PC(18:3(6Z,9Z,12Z)/20:3(8Z,11Z,14Z))	HMDB0001565;HMDB0000097	0.71796	0.733545	2	21	641
W621	Phosphatidylcholine Biosynthesis PC(18:3(6Z,9Z,12Z)/20:4(5Z,8Z,11Z,14Z))	HMDB0001565;HMDB0000097	0.71796	0.733545	2	21	641
W622	Phosphatidylcholine Biosynthesis PC(18:3(6Z,9Z,12Z)/20:4(8Z,11Z,14Z,17Z))	HMDB0001565;HMDB0000097	0.71796	0.733545	2	21	641
W623	Phosphatidylcholine Biosynthesis PC(18:3(6Z,9Z,12Z)/20:5(5Z,8Z,11Z,14Z,17Z))	HMDB0001565;HMDB0000097	0.71796	0.733545	2	21	641
W624	Phosphatidylcholine Biosynthesis PC(18:3(6Z,9Z,12Z)/22:0)	HMDB0001565;HMDB0000097	0.71796	0.733545	2	21	641
W625	Phosphatidylcholine Biosynthesis PC(18:3(6Z,9Z,12Z)/22:1(13Z))	HMDB0001565;HMDB0000097	0.71796	0.733545	2	21	641
W626	Phosphatidylcholine Biosynthesis PC(18:3(6Z,9Z,12Z)/22:2(13Z,16Z))	HMDB0001565;HMDB0000097	0.71796	0.733545	2	21	641
W627	Phosphatidylcholine Biosynthesis PC(18:3(6Z,9Z,12Z)/22:4(7Z,10Z,13Z,16Z))	HMDB0001565;HMDB0000097	0.71796	0.733545	2	21	641
W628	Phosphatidylcholine Biosynthesis PC(18:3(6Z,9Z,12Z)/22:5(4Z,7Z,10Z,13Z,16Z))	HMDB0001565;HMDB0000097	0.71796	0.733545	2	21	641
W629	Phosphatidylcholine Biosynthesis PC(18:3(6Z,9Z,12Z)/22:5(7Z,10Z,13Z,16Z,19Z))	HMDB0001565;HMDB0000097	0.71796	0.733545	2	21	641
W630	Phosphatidylcholine Biosynthesis PC(18:3(6Z,9Z,12Z)/22:6(4Z,7Z,10Z,13Z,16Z,19Z))	HMDB0001565;HMDB0000097	0.71796	0.733545	2	21	641
W631	Phosphatidylcholine Biosynthesis PC(18:3(6Z,9Z,12Z)/24:0)	HMDB0001565;HMDB0000097	0.71796	0.733545	2	21	641
W632	Phosphatidylcholine Biosynthesis PC(18:3(6Z,9Z,12Z)/24:1(15Z))	HMDB0001565;HMDB0000097	0.71796	0.733545	2	21	641
W633	Phosphatidylcholine Biosynthesis PC(18:3(9Z,12Z,15Z)/14:0)	HMDB0001565;HMDB0000097	0.71796	0.733545	2	21	641
W634	Phosphatidylcholine Biosynthesis PC(18:3(9Z,12Z,15Z)/14:1(9Z))	HMDB0001565;HMDB0000097	0.71796	0.733545	2	21	641
W635	Phosphatidylcholine Biosynthesis PC(18:3(9Z,12Z,15Z)/15:0)	HMDB0001565;HMDB0000097	0.71796	0.733545	2	21	641
W636	Phosphatidylcholine Biosynthesis PC(18:3(9Z,12Z,15Z)/16:0)	HMDB0001565;HMDB0000097	0.71796	0.733545	2	21	641
W637	Phosphatidylcholine Biosynthesis PC(18:3(9Z,12Z,15Z)/16:1(9Z))	HMDB0001565;HMDB0000097	0.71796	0.733545	2	21	641
W638	Phosphatidylcholine Biosynthesis PC(18:3(9Z,12Z,15Z)/18:0)	HMDB0001565;HMDB0000097	0.71796	0.733545	2	21	641
W639	Phosphatidylcholine Biosynthesis PC(18:3(9Z,12Z,15Z)/18:1(11Z))	HMDB0001565;HMDB0000097	0.71796	0.733545	2	21	641
W640	Phosphatidylcholine Biosynthesis PC(18:3(9Z,12Z,15Z)/18:1(9Z))	HMDB0001565;HMDB0000097	0.71796	0.733545	2	21	641
W641	Phosphatidylcholine Biosynthesis PC(18:3(9Z,12Z,15Z)/18:2(9Z,12Z))	HMDB0001565;HMDB0000097	0.71796	0.733545	2	21	641
W642	Phosphatidylcholine Biosynthesis PC(18:3(9Z,12Z,15Z)/18:3(6Z,9Z,12Z))	HMDB0001565;HMDB0000097	0.71796	0.733545	2	21	641
W643	Phosphatidylcholine Biosynthesis PC(18:3(9Z,12Z,15Z)/18:3(9Z,12Z,15Z))	HMDB0001565;HMDB0000097	0.71796	0.733545	2	21	641
W644	Phosphatidylcholine Biosynthesis PC(18:3(9Z,12Z,15Z)/18:4(6Z,9Z,12Z,15Z))	HMDB0001565;HMDB0000097	0.71796	0.733545	2	21	641
W645	Phosphatidylcholine Biosynthesis PC(18:3(9Z,12Z,15Z)/20:0)	HMDB0001565;HMDB0000097	0.71796	0.733545	2	21	641
W646	Phosphatidylcholine Biosynthesis PC(18:3(9Z,12Z,15Z)/20:1(11Z))	HMDB0001565;HMDB0000097	0.71796	0.733545	2	21	641
W647	Phosphatidylcholine Biosynthesis PC(18:3(9Z,12Z,15Z)/20:2(11Z,14Z))	HMDB0001565;HMDB0000097	0.71796	0.733545	2	21	641
W648	Phosphatidylcholine Biosynthesis PC(18:3(9Z,12Z,15Z)/20:3(5Z,8Z,11Z))	HMDB0001565;HMDB0000097	0.71796	0.733545	2	21	641
W649	Phosphatidylcholine Biosynthesis PC(18:3(9Z,12Z,15Z)/20:3(8Z,11Z,14Z))	HMDB0001565;HMDB0000097	0.71796	0.733545	2	21	641
W650	Phosphatidylcholine Biosynthesis PC(18:3(9Z,12Z,15Z)/20:4(5Z,8Z,11Z,14Z))	HMDB0001565;HMDB0000097	0.71796	0.733545	2	21	641
W651	Phosphatidylcholine Biosynthesis PC(18:3(9Z,12Z,15Z)/20:4(8Z,11Z,14Z,17Z))	HMDB0001565;HMDB0000097	0.71796	0.733545	2	21	641
W652	Phosphatidylcholine Biosynthesis PC(18:3(9Z,12Z,15Z)/20:5(5Z,8Z,11Z,14Z,17Z))	HMDB0001565;HMDB0000097	0.71796	0.733545	2	21	641
W653	Phosphatidylcholine Biosynthesis PC(18:3(9Z,12Z,15Z)/22:0)	HMDB0001565;HMDB0000097	0.71796	0.733545	2	21	641
W654	Phosphatidylcholine Biosynthesis PC(18:3(9Z,12Z,15Z)/22:1(13Z))	HMDB0001565;HMDB0000097	0.71796	0.733545	2	21	641
W655	Phosphatidylcholine Biosynthesis PC(18:3(9Z,12Z,15Z)/22:2(13Z,16Z))	HMDB0001565;HMDB0000097	0.71796	0.733545	2	21	641
W656	Phosphatidylcholine Biosynthesis PC(18:3(9Z,12Z,15Z)/22:4(7Z,10Z,13Z,16Z))	HMDB0001565;HMDB0000097	0.71796	0.733545	2	21	641
W657	Phosphatidylcholine Biosynthesis PC(18:3(9Z,12Z,15Z)/22:5(4Z,7Z,10Z,13Z,16Z))	HMDB0001565;HMDB0000097	0.71796	0.733545	2	21	641
W658	Phosphatidylcholine Biosynthesis PC(18:3(9Z,12Z,15Z)/22:5(7Z,10Z,13Z,16Z,19Z))	HMDB0001565;HMDB0000097	0.71796	0.733545	2	21	641
W659	Phosphatidylcholine Biosynthesis PC(18:3(9Z,12Z,15Z)/22:6(4Z,7Z,10Z,13Z,16Z,19Z))	HMDB0001565;HMDB0000097	0.71796	0.733545	2	21	641
W660	Phosphatidylcholine Biosynthesis PC(18:3(9Z,12Z,15Z)/24:0)	HMDB0001565;HMDB0000097	0.71796	0.733545	2	21	641
W661	Phosphatidylcholine Biosynthesis PC(18:3(9Z,12Z,15Z)/24:1(15Z))	HMDB0001565;HMDB0000097	0.71796	0.733545	2	21	641
W662	Phosphatidylcholine Biosynthesis PC(18:4(6Z,9Z,12Z,15Z)/14:0)	HMDB0001565;HMDB0000097	0.71796	0.733545	2	21	641
W663	Phosphatidylcholine Biosynthesis PC(18:4(6Z,9Z,12Z,15Z)/14:1(9Z))	HMDB0001565;HMDB0000097	0.71796	0.733545	2	21	641
W664	Phosphatidylcholine Biosynthesis PC(18:4(6Z,9Z,12Z,15Z)/15:0)	HMDB0001565;HMDB0000097	0.71796	0.733545	2	21	641
W665	Phosphatidylcholine Biosynthesis PC(18:4(6Z,9Z,12Z,15Z)/16:0)	HMDB0001565;HMDB0000097	0.71796	0.733545	2	21	641
W666	Phosphatidylcholine Biosynthesis PC(18:4(6Z,9Z,12Z,15Z)/16:1(9Z))	HMDB0001565;HMDB0000097	0.71796	0.733545	2	21	641
W667	Phosphatidylcholine Biosynthesis PC(18:4(6Z,9Z,12Z,15Z)/18:0)	HMDB0001565;HMDB0000097	0.71796	0.733545	2	21	641
W668	Phosphatidylcholine Biosynthesis PC(18:4(6Z,9Z,12Z,15Z)/18:1(11Z))	HMDB0001565;HMDB0000097	0.71796	0.733545	2	21	641
W669	Phosphatidylcholine Biosynthesis PC(18:4(6Z,9Z,12Z,15Z)/18:1(9Z))	HMDB0001565;HMDB0000097	0.71796	0.733545	2	21	641
W670	Phosphatidylcholine Biosynthesis PC(18:4(6Z,9Z,12Z,15Z)/18:2(9Z,12Z))	HMDB0001565;HMDB0000097	0.71796	0.733545	2	21	641
W671	Phosphatidylcholine Biosynthesis PC(18:4(6Z,9Z,12Z,15Z)/18:3(6Z,9Z,12Z))	HMDB0001565;HMDB0000097	0.71796	0.733545	2	21	641
W672	Phosphatidylcholine Biosynthesis PC(18:4(6Z,9Z,12Z,15Z)/18:3(9Z,12Z,15Z))	HMDB0001565;HMDB0000097	0.71796	0.733545	2	21	641
W673	Phosphatidylcholine Biosynthesis PC(18:4(6Z,9Z,12Z,15Z)/18:4(6Z,9Z,12Z,15Z))	HMDB0001565;HMDB0000097	0.71796	0.733545	2	21	641
W674	Phosphatidylcholine Biosynthesis PC(18:4(6Z,9Z,12Z,15Z)/20:0)	HMDB0001565;HMDB0000097	0.71796	0.733545	2	21	641
W675	Phosphatidylcholine Biosynthesis PC(18:4(6Z,9Z,12Z,15Z)/20:1(11Z))	HMDB0001565;HMDB0000097	0.71796	0.733545	2	21	641
W676	Phosphatidylcholine Biosynthesis PC(18:4(6Z,9Z,12Z,15Z)/20:2(11Z,14Z))	HMDB0001565;HMDB0000097	0.71796	0.733545	2	21	641
W677	Phosphatidylcholine Biosynthesis PC(18:4(6Z,9Z,12Z,15Z)/20:3(5Z,8Z,11Z))	HMDB0001565;HMDB0000097	0.71796	0.733545	2	21	641
W678	Phosphatidylcholine Biosynthesis PC(18:4(6Z,9Z,12Z,15Z)/20:3(8Z,11Z,14Z))	HMDB0001565;HMDB0000097	0.71796	0.733545	2	21	641
W679	Phosphatidylcholine Biosynthesis PC(18:4(6Z,9Z,12Z,15Z)/20:4(5Z,8Z,11Z,14Z))	HMDB0001565;HMDB0000097	0.71796	0.733545	2	21	641
W680	Phosphatidylcholine Biosynthesis PC(18:4(6Z,9Z,12Z,15Z)/20:4(8Z,11Z,14Z,17Z))	HMDB0001565;HMDB0000097	0.71796	0.733545	2	21	641
W681	Phosphatidylcholine Biosynthesis PC(18:4(6Z,9Z,12Z,15Z)/20:5(5Z,8Z,11Z,14Z,17Z))	HMDB0001565;HMDB0000097	0.71796	0.733545	2	21	641
W682	Phosphatidylcholine Biosynthesis PC(18:4(6Z,9Z,12Z,15Z)/22:0)	HMDB0001565;HMDB0000097	0.71796	0.733545	2	21	641
W683	Phosphatidylcholine Biosynthesis PC(18:4(6Z,9Z,12Z,15Z)/22:1(13Z))	HMDB0001565;HMDB0000097	0.71796	0.733545	2	21	641
W684	Phosphatidylcholine Biosynthesis PC(18:4(6Z,9Z,12Z,15Z)/22:2(13Z,16Z))	HMDB0001565;HMDB0000097	0.71796	0.733545	2	21	641
W685	Phosphatidylcholine Biosynthesis PC(18:4(6Z,9Z,12Z,15Z)/22:4(7Z,10Z,13Z,16Z))	HMDB0001565;HMDB0000097	0.71796	0.733545	2	21	641
W686	Phosphatidylcholine Biosynthesis PC(18:4(6Z,9Z,12Z,15Z)/22:5(4Z,7Z,10Z,13Z,16Z))	HMDB0001565;HMDB0000097	0.71796	0.733545	2	21	641
W687	Phosphatidylcholine Biosynthesis PC(18:4(6Z,9Z,12Z,15Z)/22:5(7Z,10Z,13Z,16Z,19Z))	HMDB0001565;HMDB0000097	0.71796	0.733545	2	21	641
W688	Phosphatidylcholine Biosynthesis PC(18:4(6Z,9Z,12Z,15Z)/22:6(4Z,7Z,10Z,13Z,16Z,19Z))	HMDB0001565;HMDB0000097	0.71796	0.733545	2	21	641
W689	Phosphatidylcholine Biosynthesis PC(18:4(6Z,9Z,12Z,15Z)/24:0)	HMDB0001565;HMDB0000097	0.71796	0.733545	2	21	641
W690	Phosphatidylcholine Biosynthesis PC(18:4(6Z,9Z,12Z,15Z)/24:1(15Z))	HMDB0001565;HMDB0000097	0.71796	0.733545	2	21	641
W691	Phosphatidylcholine Biosynthesis PC(20:0/14:0)	HMDB0001565;HMDB0000097	0.71796	0.733545	2	21	641
W692	Phosphatidylcholine Biosynthesis PC(20:0/14:1(9Z))	HMDB0001565;HMDB0000097	0.71796	0.733545	2	21	641
W693	Phosphatidylcholine Biosynthesis PC(20:0/15:0)	HMDB0001565;HMDB0000097	0.71796	0.733545	2	21	641
W694	Phosphatidylcholine Biosynthesis PC(20:0/16:0)	HMDB0001565;HMDB0000097	0.71796	0.733545	2	21	641
W695	Phosphatidylcholine Biosynthesis PC(20:0/16:1(9Z))	HMDB0001565;HMDB0000097	0.71796	0.733545	2	21	641
W696	Phosphatidylcholine Biosynthesis PC(20:0/18:0)	HMDB0001565;HMDB0000097	0.71796	0.733545	2	21	641
W697	Phosphatidylcholine Biosynthesis PC(20:0/18:1(11Z))	HMDB0001565;HMDB0000097	0.71796	0.733545	2	21	641
W698	Phosphatidylcholine Biosynthesis PC(20:0/18:1(9Z))	HMDB0001565;HMDB0000097	0.71796	0.733545	2	21	641
W699	Phosphatidylcholine Biosynthesis PC(20:0/18:2(9Z,12Z))	HMDB0001565;HMDB0000097	0.71796	0.733545	2	21	641
W700	Phosphatidylcholine Biosynthesis PC(20:0/18:3(6Z,9Z,12Z))	HMDB0001565;HMDB0000097	0.71796	0.733545	2	21	641
W701	Phosphatidylcholine Biosynthesis PC(20:0/18:3(9Z,12Z,15Z))	HMDB0001565;HMDB0000097	0.71796	0.733545	2	21	641
W702	Phosphatidylcholine Biosynthesis PC(20:0/18:4(6Z,9Z,12Z,15Z))	HMDB0001565;HMDB0000097	0.71796	0.733545	2	21	641
W703	Phosphatidylcholine Biosynthesis PC(20:0/20:0)	HMDB0001565;HMDB0000097	0.71796	0.733545	2	21	641
W704	Phosphatidylcholine Biosynthesis PC(20:0/20:1(11Z))	HMDB0001565;HMDB0000097	0.71796	0.733545	2	21	641
W705	Phosphatidylcholine Biosynthesis PC(20:0/20:2(11Z,14Z))	HMDB0001565;HMDB0000097	0.71796	0.733545	2	21	641
W706	Phosphatidylcholine Biosynthesis PC(20:0/20:3(5Z,8Z,11Z))	HMDB0001565;HMDB0000097	0.71796	0.733545	2	21	641
W707	Phosphatidylcholine Biosynthesis PC(20:0/20:3(8Z,11Z,14Z))	HMDB0001565;HMDB0000097	0.71796	0.733545	2	21	641
W708	Phosphatidylcholine Biosynthesis PC(20:0/20:4(5Z,8Z,11Z,14Z))	HMDB0001565;HMDB0000097	0.71796	0.733545	2	21	641
W709	Phosphatidylcholine Biosynthesis PC(20:0/20:4(8Z,11Z,14Z,17Z))	HMDB0001565;HMDB0000097	0.71796	0.733545	2	21	641
W710	Phosphatidylcholine Biosynthesis PC(20:0/20:5(5Z,8Z,11Z,14Z,17Z))	HMDB0001565;HMDB0000097	0.71796	0.733545	2	21	641
W711	Phosphatidylcholine Biosynthesis PC(20:0/22:0)	HMDB0001565;HMDB0000097	0.71796	0.733545	2	21	641
W712	Phosphatidylcholine Biosynthesis PC(20:0/22:1(13Z))	HMDB0001565;HMDB0000097	0.71796	0.733545	2	21	641
W713	Phosphatidylcholine Biosynthesis PC(20:0/22:2(13Z,16Z))	HMDB0001565;HMDB0000097	0.71796	0.733545	2	21	641
W714	Phosphatidylcholine Biosynthesis PC(20:0/22:4(7Z,10Z,13Z,16Z))	HMDB0001565;HMDB0000097	0.71796	0.733545	2	21	641
W715	Phosphatidylcholine Biosynthesis PC(20:0/22:5(4Z,7Z,10Z,13Z,16Z))	HMDB0001565;HMDB0000097	0.71796	0.733545	2	21	641
W716	Phosphatidylcholine Biosynthesis PC(20:0/22:5(7Z,10Z,13Z,16Z,19Z))	HMDB0001565;HMDB0000097	0.71796	0.733545	2	21	641
W717	Phosphatidylcholine Biosynthesis PC(20:0/22:6(4Z,7Z,10Z,13Z,16Z,19Z))	HMDB0001565;HMDB0000097	0.71796	0.733545	2	21	641
W718	Phosphatidylcholine Biosynthesis PC(20:0/24:0)	HMDB0001565;HMDB0000097	0.71796	0.733545	2	21	641
W719	Phosphatidylcholine Biosynthesis PC(20:0/24:1(15Z))	HMDB0001565;HMDB0000097	0.71796	0.733545	2	21	641
W720	Phosphatidylcholine Biosynthesis PC(20:1(11Z)/14:0)	HMDB0001565;HMDB0000097	0.71796	0.733545	2	21	641
W721	Phosphatidylcholine Biosynthesis PC(20:1(11Z)/14:1(9Z))	HMDB0001565;HMDB0000097	0.71796	0.733545	2	21	641
W722	Phosphatidylcholine Biosynthesis PC(20:1(11Z)/15:0)	HMDB0001565;HMDB0000097	0.71796	0.733545	2	21	641
W723	Phosphatidylcholine Biosynthesis PC(20:1(11Z)/16:0)	HMDB0001565;HMDB0000097	0.71796	0.733545	2	21	641
W724	Phosphatidylcholine Biosynthesis PC(20:1(11Z)/16:1(9Z))	HMDB0001565;HMDB0000097	0.71796	0.733545	2	21	641
W725	Phosphatidylcholine Biosynthesis PC(20:1(11Z)/18:0)	HMDB0001565;HMDB0000097	0.71796	0.733545	2	21	641
W726	Phosphatidylcholine Biosynthesis PC(20:1(11Z)/18:1(11Z))	HMDB0001565;HMDB0000097	0.71796	0.733545	2	21	641
W727	Phosphatidylcholine Biosynthesis PC(20:1(11Z)/18:1(9Z))	HMDB0001565;HMDB0000097	0.71796	0.733545	2	21	641
W728	Phosphatidylcholine Biosynthesis PC(20:1(11Z)/18:2(9Z,12Z))	HMDB0001565;HMDB0000097	0.71796	0.733545	2	21	641
W729	Phosphatidylcholine Biosynthesis PC(20:1(11Z)/18:3(6Z,9Z,12Z))	HMDB0001565;HMDB0000097	0.71796	0.733545	2	21	641
W730	Phosphatidylcholine Biosynthesis PC(20:1(11Z)/18:3(9Z,12Z,15Z))	HMDB0001565;HMDB0000097	0.71796	0.733545	2	21	641
W731	Phosphatidylcholine Biosynthesis PC(20:1(11Z)/18:4(6Z,9Z,12Z,15Z))	HMDB0001565;HMDB0000097	0.71796	0.733545	2	21	641
W732	Phosphatidylcholine Biosynthesis PC(20:1(11Z)/20:0)	HMDB0001565;HMDB0000097	0.71796	0.733545	2	21	641
W733	Phosphatidylcholine Biosynthesis PC(20:1(11Z)/20:1(11Z))	HMDB0001565;HMDB0000097	0.71796	0.733545	2	21	641
W734	Phosphatidylcholine Biosynthesis PC(20:1(11Z)/20:2(11Z,14Z))	HMDB0001565;HMDB0000097	0.71796	0.733545	2	21	641
W735	Phosphatidylcholine Biosynthesis PC(20:1(11Z)/20:3(5Z,8Z,11Z))	HMDB0001565;HMDB0000097	0.71796	0.733545	2	21	641
W736	Phosphatidylcholine Biosynthesis PC(20:1(11Z)/20:3(8Z,11Z,14Z))	HMDB0001565;HMDB0000097	0.71796	0.733545	2	21	641
W737	Phosphatidylcholine Biosynthesis PC(20:1(11Z)/20:4(5Z,8Z,11Z,14Z))	HMDB0001565;HMDB0000097	0.71796	0.733545	2	21	641
W738	Phosphatidylcholine Biosynthesis PC(20:1(11Z)/20:4(8Z,11Z,14Z,17Z))	HMDB0001565;HMDB0000097	0.71796	0.733545	2	21	641
W739	Phosphatidylcholine Biosynthesis PC(20:1(11Z)/20:5(5Z,8Z,11Z,14Z,17Z))	HMDB0001565;HMDB0000097	0.71796	0.733545	2	21	641
W740	Phosphatidylcholine Biosynthesis PC(20:1(11Z)/22:0)	HMDB0001565;HMDB0000097	0.71796	0.733545	2	21	641
W741	Phosphatidylcholine Biosynthesis PC(20:1(11Z)/22:1(13Z))	HMDB0001565;HMDB0000097	0.71796	0.733545	2	21	641
W742	Phosphatidylcholine Biosynthesis PC(20:1(11Z)/22:2(13Z,16Z))	HMDB0001565;HMDB0000097	0.71796	0.733545	2	21	641
W743	Phosphatidylcholine Biosynthesis PC(20:1(11Z)/22:4(7Z,10Z,13Z,16Z))	HMDB0001565;HMDB0000097	0.71796	0.733545	2	21	641
W744	Phosphatidylcholine Biosynthesis PC(20:1(11Z)/22:5(4Z,7Z,10Z,13Z,16Z))	HMDB0001565;HMDB0000097	0.71796	0.733545	2	21	641
W745	Phosphatidylcholine Biosynthesis PC(20:1(11Z)/22:5(7Z,10Z,13Z,16Z,19Z))	HMDB0001565;HMDB0000097	0.71796	0.733545	2	21	641
W746	Phosphatidylcholine Biosynthesis PC(20:1(11Z)/22:6(4Z,7Z,10Z,13Z,16Z,19Z))	HMDB0001565;HMDB0000097	0.71796	0.733545	2	21	641
W747	Phosphatidylcholine Biosynthesis PC(20:1(11Z)/24:0)	HMDB0001565;HMDB0000097	0.71796	0.733545	2	21	641
W748	Phosphatidylcholine Biosynthesis PC(20:1(11Z)/24:1(15Z))	HMDB0001565;HMDB0000097	0.71796	0.733545	2	21	641
W749	Phosphatidylcholine Biosynthesis PC(20:2(11Z,14Z)/14:0)	HMDB0001565;HMDB0000097	0.71796	0.733545	2	21	641
W750	Phosphatidylcholine Biosynthesis PC(20:2(11Z,14Z)/14:1(9Z))	HMDB0001565;HMDB0000097	0.71796	0.733545	2	21	641
W751	Phosphatidylcholine Biosynthesis PC(20:2(11Z,14Z)/15:0)	HMDB0001565;HMDB0000097	0.71796	0.733545	2	21	641
W752	Phosphatidylcholine Biosynthesis PC(20:2(11Z,14Z)/16:0)	HMDB0001565;HMDB0000097	0.71796	0.733545	2	21	641
W753	Phosphatidylcholine Biosynthesis PC(20:2(11Z,14Z)/16:1(9Z))	HMDB0001565;HMDB0000097	0.71796	0.733545	2	21	641
W754	Phosphatidylcholine Biosynthesis PC(20:2(11Z,14Z)/18:0)	HMDB0001565;HMDB0000097	0.71796	0.733545	2	21	641
W755	Phosphatidylcholine Biosynthesis PC(20:2(11Z,14Z)/18:1(11Z))	HMDB0001565;HMDB0000097	0.71796	0.733545	2	21	641
W756	Phosphatidylcholine Biosynthesis PC(20:2(11Z,14Z)/18:1(9Z))	HMDB0001565;HMDB0000097	0.71796	0.733545	2	21	641
W757	Phosphatidylcholine Biosynthesis PC(20:2(11Z,14Z)/18:2(9Z,12Z))	HMDB0001565;HMDB0000097	0.71796	0.733545	2	21	641
W758	Phosphatidylcholine Biosynthesis PC(20:2(11Z,14Z)/18:3(6Z,9Z,12Z))	HMDB0001565;HMDB0000097	0.71796	0.733545	2	21	641
W759	Phosphatidylcholine Biosynthesis PC(20:2(11Z,14Z)/18:3(9Z,12Z,15Z))	HMDB0001565;HMDB0000097	0.71796	0.733545	2	21	641
W760	Phosphatidylcholine Biosynthesis PC(20:2(11Z,14Z)/18:4(6Z,9Z,12Z,15Z))	HMDB0001565;HMDB0000097	0.71796	0.733545	2	21	641
W761	Phosphatidylcholine Biosynthesis PC(20:2(11Z,14Z)/20:0)	HMDB0001565;HMDB0000097	0.71796	0.733545	2	21	641
W762	Phosphatidylcholine Biosynthesis PC(20:2(11Z,14Z)/20:1(11Z))	HMDB0001565;HMDB0000097	0.71796	0.733545	2	21	641
W763	Phosphatidylcholine Biosynthesis PC(20:2(11Z,14Z)/20:2(11Z,14Z))	HMDB0001565;HMDB0000097	0.71796	0.733545	2	21	641
W764	Phosphatidylcholine Biosynthesis PC(20:2(11Z,14Z)/20:3(5Z,8Z,11Z))	HMDB0001565;HMDB0000097	0.71796	0.733545	2	21	641
W765	Phosphatidylcholine Biosynthesis PC(20:2(11Z,14Z)/20:3(8Z,11Z,14Z))	HMDB0001565;HMDB0000097	0.71796	0.733545	2	21	641
W766	Phosphatidylcholine Biosynthesis PC(20:2(11Z,14Z)/20:4(5Z,8Z,11Z,14Z))	HMDB0001565;HMDB0000097	0.71796	0.733545	2	21	641
W767	Phosphatidylcholine Biosynthesis PC(20:2(11Z,14Z)/20:4(8Z,11Z,14Z,17Z))	HMDB0001565;HMDB0000097	0.71796	0.733545	2	21	641
W768	Phosphatidylcholine Biosynthesis PC(20:2(11Z,14Z)/20:5(5Z,8Z,11Z,14Z,17Z))	HMDB0001565;HMDB0000097	0.71796	0.733545	2	21	641
W769	Phosphatidylcholine Biosynthesis PC(20:2(11Z,14Z)/22:0)	HMDB0001565;HMDB0000097	0.71796	0.733545	2	21	641
W770	Phosphatidylcholine Biosynthesis PC(20:2(11Z,14Z)/22:1(13Z))	HMDB0001565;HMDB0000097	0.71796	0.733545	2	21	641
W771	Phosphatidylcholine Biosynthesis PC(20:2(11Z,14Z)/22:2(13Z,16Z))	HMDB0001565;HMDB0000097	0.71796	0.733545	2	21	641
W772	Phosphatidylcholine Biosynthesis PC(20:2(11Z,14Z)/22:4(7Z,10Z,13Z,16Z))	HMDB0001565;HMDB0000097	0.71796	0.733545	2	21	641
W773	Phosphatidylcholine Biosynthesis PC(20:2(11Z,14Z)/22:5(4Z,7Z,10Z,13Z,16Z))	HMDB0001565;HMDB0000097	0.71796	0.733545	2	21	641
W774	Phosphatidylcholine Biosynthesis PC(20:2(11Z,14Z)/22:5(7Z,10Z,13Z,16Z,19Z))	HMDB0001565;HMDB0000097	0.71796	0.733545	2	21	641
W775	Phosphatidylcholine Biosynthesis PC(20:2(11Z,14Z)/22:6(4Z,7Z,10Z,13Z,16Z,19Z))	HMDB0001565;HMDB0000097	0.71796	0.733545	2	21	641
W776	Phosphatidylcholine Biosynthesis PC(20:2(11Z,14Z)/24:0)	HMDB0001565;HMDB0000097	0.71796	0.733545	2	21	641
W777	Phosphatidylcholine Biosynthesis PC(20:2(11Z,14Z)/24:1(15Z))	HMDB0001565;HMDB0000097	0.71796	0.733545	2	21	641
W778	Phosphatidylcholine Biosynthesis PC(20:3(5Z,8Z,11Z)/14:0)	HMDB0001565;HMDB0000097	0.71796	0.733545	2	21	641
W779	Phosphatidylcholine Biosynthesis PC(20:3(5Z,8Z,11Z)/14:1(9Z))	HMDB0001565;HMDB0000097	0.71796	0.733545	2	21	641
W780	Phosphatidylcholine Biosynthesis PC(20:3(5Z,8Z,11Z)/15:0)	HMDB0001565;HMDB0000097	0.71796	0.733545	2	21	641
W781	Phosphatidylcholine Biosynthesis PC(20:3(5Z,8Z,11Z)/16:0)	HMDB0001565;HMDB0000097	0.71796	0.733545	2	21	641
W782	Phosphatidylcholine Biosynthesis PC(20:3(5Z,8Z,11Z)/16:1(9Z))	HMDB0001565;HMDB0000097	0.71796	0.733545	2	21	641
W783	Phosphatidylcholine Biosynthesis PC(20:3(5Z,8Z,11Z)/18:0)	HMDB0001565;HMDB0000097	0.71796	0.733545	2	21	641
W784	Phosphatidylcholine Biosynthesis PC(20:3(5Z,8Z,11Z)/18:1(11Z))	HMDB0001565;HMDB0000097	0.71796	0.733545	2	21	641
W785	Phosphatidylcholine Biosynthesis PC(20:3(5Z,8Z,11Z)/18:1(9Z))	HMDB0001565;HMDB0000097	0.71796	0.733545	2	21	641
W786	Phosphatidylcholine Biosynthesis PC(20:3(5Z,8Z,11Z)/18:2(9Z,12Z))	HMDB0001565;HMDB0000097	0.71796	0.733545	2	21	641
W787	Phosphatidylcholine Biosynthesis PC(20:3(5Z,8Z,11Z)/18:3(6Z,9Z,12Z))	HMDB0001565;HMDB0000097	0.71796	0.733545	2	21	641
W788	Phosphatidylcholine Biosynthesis PC(20:3(5Z,8Z,11Z)/18:3(9Z,12Z,15Z))	HMDB0001565;HMDB0000097	0.71796	0.733545	2	21	641
W789	Phosphatidylcholine Biosynthesis PC(20:3(5Z,8Z,11Z)/18:4(6Z,9Z,12Z,15Z))	HMDB0001565;HMDB0000097	0.71796	0.733545	2	21	641
W790	Phosphatidylcholine Biosynthesis PC(20:3(5Z,8Z,11Z)/20:0)	HMDB0001565;HMDB0000097	0.71796	0.733545	2	21	641
W791	Phosphatidylcholine Biosynthesis PC(20:3(5Z,8Z,11Z)/20:1(11Z))	HMDB0001565;HMDB0000097	0.71796	0.733545	2	21	641
W792	Phosphatidylcholine Biosynthesis PC(20:3(5Z,8Z,11Z)/20:2(11Z,14Z))	HMDB0001565;HMDB0000097	0.71796	0.733545	2	21	641
W793	Phosphatidylcholine Biosynthesis PC(20:3(5Z,8Z,11Z)/20:3(5Z,8Z,11Z))	HMDB0001565;HMDB0000097	0.71796	0.733545	2	21	641
W794	Phosphatidylcholine Biosynthesis PC(20:3(5Z,8Z,11Z)/20:3(8Z,11Z,14Z))	HMDB0001565;HMDB0000097	0.71796	0.733545	2	21	641
W795	Phosphatidylcholine Biosynthesis PC(20:3(5Z,8Z,11Z)/20:4(5Z,8Z,11Z,14Z))	HMDB0001565;HMDB0000097	0.71796	0.733545	2	21	641
W796	Phosphatidylcholine Biosynthesis PC(20:3(5Z,8Z,11Z)/20:4(8Z,11Z,14Z,17Z))	HMDB0001565;HMDB0000097	0.71796	0.733545	2	21	641
W797	Phosphatidylcholine Biosynthesis PC(20:3(5Z,8Z,11Z)/20:5(5Z,8Z,11Z,14Z,17Z))	HMDB0001565;HMDB0000097	0.71796	0.733545	2	21	641
W798	Phosphatidylcholine Biosynthesis PC(20:3(5Z,8Z,11Z)/22:0)	HMDB0001565;HMDB0000097	0.71796	0.733545	2	21	641
W799	Phosphatidylcholine Biosynthesis PC(20:3(5Z,8Z,11Z)/22:1(13Z))	HMDB0001565;HMDB0000097	0.71796	0.733545	2	21	641
W800	Phosphatidylcholine Biosynthesis PC(20:3(5Z,8Z,11Z)/22:2(13Z,16Z))	HMDB0001565;HMDB0000097	0.71796	0.733545	2	21	641
W801	Phosphatidylcholine Biosynthesis PC(20:3(5Z,8Z,11Z)/22:4(7Z,10Z,13Z,16Z))	HMDB0001565;HMDB0000097	0.71796	0.733545	2	21	641
W802	Phosphatidylcholine Biosynthesis PC(20:3(5Z,8Z,11Z)/22:5(4Z,7Z,10Z,13Z,16Z))	HMDB0001565;HMDB0000097	0.71796	0.733545	2	21	641
W803	Phosphatidylcholine Biosynthesis PC(20:3(5Z,8Z,11Z)/22:5(7Z,10Z,13Z,16Z,19Z))	HMDB0001565;HMDB0000097	0.71796	0.733545	2	21	641
W804	Phosphatidylcholine Biosynthesis PC(20:3(5Z,8Z,11Z)/22:6(4Z,7Z,10Z,13Z,16Z,19Z))	HMDB0001565;HMDB0000097	0.71796	0.733545	2	21	641
W805	Phosphatidylcholine Biosynthesis PC(20:3(5Z,8Z,11Z)/24:0)	HMDB0001565;HMDB0000097	0.71796	0.733545	2	21	641
W806	Phosphatidylcholine Biosynthesis PC(20:3(5Z,8Z,11Z)/24:1(15Z))	HMDB0001565;HMDB0000097	0.71796	0.733545	2	21	641
W807	Phosphatidylcholine Biosynthesis PC(20:3(8Z,11Z,14Z)/14:0)	HMDB0001565;HMDB0000097	0.71796	0.733545	2	21	641
W808	Phosphatidylcholine Biosynthesis PC(20:3(8Z,11Z,14Z)/14:1(9Z))	HMDB0001565;HMDB0000097	0.71796	0.733545	2	21	641
W809	Phosphatidylcholine Biosynthesis PC(20:3(8Z,11Z,14Z)/15:0)	HMDB0001565;HMDB0000097	0.71796	0.733545	2	21	641
W810	Phosphatidylcholine Biosynthesis PC(20:3(8Z,11Z,14Z)/16:0)	HMDB0001565;HMDB0000097	0.71796	0.733545	2	21	641
W811	Phosphatidylcholine Biosynthesis PC(20:3(8Z,11Z,14Z)/16:1(9Z))	HMDB0001565;HMDB0000097	0.71796	0.733545	2	21	641
W812	Phosphatidylcholine Biosynthesis PC(20:3(8Z,11Z,14Z)/18:0)	HMDB0001565;HMDB0000097	0.71796	0.733545	2	21	641
W813	Phosphatidylcholine Biosynthesis PC(20:3(8Z,11Z,14Z)/18:1(11Z))	HMDB0001565;HMDB0000097	0.71796	0.733545	2	21	641
W814	Phosphatidylcholine Biosynthesis PC(20:3(8Z,11Z,14Z)/18:1(9Z))	HMDB0001565;HMDB0000097	0.71796	0.733545	2	21	641
W815	Phosphatidylcholine Biosynthesis PC(20:3(8Z,11Z,14Z)/18:2(9Z,12Z))	HMDB0001565;HMDB0000097	0.71796	0.733545	2	21	641
W816	Phosphatidylcholine Biosynthesis PC(20:3(8Z,11Z,14Z)/18:3(6Z,9Z,12Z))	HMDB0001565;HMDB0000097	0.71796	0.733545	2	21	641
W817	Phosphatidylcholine Biosynthesis PC(20:3(8Z,11Z,14Z)/18:3(9Z,12Z,15Z))	HMDB0001565;HMDB0000097	0.71796	0.733545	2	21	641
W818	Phosphatidylcholine Biosynthesis PC(20:3(8Z,11Z,14Z)/18:4(6Z,9Z,12Z,15Z))	HMDB0001565;HMDB0000097	0.71796	0.733545	2	21	641
W819	Phosphatidylcholine Biosynthesis PC(20:3(8Z,11Z,14Z)/20:0)	HMDB0001565;HMDB0000097	0.71796	0.733545	2	21	641
W820	Phosphatidylcholine Biosynthesis PC(20:3(8Z,11Z,14Z)/20:1(11Z))	HMDB0001565;HMDB0000097	0.71796	0.733545	2	21	641
W821	Phosphatidylcholine Biosynthesis PC(20:3(8Z,11Z,14Z)/20:2(11Z,14Z))	HMDB0001565;HMDB0000097	0.71796	0.733545	2	21	641
W822	Phosphatidylcholine Biosynthesis PC(20:3(8Z,11Z,14Z)/20:3(5Z,8Z,11Z))	HMDB0001565;HMDB0000097	0.71796	0.733545	2	21	641
W823	Phosphatidylcholine Biosynthesis PC(20:3(8Z,11Z,14Z)/20:3(8Z,11Z,14Z))	HMDB0001565;HMDB0000097	0.71796	0.733545	2	21	641
W824	Phosphatidylcholine Biosynthesis PC(20:3(8Z,11Z,14Z)/20:4(5Z,8Z,11Z,14Z))	HMDB0001565;HMDB0000097	0.71796	0.733545	2	21	641
W825	Phosphatidylcholine Biosynthesis PC(20:3(8Z,11Z,14Z)/20:4(8Z,11Z,14Z,17Z))	HMDB0001565;HMDB0000097	0.71796	0.733545	2	21	641
W826	Phosphatidylcholine Biosynthesis PC(20:3(8Z,11Z,14Z)/20:5(5Z,8Z,11Z,14Z,17Z))	HMDB0001565;HMDB0000097	0.71796	0.733545	2	21	641
W827	Phosphatidylcholine Biosynthesis PC(20:3(8Z,11Z,14Z)/22:0)	HMDB0001565;HMDB0000097	0.71796	0.733545	2	21	641
W828	Phosphatidylcholine Biosynthesis PC(20:3(8Z,11Z,14Z)/22:1(13Z))	HMDB0001565;HMDB0000097	0.71796	0.733545	2	21	641
W829	Phosphatidylcholine Biosynthesis PC(20:3(8Z,11Z,14Z)/22:2(13Z,16Z))	HMDB0001565;HMDB0000097	0.71796	0.733545	2	21	641
W830	Phosphatidylcholine Biosynthesis PC(20:3(8Z,11Z,14Z)/22:4(7Z,10Z,13Z,16Z))	HMDB0001565;HMDB0000097	0.71796	0.733545	2	21	641
W831	Phosphatidylcholine Biosynthesis PC(20:3(8Z,11Z,14Z)/22:5(4Z,7Z,10Z,13Z,16Z))	HMDB0001565;HMDB0000097	0.71796	0.733545	2	21	641
W832	Phosphatidylcholine Biosynthesis PC(20:3(8Z,11Z,14Z)/22:5(7Z,10Z,13Z,16Z,19Z))	HMDB0001565;HMDB0000097	0.71796	0.733545	2	21	641
W833	Phosphatidylcholine Biosynthesis PC(20:3(8Z,11Z,14Z)/22:6(4Z,7Z,10Z,13Z,16Z,19Z))	HMDB0001565;HMDB0000097	0.71796	0.733545	2	21	641
W834	Phosphatidylcholine Biosynthesis PC(20:3(8Z,11Z,14Z)/24:0)	HMDB0001565;HMDB0000097	0.71796	0.733545	2	21	641
W835	Phosphatidylcholine Biosynthesis PC(20:3(8Z,11Z,14Z)/24:1(15Z))	HMDB0001565;HMDB0000097	0.71796	0.733545	2	21	641
W836	Phosphatidylcholine Biosynthesis PC(20:4(5Z,8Z,11Z,14Z)/14:0)	HMDB0001565;HMDB0000097	0.71796	0.733545	2	21	641
W837	Phosphatidylcholine Biosynthesis PC(20:4(5Z,8Z,11Z,14Z)/14:1(9Z))	HMDB0001565;HMDB0000097	0.71796	0.733545	2	21	641
W838	Phosphatidylcholine Biosynthesis PC(20:4(5Z,8Z,11Z,14Z)/15:0)	HMDB0001565;HMDB0000097	0.71796	0.733545	2	21	641
W839	Phosphatidylcholine Biosynthesis PC(20:4(5Z,8Z,11Z,14Z)/16:0)	HMDB0001565;HMDB0000097	0.71796	0.733545	2	21	641
W840	Phosphatidylcholine Biosynthesis PC(20:4(5Z,8Z,11Z,14Z)/16:1(9Z))	HMDB0001565;HMDB0000097	0.71796	0.733545	2	21	641
W841	Phosphatidylcholine Biosynthesis PC(20:4(5Z,8Z,11Z,14Z)/18:0)	HMDB0001565;HMDB0000097	0.71796	0.733545	2	21	641
W842	Phosphatidylcholine Biosynthesis PC(20:4(5Z,8Z,11Z,14Z)/18:1(11Z))	HMDB0001565;HMDB0000097	0.71796	0.733545	2	21	641
W843	Phosphatidylcholine Biosynthesis PC(20:4(5Z,8Z,11Z,14Z)/18:1(9Z))	HMDB0001565;HMDB0000097	0.71796	0.733545	2	21	641
W844	Phosphatidylcholine Biosynthesis PC(20:4(5Z,8Z,11Z,14Z)/18:2(9Z,12Z))	HMDB0001565;HMDB0000097	0.71796	0.733545	2	21	641
W845	Phosphatidylcholine Biosynthesis PC(20:4(5Z,8Z,11Z,14Z)/18:3(6Z,9Z,12Z))	HMDB0001565;HMDB0000097	0.71796	0.733545	2	21	641
W846	Phosphatidylcholine Biosynthesis PC(20:4(5Z,8Z,11Z,14Z)/18:3(9Z,12Z,15Z))	HMDB0001565;HMDB0000097	0.71796	0.733545	2	21	641
W847	Phosphatidylcholine Biosynthesis PC(20:4(5Z,8Z,11Z,14Z)/18:4(6Z,9Z,12Z,15Z))	HMDB0001565;HMDB0000097	0.71796	0.733545	2	21	641
W848	Phosphatidylcholine Biosynthesis PC(20:4(5Z,8Z,11Z,14Z)/20:0)	HMDB0001565;HMDB0000097	0.71796	0.733545	2	21	641
W849	Phosphatidylcholine Biosynthesis PC(20:4(5Z,8Z,11Z,14Z)/20:1(11Z))	HMDB0001565;HMDB0000097	0.71796	0.733545	2	21	641
W850	Phosphatidylcholine Biosynthesis PC(20:4(5Z,8Z,11Z,14Z)/20:2(11Z,14Z))	HMDB0001565;HMDB0000097	0.71796	0.733545	2	21	641
W851	Phosphatidylcholine Biosynthesis PC(20:4(5Z,8Z,11Z,14Z)/20:3(5Z,8Z,11Z))	HMDB0001565;HMDB0000097	0.71796	0.733545	2	21	641
W852	Phosphatidylcholine Biosynthesis PC(20:4(5Z,8Z,11Z,14Z)/20:3(8Z,11Z,14Z))	HMDB0001565;HMDB0000097	0.71796	0.733545	2	21	641
W853	Phosphatidylcholine Biosynthesis PC(20:4(5Z,8Z,11Z,14Z)/20:4(5Z,8Z,11Z,14Z))	HMDB0001565;HMDB0000097	0.71796	0.733545	2	21	641
W854	Phosphatidylcholine Biosynthesis PC(20:4(5Z,8Z,11Z,14Z)/20:4(8Z,11Z,14Z,17Z))	HMDB0001565;HMDB0000097	0.71796	0.733545	2	21	641
W855	Phosphatidylcholine Biosynthesis PC(20:4(5Z,8Z,11Z,14Z)/20:5(5Z,8Z,11Z,14Z,17Z))	HMDB0001565;HMDB0000097	0.71796	0.733545	2	21	641
W856	Phosphatidylcholine Biosynthesis PC(20:4(5Z,8Z,11Z,14Z)/22:0)	HMDB0001565;HMDB0000097	0.71796	0.733545	2	21	641
W857	Phosphatidylcholine Biosynthesis PC(20:4(5Z,8Z,11Z,14Z)/22:1(13Z))	HMDB0001565;HMDB0000097	0.71796	0.733545	2	21	641
W858	Phosphatidylcholine Biosynthesis PC(20:4(5Z,8Z,11Z,14Z)/22:2(13Z,16Z))	HMDB0001565;HMDB0000097	0.71796	0.733545	2	21	641
W859	Phosphatidylcholine Biosynthesis PC(20:4(5Z,8Z,11Z,14Z)/22:4(7Z,10Z,13Z,16Z))	HMDB0001565;HMDB0000097	0.71796	0.733545	2	21	641
W860	Phosphatidylcholine Biosynthesis PC(20:4(5Z,8Z,11Z,14Z)/22:5(4Z,7Z,10Z,13Z,16Z))	HMDB0001565;HMDB0000097	0.71796	0.733545	2	21	641
W861	Phosphatidylcholine Biosynthesis PC(20:4(5Z,8Z,11Z,14Z)/22:5(7Z,10Z,13Z,16Z,19Z))	HMDB0001565;HMDB0000097	0.71796	0.733545	2	21	641
W862	Phosphatidylcholine Biosynthesis PC(20:4(5Z,8Z,11Z,14Z)/22:6(4Z,7Z,10Z,13Z,16Z,19Z))	HMDB0001565;HMDB0000097	0.71796	0.733545	2	21	641
W863	Phosphatidylcholine Biosynthesis PC(20:4(5Z,8Z,11Z,14Z)/24:0)	HMDB0001565;HMDB0000097	0.71796	0.733545	2	21	641
W864	Phosphatidylcholine Biosynthesis PC(20:4(5Z,8Z,11Z,14Z)/24:1(15Z))	HMDB0001565;HMDB0000097	0.71796	0.733545	2	21	641
W865	Phosphatidylcholine Biosynthesis PC(20:4(8Z,11Z,14Z,17Z)/14:0)	HMDB0001565;HMDB0000097	0.71796	0.733545	2	21	641
W866	Phosphatidylcholine Biosynthesis PC(20:4(8Z,11Z,14Z,17Z)/14:1(9Z))	HMDB0001565;HMDB0000097	0.71796	0.733545	2	21	641
W867	Phosphatidylcholine Biosynthesis PC(20:4(8Z,11Z,14Z,17Z)/15:0)	HMDB0001565;HMDB0000097	0.71796	0.733545	2	21	641
W868	Phosphatidylcholine Biosynthesis PC(20:4(8Z,11Z,14Z,17Z)/16:0)	HMDB0001565;HMDB0000097	0.71796	0.733545	2	21	641
W869	Phosphatidylcholine Biosynthesis PC(20:4(8Z,11Z,14Z,17Z)/16:1(9Z))	HMDB0001565;HMDB0000097	0.71796	0.733545	2	21	641
W870	Phosphatidylcholine Biosynthesis PC(20:4(8Z,11Z,14Z,17Z)/18:0)	HMDB0001565;HMDB0000097	0.71796	0.733545	2	21	641
W871	Phosphatidylcholine Biosynthesis PC(20:4(8Z,11Z,14Z,17Z)/18:1(11Z))	HMDB0001565;HMDB0000097	0.71796	0.733545	2	21	641
W872	Phosphatidylcholine Biosynthesis PC(20:4(8Z,11Z,14Z,17Z)/18:1(9Z))	HMDB0001565;HMDB0000097	0.71796	0.733545	2	21	641
W873	Phosphatidylcholine Biosynthesis PC(20:4(8Z,11Z,14Z,17Z)/18:2(9Z,12Z))	HMDB0001565;HMDB0000097	0.71796	0.733545	2	21	641
W874	Phosphatidylcholine Biosynthesis PC(20:4(8Z,11Z,14Z,17Z)/18:3(6Z,9Z,12Z))	HMDB0001565;HMDB0000097	0.71796	0.733545	2	21	641
W875	Phosphatidylcholine Biosynthesis PC(20:4(8Z,11Z,14Z,17Z)/18:3(9Z,12Z,15Z))	HMDB0001565;HMDB0000097	0.71796	0.733545	2	21	641
W876	Phosphatidylcholine Biosynthesis PC(20:4(8Z,11Z,14Z,17Z)/18:4(6Z,9Z,12Z,15Z))	HMDB0001565;HMDB0000097	0.71796	0.733545	2	21	641
W877	Phosphatidylcholine Biosynthesis PC(20:4(8Z,11Z,14Z,17Z)/20:0)	HMDB0001565;HMDB0000097	0.71796	0.733545	2	21	641
W878	Phosphatidylcholine Biosynthesis PC(20:4(8Z,11Z,14Z,17Z)/20:1(11Z))	HMDB0001565;HMDB0000097	0.71796	0.733545	2	21	641
W879	Phosphatidylcholine Biosynthesis PC(20:4(8Z,11Z,14Z,17Z)/20:2(11Z,14Z))	HMDB0001565;HMDB0000097	0.71796	0.733545	2	21	641
W880	Phosphatidylcholine Biosynthesis PC(20:4(8Z,11Z,14Z,17Z)/20:3(5Z,8Z,11Z))	HMDB0001565;HMDB0000097	0.71796	0.733545	2	21	641
W881	Phosphatidylcholine Biosynthesis PC(20:4(8Z,11Z,14Z,17Z)/20:3(8Z,11Z,14Z))	HMDB0001565;HMDB0000097	0.71796	0.733545	2	21	641
W882	Phosphatidylcholine Biosynthesis PC(20:4(8Z,11Z,14Z,17Z)/20:4(5Z,8Z,11Z,14Z))	HMDB0001565;HMDB0000097	0.71796	0.733545	2	21	641
W883	Phosphatidylcholine Biosynthesis PC(20:4(8Z,11Z,14Z,17Z)/20:4(8Z,11Z,14Z,17Z))	HMDB0001565;HMDB0000097	0.71796	0.733545	2	21	641
W884	Phosphatidylcholine Biosynthesis PC(20:4(8Z,11Z,14Z,17Z)/20:5(5Z,8Z,11Z,14Z,17Z))	HMDB0001565;HMDB0000097	0.71796	0.733545	2	21	641
W885	Phosphatidylcholine Biosynthesis PC(20:4(8Z,11Z,14Z,17Z)/22:0)	HMDB0001565;HMDB0000097	0.71796	0.733545	2	21	641
W886	Phosphatidylcholine Biosynthesis PC(20:4(8Z,11Z,14Z,17Z)/22:1(13Z))	HMDB0001565;HMDB0000097	0.71796	0.733545	2	21	641
W887	Phosphatidylcholine Biosynthesis PC(20:4(8Z,11Z,14Z,17Z)/22:2(13Z,16Z))	HMDB0001565;HMDB0000097	0.71796	0.733545	2	21	641
W888	Phosphatidylcholine Biosynthesis PC(20:4(8Z,11Z,14Z,17Z)/22:4(7Z,10Z,13Z,16Z))	HMDB0001565;HMDB0000097	0.71796	0.733545	2	21	641
W889	Phosphatidylcholine Biosynthesis PC(20:4(8Z,11Z,14Z,17Z)/22:5(4Z,7Z,10Z,13Z,16Z))	HMDB0001565;HMDB0000097	0.71796	0.733545	2	21	641
W890	Phosphatidylcholine Biosynthesis PC(20:4(8Z,11Z,14Z,17Z)/22:5(7Z,10Z,13Z,16Z,19Z))	HMDB0001565;HMDB0000097	0.71796	0.733545	2	21	641
W891	Phosphatidylcholine Biosynthesis PC(20:4(8Z,11Z,14Z,17Z)/22:6(4Z,7Z,10Z,13Z,16Z,19Z))	HMDB0001565;HMDB0000097	0.71796	0.733545	2	21	641
W892	Phosphatidylcholine Biosynthesis PC(20:4(8Z,11Z,14Z,17Z)/24:0)	HMDB0001565;HMDB0000097	0.71796	0.733545	2	21	641
W893	Phosphatidylcholine Biosynthesis PC(20:4(8Z,11Z,14Z,17Z)/24:1(15Z))	HMDB0001565;HMDB0000097	0.71796	0.733545	2	21	641
W894	Phosphatidylcholine Biosynthesis PC(20:5(5Z,8Z,11Z,14Z,17Z)/14:0)	HMDB0001565;HMDB0000097	0.71796	0.733545	2	21	641
W895	Phosphatidylcholine Biosynthesis PC(20:5(5Z,8Z,11Z,14Z,17Z)/14:1(9Z))	HMDB0001565;HMDB0000097	0.71796	0.733545	2	21	641
W896	Phosphatidylcholine Biosynthesis PC(20:5(5Z,8Z,11Z,14Z,17Z)/15:0)	HMDB0001565;HMDB0000097	0.71796	0.733545	2	21	641
W897	Phosphatidylcholine Biosynthesis PC(20:5(5Z,8Z,11Z,14Z,17Z)/16:0)	HMDB0001565;HMDB0000097	0.71796	0.733545	2	21	641
W898	Phosphatidylcholine Biosynthesis PC(20:5(5Z,8Z,11Z,14Z,17Z)/16:1(9Z))	HMDB0001565;HMDB0000097	0.71796	0.733545	2	21	641
W899	Phosphatidylcholine Biosynthesis PC(20:5(5Z,8Z,11Z,14Z,17Z)/18:0)	HMDB0001565;HMDB0000097	0.71796	0.733545	2	21	641
W900	Phosphatidylcholine Biosynthesis PC(20:5(5Z,8Z,11Z,14Z,17Z)/18:1(11Z))	HMDB0001565;HMDB0000097	0.71796	0.733545	2	21	641
W901	Phosphatidylcholine Biosynthesis PC(20:5(5Z,8Z,11Z,14Z,17Z)/18:1(9Z))	HMDB0001565;HMDB0000097	0.71796	0.733545	2	21	641
W902	Phosphatidylcholine Biosynthesis PC(20:5(5Z,8Z,11Z,14Z,17Z)/18:2(9Z,12Z))	HMDB0001565;HMDB0000097	0.71796	0.733545	2	21	641
W903	Phosphatidylcholine Biosynthesis PC(20:5(5Z,8Z,11Z,14Z,17Z)/18:3(6Z,9Z,12Z))	HMDB0001565;HMDB0000097	0.71796	0.733545	2	21	641
W904	Phosphatidylcholine Biosynthesis PC(20:5(5Z,8Z,11Z,14Z,17Z)/18:3(9Z,12Z,15Z))	HMDB0001565;HMDB0000097	0.71796	0.733545	2	21	641
W905	Phosphatidylcholine Biosynthesis PC(20:5(5Z,8Z,11Z,14Z,17Z)/18:4(6Z,9Z,12Z,15Z))	HMDB0001565;HMDB0000097	0.71796	0.733545	2	21	641
W906	Phosphatidylcholine Biosynthesis PC(20:5(5Z,8Z,11Z,14Z,17Z)/20:0)	HMDB0001565;HMDB0000097	0.71796	0.733545	2	21	641
W907	Phosphatidylcholine Biosynthesis PC(20:5(5Z,8Z,11Z,14Z,17Z)/20:1(11Z))	HMDB0001565;HMDB0000097	0.71796	0.733545	2	21	641
W908	Phosphatidylcholine Biosynthesis PC(20:5(5Z,8Z,11Z,14Z,17Z)/20:2(11Z,14Z))	HMDB0001565;HMDB0000097	0.71796	0.733545	2	21	641
W909	Phosphatidylcholine Biosynthesis PC(20:5(5Z,8Z,11Z,14Z,17Z)/20:3(5Z,8Z,11Z))	HMDB0001565;HMDB0000097	0.71796	0.733545	2	21	641
W910	Phosphatidylcholine Biosynthesis PC(20:5(5Z,8Z,11Z,14Z,17Z)/20:3(8Z,11Z,14Z))	HMDB0001565;HMDB0000097	0.71796	0.733545	2	21	641
W911	Phosphatidylcholine Biosynthesis PC(20:5(5Z,8Z,11Z,14Z,17Z)/20:4(5Z,8Z,11Z,14Z))	HMDB0001565;HMDB0000097	0.71796	0.733545	2	21	641
W912	Phosphatidylcholine Biosynthesis PC(20:5(5Z,8Z,11Z,14Z,17Z)/20:4(8Z,11Z,14Z,17Z))	HMDB0001565;HMDB0000097	0.71796	0.733545	2	21	641
W913	Phosphatidylcholine Biosynthesis PC(20:5(5Z,8Z,11Z,14Z,17Z)/20:5(5Z,8Z,11Z,14Z,17Z))	HMDB0001565;HMDB0000097	0.71796	0.733545	2	21	641
W914	Phosphatidylcholine Biosynthesis PC(20:5(5Z,8Z,11Z,14Z,17Z)/22:0)	HMDB0001565;HMDB0000097	0.71796	0.733545	2	21	641
W915	Phosphatidylcholine Biosynthesis PC(20:5(5Z,8Z,11Z,14Z,17Z)/22:1(13Z))	HMDB0001565;HMDB0000097	0.71796	0.733545	2	21	641
W916	Phosphatidylcholine Biosynthesis PC(20:5(5Z,8Z,11Z,14Z,17Z)/22:2(13Z,16Z))	HMDB0001565;HMDB0000097	0.71796	0.733545	2	21	641
W917	Phosphatidylcholine Biosynthesis PC(20:5(5Z,8Z,11Z,14Z,17Z)/22:4(7Z,10Z,13Z,16Z))	HMDB0001565;HMDB0000097	0.71796	0.733545	2	21	641
W918	Phosphatidylcholine Biosynthesis PC(20:5(5Z,8Z,11Z,14Z,17Z)/22:5(4Z,7Z,10Z,13Z,16Z))	HMDB0001565;HMDB0000097	0.71796	0.733545	2	21	641
W919	Phosphatidylcholine Biosynthesis PC(20:5(5Z,8Z,11Z,14Z,17Z)/22:5(7Z,10Z,13Z,16Z,19Z))	HMDB0001565;HMDB0000097	0.71796	0.733545	2	21	641
W920	Phosphatidylcholine Biosynthesis PC(20:5(5Z,8Z,11Z,14Z,17Z)/22:6(4Z,7Z,10Z,13Z,16Z,19Z))	HMDB0001565;HMDB0000097	0.71796	0.733545	2	21	641
W921	Phosphatidylcholine Biosynthesis PC(20:5(5Z,8Z,11Z,14Z,17Z)/24:0)	HMDB0001565;HMDB0000097	0.71796	0.733545	2	21	641
W922	Phosphatidylcholine Biosynthesis PC(20:5(5Z,8Z,11Z,14Z,17Z)/24:1(15Z))	HMDB0001565;HMDB0000097	0.71796	0.733545	2	21	641
W923	Phosphatidylcholine Biosynthesis PC(22:0/14:0)	HMDB0001565;HMDB0000097	0.71796	0.733545	2	21	641
W924	Phosphatidylcholine Biosynthesis PC(22:0/14:1(9Z))	HMDB0001565;HMDB0000097	0.71796	0.733545	2	21	641
W925	Phosphatidylcholine Biosynthesis PC(22:0/15:0)	HMDB0001565;HMDB0000097	0.71796	0.733545	2	21	641
W926	Phosphatidylcholine Biosynthesis PC(22:0/16:0)	HMDB0001565;HMDB0000097	0.71796	0.733545	2	21	641
W927	Phosphatidylcholine Biosynthesis PC(22:0/16:1(9Z))	HMDB0001565;HMDB0000097	0.71796	0.733545	2	21	641
W928	Phosphatidylcholine Biosynthesis PC(22:0/18:0)	HMDB0001565;HMDB0000097	0.71796	0.733545	2	21	641
W929	Phosphatidylcholine Biosynthesis PC(22:0/18:1(11Z))	HMDB0001565;HMDB0000097	0.71796	0.733545	2	21	641
W930	Phosphatidylcholine Biosynthesis PC(22:0/18:1(9Z))	HMDB0001565;HMDB0000097	0.71796	0.733545	2	21	641
W931	Phosphatidylcholine Biosynthesis PC(22:0/18:2(9Z,12Z))	HMDB0001565;HMDB0000097	0.71796	0.733545	2	21	641
W932	Phosphatidylcholine Biosynthesis PC(22:0/18:3(6Z,9Z,12Z))	HMDB0001565;HMDB0000097	0.71796	0.733545	2	21	641
W933	Phosphatidylcholine Biosynthesis PC(22:0/18:3(9Z,12Z,15Z))	HMDB0001565;HMDB0000097	0.71796	0.733545	2	21	641
W934	Phosphatidylcholine Biosynthesis PC(22:0/18:4(6Z,9Z,12Z,15Z))	HMDB0001565;HMDB0000097	0.71796	0.733545	2	21	641
W935	Phosphatidylcholine Biosynthesis PC(22:0/20:0)	HMDB0001565;HMDB0000097	0.71796	0.733545	2	21	641
W936	Phosphatidylcholine Biosynthesis PC(22:0/20:1(11Z))	HMDB0001565;HMDB0000097	0.71796	0.733545	2	21	641
W937	Phosphatidylcholine Biosynthesis PC(22:0/20:2(11Z,14Z))	HMDB0001565;HMDB0000097	0.71796	0.733545	2	21	641
W938	Phosphatidylcholine Biosynthesis PC(22:0/20:3(5Z,8Z,11Z))	HMDB0001565;HMDB0000097	0.71796	0.733545	2	21	641
W939	Phosphatidylcholine Biosynthesis PC(22:0/20:3(8Z,11Z,14Z))	HMDB0001565;HMDB0000097	0.71796	0.733545	2	21	641
W940	Phosphatidylcholine Biosynthesis PC(22:0/20:4(5Z,8Z,11Z,14Z))	HMDB0001565;HMDB0000097	0.71796	0.733545	2	21	641
W941	Phosphatidylcholine Biosynthesis PC(22:0/20:4(8Z,11Z,14Z,17Z))	HMDB0001565;HMDB0000097	0.71796	0.733545	2	21	641
W942	Phosphatidylcholine Biosynthesis PC(22:0/20:5(5Z,8Z,11Z,14Z,17Z))	HMDB0001565;HMDB0000097	0.71796	0.733545	2	21	641
W943	Phosphatidylcholine Biosynthesis PC(22:0/22:0)	HMDB0001565;HMDB0000097	0.71796	0.733545	2	21	641
W944	Phosphatidylcholine Biosynthesis PC(22:0/22:1(13Z))	HMDB0001565;HMDB0000097	0.71796	0.733545	2	21	641
W945	Phosphatidylcholine Biosynthesis PC(22:0/22:2(13Z,16Z))	HMDB0001565;HMDB0000097	0.71796	0.733545	2	21	641
W946	Phosphatidylcholine Biosynthesis PC(22:0/22:4(7Z,10Z,13Z,16Z))	HMDB0001565;HMDB0000097	0.71796	0.733545	2	21	641
W947	Phosphatidylcholine Biosynthesis PC(22:0/22:5(4Z,7Z,10Z,13Z,16Z))	HMDB0001565;HMDB0000097	0.71796	0.733545	2	21	641
W948	Phosphatidylcholine Biosynthesis PC(22:0/22:5(7Z,10Z,13Z,16Z,19Z))	HMDB0001565;HMDB0000097	0.71796	0.733545	2	21	641
W949	Phosphatidylcholine Biosynthesis PC(22:0/22:6(4Z,7Z,10Z,13Z,16Z,19Z))	HMDB0001565;HMDB0000097	0.71796	0.733545	2	21	641
W950	Phosphatidylcholine Biosynthesis PC(22:0/24:0)	HMDB0001565;HMDB0000097	0.71796	0.733545	2	21	641
W951	Phosphatidylcholine Biosynthesis PC(22:0/24:1(15Z))	HMDB0001565;HMDB0000097	0.71796	0.733545	2	21	641
W952	Phosphatidylcholine Biosynthesis PC(22:1(13Z)/14:0)	HMDB0001565;HMDB0000097	0.71796	0.733545	2	21	641
W953	Phosphatidylcholine Biosynthesis PC(22:1(13Z)/14:1(9Z))	HMDB0001565;HMDB0000097	0.71796	0.733545	2	21	641
W954	Phosphatidylcholine Biosynthesis PC(22:1(13Z)/15:0)	HMDB0001565;HMDB0000097	0.71796	0.733545	2	21	641
W955	Phosphatidylcholine Biosynthesis PC(22:1(13Z)/16:0)	HMDB0001565;HMDB0000097	0.71796	0.733545	2	21	641
W956	Phosphatidylcholine Biosynthesis PC(22:1(13Z)/16:1(9Z))	HMDB0001565;HMDB0000097	0.71796	0.733545	2	21	641
W957	Phosphatidylcholine Biosynthesis PC(22:1(13Z)/18:0)	HMDB0001565;HMDB0000097	0.71796	0.733545	2	21	641
W958	Phosphatidylcholine Biosynthesis PC(22:1(13Z)/18:1(11Z))	HMDB0001565;HMDB0000097	0.71796	0.733545	2	21	641
W959	Phosphatidylcholine Biosynthesis PC(22:1(13Z)/18:1(9Z))	HMDB0001565;HMDB0000097	0.71796	0.733545	2	21	641
W960	Phosphatidylcholine Biosynthesis PC(22:1(13Z)/18:2(9Z,12Z))	HMDB0001565;HMDB0000097	0.71796	0.733545	2	21	641
W961	Phosphatidylcholine Biosynthesis PC(22:1(13Z)/18:3(6Z,9Z,12Z))	HMDB0001565;HMDB0000097	0.71796	0.733545	2	21	641
W962	Phosphatidylcholine Biosynthesis PC(22:1(13Z)/18:3(9Z,12Z,15Z))	HMDB0001565;HMDB0000097	0.71796	0.733545	2	21	641
W963	Phosphatidylcholine Biosynthesis PC(22:1(13Z)/18:4(6Z,9Z,12Z,15Z))	HMDB0001565;HMDB0000097	0.71796	0.733545	2	21	641
W964	Phosphatidylcholine Biosynthesis PC(22:1(13Z)/20:0)	HMDB0001565;HMDB0000097	0.71796	0.733545	2	21	641
W965	Phosphatidylcholine Biosynthesis PC(22:1(13Z)/20:1(11Z))	HMDB0001565;HMDB0000097	0.71796	0.733545	2	21	641
W966	Phosphatidylcholine Biosynthesis PC(22:1(13Z)/20:2(11Z,14Z))	HMDB0001565;HMDB0000097	0.71796	0.733545	2	21	641
W967	Phosphatidylcholine Biosynthesis PC(22:1(13Z)/20:3(5Z,8Z,11Z))	HMDB0001565;HMDB0000097	0.71796	0.733545	2	21	641
W968	Phosphatidylcholine Biosynthesis PC(22:1(13Z)/20:3(8Z,11Z,14Z))	HMDB0001565;HMDB0000097	0.71796	0.733545	2	21	641
W969	Phosphatidylcholine Biosynthesis PC(22:1(13Z)/20:4(5Z,8Z,11Z,14Z))	HMDB0001565;HMDB0000097	0.71796	0.733545	2	21	641
W970	Phosphatidylcholine Biosynthesis PC(22:1(13Z)/20:4(8Z,11Z,14Z,17Z))	HMDB0001565;HMDB0000097	0.71796	0.733545	2	21	641
W971	Phosphatidylcholine Biosynthesis PC(22:1(13Z)/20:5(5Z,8Z,11Z,14Z,17Z))	HMDB0001565;HMDB0000097	0.71796	0.733545	2	21	641
W972	Phosphatidylcholine Biosynthesis PC(22:1(13Z)/22:0)	HMDB0001565;HMDB0000097	0.71796	0.733545	2	21	641
W973	Phosphatidylcholine Biosynthesis PC(22:1(13Z)/22:1(13Z))	HMDB0001565;HMDB0000097	0.71796	0.733545	2	21	641
W974	Phosphatidylcholine Biosynthesis PC(22:1(13Z)/22:2(13Z,16Z))	HMDB0001565;HMDB0000097	0.71796	0.733545	2	21	641
W975	Phosphatidylcholine Biosynthesis PC(22:1(13Z)/22:4(7Z,10Z,13Z,16Z))	HMDB0001565;HMDB0000097	0.71796	0.733545	2	21	641
W976	Phosphatidylcholine Biosynthesis PC(22:1(13Z)/22:5(4Z,7Z,10Z,13Z,16Z))	HMDB0001565;HMDB0000097	0.71796	0.733545	2	21	641
W977	Phosphatidylcholine Biosynthesis PC(22:1(13Z)/22:5(7Z,10Z,13Z,16Z,19Z))	HMDB0001565;HMDB0000097	0.71796	0.733545	2	21	641
W978	Phosphatidylcholine Biosynthesis PC(22:1(13Z)/22:6(4Z,7Z,10Z,13Z,16Z,19Z))	HMDB0001565;HMDB0000097	0.71796	0.733545	2	21	641
W979	Phosphatidylcholine Biosynthesis PC(22:1(13Z)/24:0)	HMDB0001565;HMDB0000097	0.71796	0.733545	2	21	641
W980	Phosphatidylcholine Biosynthesis PC(22:1(13Z)/24:1(15Z))	HMDB0001565;HMDB0000097	0.71796	0.733545	2	21	641
W981	Phosphatidylcholine Biosynthesis PC(22:2(13Z,16Z)/14:0)	HMDB0001565;HMDB0000097	0.71796	0.733545	2	21	641
W982	Phosphatidylcholine Biosynthesis PC(22:2(13Z,16Z)/14:1(9Z))	HMDB0001565;HMDB0000097	0.71796	0.733545	2	21	641
W983	Phosphatidylcholine Biosynthesis PC(22:2(13Z,16Z)/15:0)	HMDB0001565;HMDB0000097	0.71796	0.733545	2	21	641
W984	Phosphatidylcholine Biosynthesis PC(22:2(13Z,16Z)/16:0)	HMDB0001565;HMDB0000097	0.71796	0.733545	2	21	641
W985	Phosphatidylcholine Biosynthesis PC(22:2(13Z,16Z)/16:1(9Z))	HMDB0001565;HMDB0000097	0.71796	0.733545	2	21	641
W986	Phosphatidylcholine Biosynthesis PC(22:2(13Z,16Z)/18:0)	HMDB0001565;HMDB0000097	0.71796	0.733545	2	21	641
W987	Phosphatidylcholine Biosynthesis PC(22:2(13Z,16Z)/18:1(11Z))	HMDB0001565;HMDB0000097	0.71796	0.733545	2	21	641
W988	Phosphatidylcholine Biosynthesis PC(22:2(13Z,16Z)/18:1(9Z))	HMDB0001565;HMDB0000097	0.71796	0.733545	2	21	641
W989	Phosphatidylcholine Biosynthesis PC(22:2(13Z,16Z)/18:2(9Z,12Z))	HMDB0001565;HMDB0000097	0.71796	0.733545	2	21	641
W990	Phosphatidylcholine Biosynthesis PC(22:2(13Z,16Z)/18:3(6Z,9Z,12Z))	HMDB0001565;HMDB0000097	0.71796	0.733545	2	21	641
W991	Phosphatidylcholine Biosynthesis PC(22:2(13Z,16Z)/18:3(9Z,12Z,15Z))	HMDB0001565;HMDB0000097	0.71796	0.733545	2	21	641
W992	Phosphatidylcholine Biosynthesis PC(22:2(13Z,16Z)/18:4(6Z,9Z,12Z,15Z))	HMDB0001565;HMDB0000097	0.71796	0.733545	2	21	641
W993	Phosphatidylcholine Biosynthesis PC(22:2(13Z,16Z)/20:0)	HMDB0001565;HMDB0000097	0.71796	0.733545	2	21	641
W994	Phosphatidylcholine Biosynthesis PC(22:2(13Z,16Z)/20:1(11Z))	HMDB0001565;HMDB0000097	0.71796	0.733545	2	21	641
W995	Phosphatidylcholine Biosynthesis PC(22:2(13Z,16Z)/20:2(11Z,14Z))	HMDB0001565;HMDB0000097	0.71796	0.733545	2	21	641
W996	Phosphatidylcholine Biosynthesis PC(22:2(13Z,16Z)/20:3(5Z,8Z,11Z))	HMDB0001565;HMDB0000097	0.71796	0.733545	2	21	641
W997	Phosphatidylcholine Biosynthesis PC(22:2(13Z,16Z)/20:3(8Z,11Z,14Z))	HMDB0001565;HMDB0000097	0.71796	0.733545	2	21	641
W998	Phosphatidylcholine Biosynthesis PC(22:2(13Z,16Z)/20:4(5Z,8Z,11Z,14Z))	HMDB0001565;HMDB0000097	0.71796	0.733545	2	21	641
W999	Phosphatidylcholine Biosynthesis PC(22:2(13Z,16Z)/20:4(8Z,11Z,14Z,17Z))	HMDB0001565;HMDB0000097	0.71796	0.733545	2	21	641
W1000	Phosphatidylcholine Biosynthesis PC(22:2(13Z,16Z)/20:5(5Z,8Z,11Z,14Z,17Z))	HMDB0001565;HMDB0000097	0.71796	0.733545	2	21	641
W1001	Phosphatidylcholine Biosynthesis PC(22:2(13Z,16Z)/22:0)	HMDB0001565;HMDB0000097	0.71796	0.733545	2	21	641
W1002	Phosphatidylcholine Biosynthesis PC(22:2(13Z,16Z)/22:1(13Z))	HMDB0001565;HMDB0000097	0.71796	0.733545	2	21	641
W1003	Phosphatidylcholine Biosynthesis PC(22:2(13Z,16Z)/22:2(13Z,16Z))	HMDB0001565;HMDB0000097	0.71796	0.733545	2	21	641
W1004	Phosphatidylcholine Biosynthesis PC(22:2(13Z,16Z)/22:4(7Z,10Z,13Z,16Z))	HMDB0001565;HMDB0000097	0.71796	0.733545	2	21	641
W1005	Phosphatidylcholine Biosynthesis PC(22:2(13Z,16Z)/22:5(4Z,7Z,10Z,13Z,16Z))	HMDB0001565;HMDB0000097	0.71796	0.733545	2	21	641
W1006	Phosphatidylcholine Biosynthesis PC(22:2(13Z,16Z)/22:5(7Z,10Z,13Z,16Z,19Z))	HMDB0001565;HMDB0000097	0.71796	0.733545	2	21	641
W1007	Phosphatidylcholine Biosynthesis PC(22:2(13Z,16Z)/22:6(4Z,7Z,10Z,13Z,16Z,19Z))	HMDB0001565;HMDB0000097	0.71796	0.733545	2	21	641
W1008	Phosphatidylcholine Biosynthesis PC(22:2(13Z,16Z)/24:0)	HMDB0001565;HMDB0000097	0.71796	0.733545	2	21	641
W1009	Phosphatidylcholine Biosynthesis PC(22:2(13Z,16Z)/24:1(15Z))	HMDB0001565;HMDB0000097	0.71796	0.733545	2	21	641
W1010	Phosphatidylcholine Biosynthesis PC(22:4(7Z,10Z,13Z,16Z)/14:0)	HMDB0001565;HMDB0000097	0.71796	0.733545	2	21	641
W1011	Phosphatidylcholine Biosynthesis PC(22:4(7Z,10Z,13Z,16Z)/14:1(9Z))	HMDB0001565;HMDB0000097	0.71796	0.733545	2	21	641
W1012	Phosphatidylcholine Biosynthesis PC(22:4(7Z,10Z,13Z,16Z)/15:0)	HMDB0001565;HMDB0000097	0.71796	0.733545	2	21	641
W1013	Phosphatidylcholine Biosynthesis PC(22:4(7Z,10Z,13Z,16Z)/16:0)	HMDB0001565;HMDB0000097	0.71796	0.733545	2	21	641
W1014	Phosphatidylcholine Biosynthesis PC(22:4(7Z,10Z,13Z,16Z)/16:1(9Z))	HMDB0001565;HMDB0000097	0.71796	0.733545	2	21	641
W1015	Phosphatidylcholine Biosynthesis PC(22:4(7Z,10Z,13Z,16Z)/18:0)	HMDB0001565;HMDB0000097	0.71796	0.733545	2	21	641
W1016	Phosphatidylcholine Biosynthesis PC(22:4(7Z,10Z,13Z,16Z)/18:1(11Z))	HMDB0001565;HMDB0000097	0.71796	0.733545	2	21	641
W1017	Phosphatidylcholine Biosynthesis PC(22:4(7Z,10Z,13Z,16Z)/18:1(9Z))	HMDB0001565;HMDB0000097	0.71796	0.733545	2	21	641
W1018	Phosphatidylcholine Biosynthesis PC(22:4(7Z,10Z,13Z,16Z)/18:2(9Z,12Z))	HMDB0001565;HMDB0000097	0.71796	0.733545	2	21	641
W1019	Phosphatidylcholine Biosynthesis PC(22:4(7Z,10Z,13Z,16Z)/18:3(6Z,9Z,12Z))	HMDB0001565;HMDB0000097	0.71796	0.733545	2	21	641
W1020	Phosphatidylcholine Biosynthesis PC(22:4(7Z,10Z,13Z,16Z)/18:3(9Z,12Z,15Z))	HMDB0001565;HMDB0000097	0.71796	0.733545	2	21	641
W1021	Phosphatidylcholine Biosynthesis PC(22:4(7Z,10Z,13Z,16Z)/18:4(6Z,9Z,12Z,15Z))	HMDB0001565;HMDB0000097	0.71796	0.733545	2	21	641
W1022	Phosphatidylcholine Biosynthesis PC(22:4(7Z,10Z,13Z,16Z)/20:0)	HMDB0001565;HMDB0000097	0.71796	0.733545	2	21	641
W1023	Phosphatidylcholine Biosynthesis PC(22:4(7Z,10Z,13Z,16Z)/20:1(11Z))	HMDB0001565;HMDB0000097	0.71796	0.733545	2	21	641
W1024	Phosphatidylcholine Biosynthesis PC(22:4(7Z,10Z,13Z,16Z)/20:2(11Z,14Z))	HMDB0001565;HMDB0000097	0.71796	0.733545	2	21	641
W1025	Phosphatidylcholine Biosynthesis PC(22:4(7Z,10Z,13Z,16Z)/20:3(5Z,8Z,11Z))	HMDB0001565;HMDB0000097	0.71796	0.733545	2	21	641
W1026	Phosphatidylcholine Biosynthesis PC(22:4(7Z,10Z,13Z,16Z)/20:3(8Z,11Z,14Z))	HMDB0001565;HMDB0000097	0.71796	0.733545	2	21	641
W1027	Phosphatidylcholine Biosynthesis PC(22:4(7Z,10Z,13Z,16Z)/20:4(5Z,8Z,11Z,14Z))	HMDB0001565;HMDB0000097	0.71796	0.733545	2	21	641
W1028	Phosphatidylcholine Biosynthesis PC(22:4(7Z,10Z,13Z,16Z)/20:4(8Z,11Z,14Z,17Z))	HMDB0001565;HMDB0000097	0.71796	0.733545	2	21	641
W1029	Phosphatidylcholine Biosynthesis PC(22:4(7Z,10Z,13Z,16Z)/20:5(5Z,8Z,11Z,14Z,17Z))	HMDB0001565;HMDB0000097	0.71796	0.733545	2	21	641
W1030	Phosphatidylcholine Biosynthesis PC(22:4(7Z,10Z,13Z,16Z)/22:0)	HMDB0001565;HMDB0000097	0.71796	0.733545	2	21	641
W1031	Phosphatidylcholine Biosynthesis PC(22:4(7Z,10Z,13Z,16Z)/22:1(13Z))	HMDB0001565;HMDB0000097	0.71796	0.733545	2	21	641
W1032	Phosphatidylcholine Biosynthesis PC(22:4(7Z,10Z,13Z,16Z)/22:2(13Z,16Z))	HMDB0001565;HMDB0000097	0.71796	0.733545	2	21	641
W1033	Phosphatidylcholine Biosynthesis PC(22:4(7Z,10Z,13Z,16Z)/22:4(7Z,10Z,13Z,16Z))	HMDB0001565;HMDB0000097	0.71796	0.733545	2	21	641
W1034	Phosphatidylcholine Biosynthesis PC(22:4(7Z,10Z,13Z,16Z)/22:5(4Z,7Z,10Z,13Z,16Z))	HMDB0001565;HMDB0000097	0.71796	0.733545	2	21	641
W1035	Phosphatidylcholine Biosynthesis PC(22:4(7Z,10Z,13Z,16Z)/22:5(7Z,10Z,13Z,16Z,19Z))	HMDB0001565;HMDB0000097	0.71796	0.733545	2	21	641
W1036	Phosphatidylcholine Biosynthesis PC(22:4(7Z,10Z,13Z,16Z)/22:6(4Z,7Z,10Z,13Z,16Z,19Z))	HMDB0001565;HMDB0000097	0.71796	0.733545	2	21	641
W1037	Phosphatidylcholine Biosynthesis PC(22:4(7Z,10Z,13Z,16Z)/24:0)	HMDB0001565;HMDB0000097	0.71796	0.733545	2	21	641
W1038	Phosphatidylcholine Biosynthesis PC(22:4(7Z,10Z,13Z,16Z)/24:1(15Z))	HMDB0001565;HMDB0000097	0.71796	0.733545	2	21	641
W1039	Phosphatidylcholine Biosynthesis PC(22:5(4Z,7Z,10Z,13Z,16Z)/14:0)	HMDB0001565;HMDB0000097	0.71796	0.733545	2	21	641
W1040	Phosphatidylcholine Biosynthesis PC(22:5(4Z,7Z,10Z,13Z,16Z)/14:1(9Z))	HMDB0001565;HMDB0000097	0.71796	0.733545	2	21	641
W1041	Phosphatidylcholine Biosynthesis PC(22:5(4Z,7Z,10Z,13Z,16Z)/15:0)	HMDB0001565;HMDB0000097	0.71796	0.733545	2	21	641
W1042	Phosphatidylcholine Biosynthesis PC(22:5(4Z,7Z,10Z,13Z,16Z)/16:0)	HMDB0001565;HMDB0000097	0.71796	0.733545	2	21	641
W1043	Phosphatidylcholine Biosynthesis PC(22:5(4Z,7Z,10Z,13Z,16Z)/16:1(9Z))	HMDB0001565;HMDB0000097	0.71796	0.733545	2	21	641
W1044	Phosphatidylcholine Biosynthesis PC(22:5(4Z,7Z,10Z,13Z,16Z)/18:0)	HMDB0001565;HMDB0000097	0.71796	0.733545	2	21	641
W1045	Phosphatidylcholine Biosynthesis PC(22:5(4Z,7Z,10Z,13Z,16Z)/18:1(11Z))	HMDB0001565;HMDB0000097	0.71796	0.733545	2	21	641
W1046	Phosphatidylcholine Biosynthesis PC(22:5(4Z,7Z,10Z,13Z,16Z)/18:1(9Z))	HMDB0001565;HMDB0000097	0.71796	0.733545	2	21	641
W1047	Phosphatidylcholine Biosynthesis PC(22:5(4Z,7Z,10Z,13Z,16Z)/18:2(9Z,12Z))	HMDB0001565;HMDB0000097	0.71796	0.733545	2	21	641
W1048	Phosphatidylcholine Biosynthesis PC(22:5(4Z,7Z,10Z,13Z,16Z)/18:3(6Z,9Z,12Z))	HMDB0001565;HMDB0000097	0.71796	0.733545	2	21	641
W1049	Phosphatidylcholine Biosynthesis PC(22:5(4Z,7Z,10Z,13Z,16Z)/18:3(9Z,12Z,15Z))	HMDB0001565;HMDB0000097	0.71796	0.733545	2	21	641
W1050	Phosphatidylcholine Biosynthesis PC(22:5(4Z,7Z,10Z,13Z,16Z)/18:4(6Z,9Z,12Z,15Z))	HMDB0001565;HMDB0000097	0.71796	0.733545	2	21	641
W1051	Phosphatidylcholine Biosynthesis PC(22:5(4Z,7Z,10Z,13Z,16Z)/20:0)	HMDB0001565;HMDB0000097	0.71796	0.733545	2	21	641
W1052	Phosphatidylcholine Biosynthesis PC(22:5(4Z,7Z,10Z,13Z,16Z)/20:1(11Z))	HMDB0001565;HMDB0000097	0.71796	0.733545	2	21	641
W1053	Phosphatidylcholine Biosynthesis PC(22:5(4Z,7Z,10Z,13Z,16Z)/20:2(11Z,14Z))	HMDB0001565;HMDB0000097	0.71796	0.733545	2	21	641
W1054	Phosphatidylcholine Biosynthesis PC(22:5(4Z,7Z,10Z,13Z,16Z)/20:3(5Z,8Z,11Z))	HMDB0001565;HMDB0000097	0.71796	0.733545	2	21	641
W1055	Phosphatidylcholine Biosynthesis PC(22:5(4Z,7Z,10Z,13Z,16Z)/20:3(8Z,11Z,14Z))	HMDB0001565;HMDB0000097	0.71796	0.733545	2	21	641
W1056	Phosphatidylcholine Biosynthesis PC(22:5(4Z,7Z,10Z,13Z,16Z)/20:4(5Z,8Z,11Z,14Z))	HMDB0001565;HMDB0000097	0.71796	0.733545	2	21	641
W1057	Phosphatidylcholine Biosynthesis PC(22:5(4Z,7Z,10Z,13Z,16Z)/20:4(8Z,11Z,14Z,17Z))	HMDB0001565;HMDB0000097	0.71796	0.733545	2	21	641
W1058	Phosphatidylcholine Biosynthesis PC(22:5(4Z,7Z,10Z,13Z,16Z)/20:5(5Z,8Z,11Z,14Z,17Z))	HMDB0001565;HMDB0000097	0.71796	0.733545	2	21	641
W1059	Phosphatidylcholine Biosynthesis PC(22:5(4Z,7Z,10Z,13Z,16Z)/22:0)	HMDB0001565;HMDB0000097	0.71796	0.733545	2	21	641
W1060	Phosphatidylcholine Biosynthesis PC(22:5(4Z,7Z,10Z,13Z,16Z)/22:1(13Z))	HMDB0001565;HMDB0000097	0.71796	0.733545	2	21	641
W1061	Phosphatidylcholine Biosynthesis PC(22:5(4Z,7Z,10Z,13Z,16Z)/22:2(13Z,16Z))	HMDB0001565;HMDB0000097	0.71796	0.733545	2	21	641
W1062	Phosphatidylcholine Biosynthesis PC(22:5(4Z,7Z,10Z,13Z,16Z)/22:4(7Z,10Z,13Z,16Z))	HMDB0001565;HMDB0000097	0.71796	0.733545	2	21	641
W1063	Phosphatidylcholine Biosynthesis PC(22:5(4Z,7Z,10Z,13Z,16Z)/22:5(4Z,7Z,10Z,13Z,16Z))	HMDB0001565;HMDB0000097	0.71796	0.733545	2	21	641
W1064	Phosphatidylcholine Biosynthesis PC(22:5(4Z,7Z,10Z,13Z,16Z)/22:5(7Z,10Z,13Z,16Z,19Z))	HMDB0001565;HMDB0000097	0.71796	0.733545	2	21	641
W1065	Phosphatidylcholine Biosynthesis PC(22:5(4Z,7Z,10Z,13Z,16Z)/22:6(4Z,7Z,10Z,13Z,16Z,19Z))	HMDB0001565;HMDB0000097	0.71796	0.733545	2	21	641
W1066	Phosphatidylcholine Biosynthesis PC(22:5(4Z,7Z,10Z,13Z,16Z)/24:0)	HMDB0001565;HMDB0000097	0.71796	0.733545	2	21	641
W1067	Phosphatidylcholine Biosynthesis PC(22:5(4Z,7Z,10Z,13Z,16Z)/24:1(15Z))	HMDB0001565;HMDB0000097	0.71796	0.733545	2	21	641
W1068	Phosphatidylcholine Biosynthesis PC(22:5(7Z,10Z,13Z,16Z,19Z)/14:0)	HMDB0001565;HMDB0000097	0.71796	0.733545	2	21	641
W1069	Phosphatidylcholine Biosynthesis PC(22:5(7Z,10Z,13Z,16Z,19Z)/14:1(9Z))	HMDB0001565;HMDB0000097	0.71796	0.733545	2	21	641
W1070	Phosphatidylcholine Biosynthesis PC(22:5(7Z,10Z,13Z,16Z,19Z)/15:0)	HMDB0001565;HMDB0000097	0.71796	0.733545	2	21	641
W1071	Phosphatidylcholine Biosynthesis PC(22:5(7Z,10Z,13Z,16Z,19Z)/16:0)	HMDB0001565;HMDB0000097	0.71796	0.733545	2	21	641
W1072	Phosphatidylcholine Biosynthesis PC(22:5(7Z,10Z,13Z,16Z,19Z)/16:1(9Z))	HMDB0001565;HMDB0000097	0.71796	0.733545	2	21	641
W1073	Phosphatidylcholine Biosynthesis PC(22:5(7Z,10Z,13Z,16Z,19Z)/18:0)	HMDB0001565;HMDB0000097	0.71796	0.733545	2	21	641
W1074	Phosphatidylcholine Biosynthesis PC(22:5(7Z,10Z,13Z,16Z,19Z)/18:1(11Z))	HMDB0001565;HMDB0000097	0.71796	0.733545	2	21	641
W1075	Phosphatidylcholine Biosynthesis PC(22:5(7Z,10Z,13Z,16Z,19Z)/18:1(9Z))	HMDB0001565;HMDB0000097	0.71796	0.733545	2	21	641
W1076	Phosphatidylcholine Biosynthesis PC(22:5(7Z,10Z,13Z,16Z,19Z)/18:2(9Z,12Z))	HMDB0001565;HMDB0000097	0.71796	0.733545	2	21	641
W1077	Phosphatidylcholine Biosynthesis PC(22:5(7Z,10Z,13Z,16Z,19Z)/18:3(6Z,9Z,12Z))	HMDB0001565;HMDB0000097	0.71796	0.733545	2	21	641
W1078	Phosphatidylcholine Biosynthesis PC(22:5(7Z,10Z,13Z,16Z,19Z)/18:3(9Z,12Z,15Z))	HMDB0001565;HMDB0000097	0.71796	0.733545	2	21	641
W1079	Phosphatidylcholine Biosynthesis PC(22:5(7Z,10Z,13Z,16Z,19Z)/18:4(6Z,9Z,12Z,15Z))	HMDB0001565;HMDB0000097	0.71796	0.733545	2	21	641
W1080	Phosphatidylcholine Biosynthesis PC(22:5(7Z,10Z,13Z,16Z,19Z)/20:0)	HMDB0001565;HMDB0000097	0.71796	0.733545	2	21	641
W1081	Phosphatidylcholine Biosynthesis PC(22:5(7Z,10Z,13Z,16Z,19Z)/20:1(11Z))	HMDB0001565;HMDB0000097	0.71796	0.733545	2	21	641
W1082	Phosphatidylcholine Biosynthesis PC(22:5(7Z,10Z,13Z,16Z,19Z)/20:2(11Z,14Z))	HMDB0001565;HMDB0000097	0.71796	0.733545	2	21	641
W1083	Phosphatidylcholine Biosynthesis PC(22:5(7Z,10Z,13Z,16Z,19Z)/20:3(5Z,8Z,11Z))	HMDB0001565;HMDB0000097	0.71796	0.733545	2	21	641
W1084	Phosphatidylcholine Biosynthesis PC(22:5(7Z,10Z,13Z,16Z,19Z)/20:3(8Z,11Z,14Z))	HMDB0001565;HMDB0000097	0.71796	0.733545	2	21	641
W1085	Phosphatidylcholine Biosynthesis PC(22:5(7Z,10Z,13Z,16Z,19Z)/20:4(5Z,8Z,11Z,14Z))	HMDB0001565;HMDB0000097	0.71796	0.733545	2	21	641
W1086	Phosphatidylcholine Biosynthesis PC(22:5(7Z,10Z,13Z,16Z,19Z)/20:4(8Z,11Z,14Z,17Z))	HMDB0001565;HMDB0000097	0.71796	0.733545	2	21	641
W1087	Phosphatidylcholine Biosynthesis PC(22:5(7Z,10Z,13Z,16Z,19Z)/20:5(5Z,8Z,11Z,14Z,17Z))	HMDB0001565;HMDB0000097	0.71796	0.733545	2	21	641
W1088	Phosphatidylcholine Biosynthesis PC(22:5(7Z,10Z,13Z,16Z,19Z)/22:0)	HMDB0001565;HMDB0000097	0.71796	0.733545	2	21	641
W1089	Phosphatidylcholine Biosynthesis PC(22:5(7Z,10Z,13Z,16Z,19Z)/22:1(13Z))	HMDB0001565;HMDB0000097	0.71796	0.733545	2	21	641
W1090	Phosphatidylcholine Biosynthesis PC(22:5(7Z,10Z,13Z,16Z,19Z)/22:2(13Z,16Z))	HMDB0001565;HMDB0000097	0.71796	0.733545	2	21	641
W1091	Phosphatidylcholine Biosynthesis PC(22:5(7Z,10Z,13Z,16Z,19Z)/22:4(7Z,10Z,13Z,16Z))	HMDB0001565;HMDB0000097	0.71796	0.733545	2	21	641
W1092	Phosphatidylcholine Biosynthesis PC(22:5(7Z,10Z,13Z,16Z,19Z)/22:5(4Z,7Z,10Z,13Z,16Z))	HMDB0001565;HMDB0000097	0.71796	0.733545	2	21	641
W1093	Phosphatidylcholine Biosynthesis PC(22:5(7Z,10Z,13Z,16Z,19Z)/22:5(7Z,10Z,13Z,16Z,19Z))	HMDB0001565;HMDB0000097	0.71796	0.733545	2	21	641
W1094	Phosphatidylcholine Biosynthesis PC(22:5(7Z,10Z,13Z,16Z,19Z)/22:6(4Z,7Z,10Z,13Z,16Z,19Z))	HMDB0001565;HMDB0000097	0.71796	0.733545	2	21	641
W1095	Phosphatidylcholine Biosynthesis PC(22:5(7Z,10Z,13Z,16Z,19Z)/24:0)	HMDB0001565;HMDB0000097	0.71796	0.733545	2	21	641
W1096	Phosphatidylcholine Biosynthesis PC(22:5(7Z,10Z,13Z,16Z,19Z)/24:1(15Z))	HMDB0001565;HMDB0000097	0.71796	0.733545	2	21	641
W1097	Phosphatidylcholine Biosynthesis PC(22:6(4Z,7Z,10Z,13Z,16Z,19Z)/14:0)	HMDB0001565;HMDB0000097	0.71796	0.733545	2	21	641
W1098	Phosphatidylcholine Biosynthesis PC(22:6(4Z,7Z,10Z,13Z,16Z,19Z)/14:1(9Z))	HMDB0001565;HMDB0000097	0.71796	0.733545	2	21	641
W1099	Phosphatidylcholine Biosynthesis PC(22:6(4Z,7Z,10Z,13Z,16Z,19Z)/15:0)	HMDB0001565;HMDB0000097	0.71796	0.733545	2	21	641
W1100	Phosphatidylcholine Biosynthesis PC(22:6(4Z,7Z,10Z,13Z,16Z,19Z)/16:0)	HMDB0001565;HMDB0000097	0.71796	0.733545	2	21	641
W1101	Phosphatidylcholine Biosynthesis PC(22:6(4Z,7Z,10Z,13Z,16Z,19Z)/16:1(9Z))	HMDB0001565;HMDB0000097	0.71796	0.733545	2	21	641
W1102	Phosphatidylcholine Biosynthesis PC(22:6(4Z,7Z,10Z,13Z,16Z,19Z)/18:0)	HMDB0001565;HMDB0000097	0.71796	0.733545	2	21	641
W1103	Phosphatidylcholine Biosynthesis PC(22:6(4Z,7Z,10Z,13Z,16Z,19Z)/18:1(11Z))	HMDB0001565;HMDB0000097	0.71796	0.733545	2	21	641
W1104	Phosphatidylcholine Biosynthesis PC(22:6(4Z,7Z,10Z,13Z,16Z,19Z)/18:1(9Z))	HMDB0001565;HMDB0000097	0.71796	0.733545	2	21	641
W1105	Phosphatidylcholine Biosynthesis PC(22:6(4Z,7Z,10Z,13Z,16Z,19Z)/18:2(9Z,12Z))	HMDB0001565;HMDB0000097	0.71796	0.733545	2	21	641
W1106	Phosphatidylcholine Biosynthesis PC(22:6(4Z,7Z,10Z,13Z,16Z,19Z)/18:3(6Z,9Z,12Z))	HMDB0001565;HMDB0000097	0.71796	0.733545	2	21	641
W1107	Phosphatidylcholine Biosynthesis PC(22:6(4Z,7Z,10Z,13Z,16Z,19Z)/18:3(9Z,12Z,15Z))	HMDB0001565;HMDB0000097	0.71796	0.733545	2	21	641
W1108	Phosphatidylcholine Biosynthesis PC(22:6(4Z,7Z,10Z,13Z,16Z,19Z)/18:4(6Z,9Z,12Z,15Z))	HMDB0001565;HMDB0000097	0.71796	0.733545	2	21	641
W1109	Phosphatidylcholine Biosynthesis PC(22:6(4Z,7Z,10Z,13Z,16Z,19Z)/20:0)	HMDB0001565;HMDB0000097	0.71796	0.733545	2	21	641
W1110	Phosphatidylcholine Biosynthesis PC(22:6(4Z,7Z,10Z,13Z,16Z,19Z)/20:1(11Z))	HMDB0001565;HMDB0000097	0.71796	0.733545	2	21	641
W1111	Phosphatidylcholine Biosynthesis PC(22:6(4Z,7Z,10Z,13Z,16Z,19Z)/20:2(11Z,14Z))	HMDB0001565;HMDB0000097	0.71796	0.733545	2	21	641
W1112	Phosphatidylcholine Biosynthesis PC(22:6(4Z,7Z,10Z,13Z,16Z,19Z)/20:3(5Z,8Z,11Z))	HMDB0001565;HMDB0000097	0.71796	0.733545	2	21	641
W1113	Phosphatidylcholine Biosynthesis PC(22:6(4Z,7Z,10Z,13Z,16Z,19Z)/20:3(8Z,11Z,14Z))	HMDB0001565;HMDB0000097	0.71796	0.733545	2	21	641
W1114	Phosphatidylcholine Biosynthesis PC(22:6(4Z,7Z,10Z,13Z,16Z,19Z)/20:4(5Z,8Z,11Z,14Z))	HMDB0001565;HMDB0000097	0.71796	0.733545	2	21	641
W1115	Phosphatidylcholine Biosynthesis PC(22:6(4Z,7Z,10Z,13Z,16Z,19Z)/20:4(8Z,11Z,14Z,17Z))	HMDB0001565;HMDB0000097	0.71796	0.733545	2	21	641
W1116	Phosphatidylcholine Biosynthesis PC(22:6(4Z,7Z,10Z,13Z,16Z,19Z)/20:5(5Z,8Z,11Z,14Z,17Z))	HMDB0001565;HMDB0000097	0.71796	0.733545	2	21	641
W1117	Phosphatidylcholine Biosynthesis PC(22:6(4Z,7Z,10Z,13Z,16Z,19Z)/22:0)	HMDB0001565;HMDB0000097	0.71796	0.733545	2	21	641
W1118	Phosphatidylcholine Biosynthesis PC(22:6(4Z,7Z,10Z,13Z,16Z,19Z)/22:1(13Z))	HMDB0001565;HMDB0000097	0.71796	0.733545	2	21	641
W1119	Phosphatidylcholine Biosynthesis PC(22:6(4Z,7Z,10Z,13Z,16Z,19Z)/22:2(13Z,16Z))	HMDB0001565;HMDB0000097	0.71796	0.733545	2	21	641
W1120	Phosphatidylcholine Biosynthesis PC(22:6(4Z,7Z,10Z,13Z,16Z,19Z)/22:4(7Z,10Z,13Z,16Z))	HMDB0001565;HMDB0000097	0.71796	0.733545	2	21	641
W1121	Phosphatidylcholine Biosynthesis PC(22:6(4Z,7Z,10Z,13Z,16Z,19Z)/22:5(4Z,7Z,10Z,13Z,16Z))	HMDB0001565;HMDB0000097	0.71796	0.733545	2	21	641
W1122	Phosphatidylcholine Biosynthesis PC(22:6(4Z,7Z,10Z,13Z,16Z,19Z)/22:5(7Z,10Z,13Z,16Z,19Z))	HMDB0001565;HMDB0000097	0.71796	0.733545	2	21	641
W1123	Phosphatidylcholine Biosynthesis PC(22:6(4Z,7Z,10Z,13Z,16Z,19Z)/22:6(4Z,7Z,10Z,13Z,16Z,19Z))	HMDB0001565;HMDB0000097	0.71796	0.733545	2	21	641
W1124	Phosphatidylcholine Biosynthesis PC(22:6(4Z,7Z,10Z,13Z,16Z,19Z)/24:0)	HMDB0001565;HMDB0000097	0.71796	0.733545	2	21	641
W1125	Phosphatidylcholine Biosynthesis PC(22:6(4Z,7Z,10Z,13Z,16Z,19Z)/24:1(15Z))	HMDB0001565;HMDB0000097	0.71796	0.733545	2	21	641
W1126	Phosphatidylcholine Biosynthesis PC(24:0/14:0)	HMDB0001565;HMDB0000097	0.71796	0.733545	2	21	641
W1127	Phosphatidylcholine Biosynthesis PC(24:0/14:1(9Z))	HMDB0001565;HMDB0000097	0.71796	0.733545	2	21	641
W1128	Phosphatidylcholine Biosynthesis PC(24:0/15:0)	HMDB0001565;HMDB0000097	0.71796	0.733545	2	21	641
W1129	Phosphatidylcholine Biosynthesis PC(24:0/16:0)	HMDB0001565;HMDB0000097	0.71796	0.733545	2	21	641
W1130	Phosphatidylcholine Biosynthesis PC(24:0/16:1(9Z))	HMDB0001565;HMDB0000097	0.71796	0.733545	2	21	641
W1131	Phosphatidylcholine Biosynthesis PC(24:0/18:0)	HMDB0001565;HMDB0000097	0.71796	0.733545	2	21	641
W1132	Phosphatidylcholine Biosynthesis PC(24:0/18:1(11Z))	HMDB0001565;HMDB0000097	0.71796	0.733545	2	21	641
W1133	Phosphatidylcholine Biosynthesis PC(24:0/18:1(9Z))	HMDB0001565;HMDB0000097	0.71796	0.733545	2	21	641
W1134	Phosphatidylcholine Biosynthesis PC(24:0/18:2(9Z,12Z))	HMDB0001565;HMDB0000097	0.71796	0.733545	2	21	641
W1135	Phosphatidylcholine Biosynthesis PC(24:0/18:3(6Z,9Z,12Z))	HMDB0001565;HMDB0000097	0.71796	0.733545	2	21	641
W1136	Phosphatidylcholine Biosynthesis PC(24:0/18:3(9Z,12Z,15Z))	HMDB0001565;HMDB0000097	0.71796	0.733545	2	21	641
W1137	Phosphatidylcholine Biosynthesis PC(24:0/18:4(6Z,9Z,12Z,15Z))	HMDB0001565;HMDB0000097	0.71796	0.733545	2	21	641
W1138	Phosphatidylcholine Biosynthesis PC(24:0/20:0)	HMDB0001565;HMDB0000097	0.71796	0.733545	2	21	641
W1139	Phosphatidylcholine Biosynthesis PC(24:0/20:1(11Z))	HMDB0001565;HMDB0000097	0.71796	0.733545	2	21	641
W1140	Phosphatidylcholine Biosynthesis PC(24:0/20:2(11Z,14Z))	HMDB0001565;HMDB0000097	0.71796	0.733545	2	21	641
[truncated: 193 more rows]

## Sheet: nonSevere-Health (metabolite)
	pathway	pathway_members	pval	fdr	n	N	set_enrichment_score
W297	Acetaminophen Metabolism Pathway	HMDB0001859;HMDB0010316;HMDB0059911	0.00340503	0.933182	3	17	1657.5
W34	Purine Metabolism	HMDB0000133;HMDB0000292;HMDB0000148;HMDB0000641;HMDB0000123;HMDB0000191;HMDB0000134;HMDB0000299;HMDB0000195;HMDB0000157;HMDB0000289;HMDB0000071;HMDB0000050;HMDB0000034	0.0140824	0.933182	14	74	5406
W102	Adenosine Deaminase Deficiency	HMDB0000133;HMDB0000292;HMDB0000148;HMDB0000641;HMDB0000123;HMDB0000191;HMDB0000134;HMDB0000299;HMDB0000195;HMDB0000157;HMDB0000289;HMDB0000071;HMDB0000050;HMDB0000034	0.0140824	0.933182	14	74	5406
W103	Adenylosuccinate Lyase Deficiency	HMDB0000133;HMDB0000292;HMDB0000148;HMDB0000641;HMDB0000123;HMDB0000191;HMDB0000134;HMDB0000299;HMDB0000195;HMDB0000157;HMDB0000289;HMDB0000071;HMDB0000050;HMDB0000034	0.0140824	0.933182	14	74	5406
W104	AICA-Ribosiduria	HMDB0000133;HMDB0000292;HMDB0000148;HMDB0000641;HMDB0000123;HMDB0000191;HMDB0000134;HMDB0000299;HMDB0000195;HMDB0000157;HMDB0000289;HMDB0000071;HMDB0000050;HMDB0000034	0.0140824	0.933182	14	74	5406
W131	Molybdenum Cofactor Deficiency	HMDB0000133;HMDB0000292;HMDB0000148;HMDB0000641;HMDB0000123;HMDB0000191;HMDB0000134;HMDB0000299;HMDB0000195;HMDB0000157;HMDB0000289;HMDB0000071;HMDB0000050;HMDB0000034	0.0140824	0.933182	14	74	5406
W136	Purine Nucleoside Phosphorylase Deficiency	HMDB0000133;HMDB0000292;HMDB0000148;HMDB0000641;HMDB0000123;HMDB0000191;HMDB0000134;HMDB0000299;HMDB0000195;HMDB0000157;HMDB0000289;HMDB0000071;HMDB0000050;HMDB0000034	0.0140824	0.933182	14	74	5406
W142	Xanthine Dehydrogenase Deficiency (Xanthinuria)	HMDB0000133;HMDB0000292;HMDB0000148;HMDB0000641;HMDB0000123;HMDB0000191;HMDB0000134;HMDB0000299;HMDB0000195;HMDB0000157;HMDB0000289;HMDB0000071;HMDB0000050;HMDB0000034	0.0140824	0.933182	14	74	5406
W206	Lesch-Nyhan Syndrome (LNS)	HMDB0000133;HMDB0000292;HMDB0000148;HMDB0000641;HMDB0000123;HMDB0000191;HMDB0000134;HMDB0000299;HMDB0000195;HMDB0000157;HMDB0000289;HMDB0000071;HMDB0000050;HMDB0000034	0.0140824	0.933182	14	74	5406
W207	Gout or Kelley-Seegmiller Syndrome	HMDB0000133;HMDB0000292;HMDB0000148;HMDB0000641;HMDB0000123;HMDB0000191;HMDB0000134;HMDB0000299;HMDB0000195;HMDB0000157;HMDB0000289;HMDB0000071;HMDB0000050;HMDB0000034	0.0140824	0.933182	14	74	5406
W214	Azathioprine Action Pathway	HMDB0000641;HMDB0000133;HMDB0000292;HMDB0000148;HMDB0000123;HMDB0000191;HMDB0000134;HMDB0000299;HMDB0000195;HMDB0000157;HMDB0000289;HMDB0000071;HMDB0000050;HMDB0000034	0.0140824	0.933182	14	96	5406
W215	Mercaptopurine Action Pathway	HMDB0000641;HMDB0000133;HMDB0000292;HMDB0000148;HMDB0000123;HMDB0000191;HMDB0000134;HMDB0000299;HMDB0000195;HMDB0000157;HMDB0000289;HMDB0000071;HMDB0000050;HMDB0000034	0.0140824	0.933182	14	94	5406
W217	Thioguanine Action Pathway	HMDB0000641;HMDB0000133;HMDB0000292;HMDB0000148;HMDB0000123;HMDB0000191;HMDB0000134;HMDB0000299;HMDB0000195;HMDB0000157;HMDB0000289;HMDB0000071;HMDB0000050;HMDB0000034	0.0140824	0.933182	14	95	5406
W239	Xanthinuria Type I	HMDB0000133;HMDB0000292;HMDB0000148;HMDB0000641;HMDB0000123;HMDB0000191;HMDB0000134;HMDB0000299;HMDB0000195;HMDB0000157;HMDB0000289;HMDB0000071;HMDB0000050;HMDB0000034	0.0140824	0.933182	14	74	5406
W240	Xanthinuria Type II	HMDB0000133;HMDB0000292;HMDB0000148;HMDB0000641;HMDB0000123;HMDB0000191;HMDB0000134;HMDB0000299;HMDB0000195;HMDB0000157;HMDB0000289;HMDB0000071;HMDB0000050;HMDB0000034	0.0140824	0.933182	14	74	5406
W259	Adenine Phosphoribosyltransferase Deficiency (APRT)	HMDB0000133;HMDB0000292;HMDB0000148;HMDB0000641;HMDB0000123;HMDB0000191;HMDB0000134;HMDB0000299;HMDB0000195;HMDB0000157;HMDB0000289;HMDB0000071;HMDB0000050;HMDB0000034	0.0140824	0.933182	14	74	5406
W260	Mitochondrial DNA Depletion Syndrome	HMDB0000133;HMDB0000292;HMDB0000148;HMDB0000641;HMDB0000123;HMDB0000191;HMDB0000134;HMDB0000299;HMDB0000195;HMDB0000157;HMDB0000289;HMDB0000071;HMDB0000050;HMDB0000034	0.0140824	0.933182	14	74	5406
W261	Myoadenylate Deaminase Deficiency	HMDB0000133;HMDB0000292;HMDB0000148;HMDB0000641;HMDB0000123;HMDB0000191;HMDB0000134;HMDB0000299;HMDB0000195;HMDB0000157;HMDB0000289;HMDB0000071;HMDB0000050;HMDB0000034	0.0140824	0.933182	14	74	5406
W18	Caffeine Metabolism	HMDB0001889;HMDB0001860;HMDB0010738;HMDB0001991;HMDB0011103	0.014639	0.933182	5	25	510.5
W32	Pyrimidine Metabolism	HMDB0000641;HMDB0000226;HMDB0000089;HMDB0000296;HMDB0000300;HMDB0000076;HMDB0000026;HMDB0000056;HMDB0000012;HMDB0000079;HMDB0003911	0.0179402	0.933182	11	59	4347.5
W106	beta-Ureidopropionase Deficiency	HMDB0000641;HMDB0000226;HMDB0000089;HMDB0000296;HMDB0000300;HMDB0000076;HMDB0000026;HMDB0000056;HMDB0000012;HMDB0000079;HMDB0003911	0.0179402	0.933182	11	59	4347.5
W110	Dihydropyrimidinase Deficiency	HMDB0000641;HMDB0000226;HMDB0000089;HMDB0000296;HMDB0000300;HMDB0000076;HMDB0000026;HMDB0000056;HMDB0000012;HMDB0000079;HMDB0003911	0.0179402	0.933182	11	59	4347.5
W130	MNGIE (Mitochondrial Neurogastrointestinal Encephalopathy)	HMDB0000641;HMDB0000226;HMDB0000089;HMDB0000296;HMDB0000300;HMDB0000076;HMDB0000026;HMDB0000056;HMDB0000012;HMDB0000079;HMDB0003911	0.0179402	0.933182	11	59	4347.5
W141	UMP Synthase Deficiency (Orotic Aciduria)	HMDB0000641;HMDB0000226;HMDB0000089;HMDB0000296;HMDB0000300;HMDB0000076;HMDB0000026;HMDB0000056;HMDB0000012;HMDB0000079;HMDB0003911	0.0179402	0.933182	11	59	4347.5
W15	Porphyrin Metabolism	HMDB0000123;HMDB0001008;HMDB0000054	0.0335855	0.933182	3	40	241.5
W188	Hereditary Coproporphyria (HCP)	HMDB0000123;HMDB0001008;HMDB0000054	0.0335855	0.933182	3	40	241.5
W189	Acute Intermittent Porphyria	HMDB0000123;HMDB0001008;HMDB0000054	0.0335855	0.933182	3	40	241.5
W190	Congenital Erythropoietic Porphyria (CEP) or Gunther Disease	HMDB0000123;HMDB0001008;HMDB0000054	0.0335855	0.933182	3	40	241.5
W191	Porphyria Variegata (PV)	HMDB0000123;HMDB0001008;HMDB0000054	0.0335855	0.933182	3	40	241.5
W13	Arginine and Proline Metabolism	HMDB0000904;HMDB0000214;HMDB0000191;HMDB0000052;HMDB0000134;HMDB0000517;HMDB0000148;HMDB0000208;HMDB0001301;HMDB0000162;HMDB0000725;HMDB0000254;HMDB0000123;HMDB0000128;HMDB0000064;HMDB0000294;HMDB0002273	0.0349587	0.933182	17	53	3319.5
W118	Guanidinoacetate Methyltransferase Deficiency (GAMT Deficiency)	HMDB0000904;HMDB0000214;HMDB0000191;HMDB0000052;HMDB0000134;HMDB0000517;HMDB0000148;HMDB0000208;HMDB0001301;HMDB0000162;HMDB0000725;HMDB0000254;HMDB0000123;HMDB0000128;HMDB0000064;HMDB0000294;HMDB0002273	0.0349587	0.933182	17	53	3319.5
W134	Prolidase Deficiency (PD)	HMDB0000904;HMDB0000214;HMDB0000191;HMDB0000052;HMDB0000134;HMDB0000517;HMDB0000148;HMDB0000208;HMDB0001301;HMDB0000162;HMDB0000725;HMDB0000254;HMDB0000123;HMDB0000128;HMDB0000064;HMDB0000294;HMDB0002273	0.0349587	0.933182	17	53	3319.5
W135	Prolinemia Type II	HMDB0000904;HMDB0000214;HMDB0000191;HMDB0000052;HMDB0000134;HMDB0000517;HMDB0000148;HMDB0000208;HMDB0001301;HMDB0000162;HMDB0000725;HMDB0000254;HMDB0000123;HMDB0000128;HMDB0000064;HMDB0000294;HMDB0002273	0.0349587	0.933182	17	53	3319.5
W202	Hyperprolinemia Type II	HMDB0000904;HMDB0000214;HMDB0000191;HMDB0000052;HMDB0000134;HMDB0000517;HMDB0000148;HMDB0000208;HMDB0001301;HMDB0000162;HMDB0000725;HMDB0000254;HMDB0000123;HMDB0000128;HMDB0000064;HMDB0000294;HMDB0002273	0.0349587	0.933182	17	53	3319.5
W203	Hyperprolinemia Type I	HMDB0000904;HMDB0000214;HMDB0000191;HMDB0000052;HMDB0000134;HMDB0000517;HMDB0000148;HMDB0000208;HMDB0001301;HMDB0000162;HMDB0000725;HMDB0000254;HMDB0000123;HMDB0000128;HMDB0000064;HMDB0000294;HMDB0002273	0.0349587	0.933182	17	53	3319.5
W204	Arginine: Glycine Amidinotransferase Deficiency (AGAT Deficiency)	HMDB0000904;HMDB0000214;HMDB0000191;HMDB0000052;HMDB0000134;HMDB0000517;HMDB0000148;HMDB0000208;HMDB0001301;HMDB0000162;HMDB0000725;HMDB0000254;HMDB0000123;HMDB0000128;HMDB0000064;HMDB0000294;HMDB0002273	0.0349587	0.933182	17	53	3319.5
W205	Ornithine Aminotransferase Deficiency (OAT Deficiency)	HMDB0000904;HMDB0000214;HMDB0000191;HMDB0000052;HMDB0000134;HMDB0000517;HMDB0000148;HMDB0000208;HMDB0001301;HMDB0000162;HMDB0000725;HMDB0000254;HMDB0000123;HMDB0000128;HMDB0000064;HMDB0000294;HMDB0002273	0.0349587	0.933182	17	53	3319.5
W235	Creatine Deficiency, Guanidinoacetate Methyltransferase Deficiency	HMDB0000904;HMDB0000214;HMDB0000191;HMDB0000052;HMDB0000134;HMDB0000517;HMDB0000148;HMDB0000208;HMDB0001301;HMDB0000162;HMDB0000725;HMDB0000254;HMDB0000123;HMDB0000128;HMDB0000064;HMDB0000294;HMDB0002273	0.0349587	0.933182	17	53	3319.5
W236	Hyperornithinemia with Gyrate Atrophy (HOGA)	HMDB0000904;HMDB0000214;HMDB0000191;HMDB0000052;HMDB0000134;HMDB0000517;HMDB0000148;HMDB0000208;HMDB0001301;HMDB0000162;HMDB0000725;HMDB0000254;HMDB0000123;HMDB0000128;HMDB0000064;HMDB0000294;HMDB0002273	0.0349587	0.933182	17	53	3319.5
W237	Hyperornithinemia-Hyperammonemia-Homocitrullinuria [HHH-syndrome]	HMDB0000904;HMDB0000214;HMDB0000191;HMDB0000052;HMDB0000134;HMDB0000517;HMDB0000148;HMDB0000208;HMDB0001301;HMDB0000162;HMDB0000725;HMDB0000254;HMDB0000123;HMDB0000128;HMDB0000064;HMDB0000294;HMDB0002273	0.0349587	0.933182	17	53	3319.5
W238	L-Arginine:Glycine Amidinotransferase Deficiency	HMDB0000904;HMDB0000214;HMDB0000191;HMDB0000052;HMDB0000134;HMDB0000517;HMDB0000148;HMDB0000208;HMDB0001301;HMDB0000162;HMDB0000725;HMDB0000254;HMDB0000123;HMDB0000128;HMDB0000064;HMDB0000294;HMDB0002273	0.0349587	0.933182	17	53	3319.5
W5	beta-Alanine Metabolism	HMDB0000056;HMDB0000479;HMDB0000177;HMDB0000191;HMDB0000026;HMDB0000076;HMDB0000300;HMDB0000208;HMDB0000148;HMDB0000210	0.0674864	0.933182	10	34	3731
W196	GABA-Transaminase Deficiency	HMDB0000056;HMDB0000479;HMDB0000177;HMDB0000191;HMDB0000026;HMDB0000076;HMDB0000300;HMDB0000208;HMDB0000148;HMDB0000210	0.0674864	0.933182	10	34	3731
W228	Carnosinuria, Carnosinemia	HMDB0000056;HMDB0000479;HMDB0000177;HMDB0000191;HMDB0000026;HMDB0000076;HMDB0000300;HMDB0000208;HMDB0000148;HMDB0000210	0.0674864	0.933182	10	34	3731
W2189	Androstenedione Metabolism	HMDB0002829;HMDB0004484	0.0865301	0.933182	2	24	166
W28	Sulfate/Sulfite Metabolism	HMDB0001425;HMDB0060015	0.0931582	0.933182	2	23	942
W256	Sulfite Oxidase Deficiency	HMDB0001425;HMDB0060015	0.0931582	0.933182	2	23	942
W45	Androgen and Estrogen Metabolism	HMDB0001425;HMDB0001032	0.108595	0.933182	2	32	925
W200	17-beta Hydroxysteroid Dehydrogenase III Deficiency	HMDB0001425;HMDB0001032	0.108595	0.933182	2	32	925
W286	Aromatase Deficiency	HMDB0001425;HMDB0001032	0.108595	0.933182	2	32	925
W25	Lysine Degradation	HMDB0000182;HMDB0000208;HMDB0000148;HMDB0000510	0.134338	0.933182	4	27	631
W150	Saccharopinuria/Hyperlysinemia II	HMDB0000182;HMDB0000208;HMDB0000148;HMDB0000510	0.134338	0.933182	4	27	631
W251	Hyperlysinemia I, Familial	HMDB0000182;HMDB0000208;HMDB0000148;HMDB0000510	0.134338	0.933182	4	27	631
W252	Hyperlysinemia II or Saccharopinuria	HMDB0000182;HMDB0000208;HMDB0000148;HMDB0000510	0.134338	0.933182	4	27	631
W290	Pyridoxine Dependency with Seizures	HMDB0000182;HMDB0000208;HMDB0000148;HMDB0000510	0.134338	0.933182	4	27	631
W324	2-Aminoadipic 2-Oxoadipic Aciduria	HMDB0000182;HMDB0000208;HMDB0000148;HMDB0000510	0.134338	0.933182	4	27	631
W155	Azithromycin Action Pathway	HMDB0000161;HMDB0000162;HMDB0000883;HMDB0000168;HMDB0000167;HMDB0000687;HMDB0000696;HMDB0000177;HMDB0000172	0.156401	0.933182	9	20	1819.5
W156	Clarithromycin Action Pathway	HMDB0000161;HMDB0000162;HMDB0000883;HMDB0000168;HMDB0000167;HMDB0000687;HMDB0000696;HMDB0000177;HMDB0000172	0.156401	0.933182	9	20	1819.5
W157	Clindamycin Action Pathway	HMDB0000161;HMDB0000162;HMDB0000883;HMDB0000168;HMDB0000167;HMDB0000687;HMDB0000696;HMDB0000177;HMDB0000172	0.156401	0.933182	9	20	1819.5
W158	Erythromycin Action Pathway	HMDB0000161;HMDB0000162;HMDB0000883;HMDB0000168;HMDB0000167;HMDB0000687;HMDB0000696;HMDB0000177;HMDB0000172	0.156401	0.933182	9	20	1819.5
W159	Roxithromycin Action Pathway	HMDB0000161;HMDB0000162;HMDB0000883;HMDB0000168;HMDB0000167;HMDB0000687;HMDB0000696;HMDB0000177;HMDB0000172	0.156401	0.933182	9	20	1819.5
W160	Telithromycin Action Pathway	HMDB0000161;HMDB0000162;HMDB0000883;HMDB0000168;HMDB0000167;HMDB0000687;HMDB0000696;HMDB0000177;HMDB0000172	0.156401	0.933182	9	20	1819.5
W161	Amikacin Action Pathway	HMDB0000161;HMDB0000162;HMDB0000883;HMDB0000168;HMDB0000167;HMDB0000687;HMDB0000696;HMDB0000177;HMDB0000172	0.156401	0.933182	9	20	1819.5
W162	Gentamicin Action Pathway	HMDB0000161;HMDB0000162;HMDB0000883;HMDB0000168;HMDB0000167;HMDB0000687;HMDB0000696;HMDB0000177;HMDB0000172	0.156401	0.933182	9	20	1819.5
W163	Kanamycin Action Pathway	HMDB0000161;HMDB0000162;HMDB0000883;HMDB0000168;HMDB0000167;HMDB0000687;HMDB0000696;HMDB0000177;HMDB0000172	0.156401	0.933182	9	20	1819.5
W164	Neomycin Action Pathway	HMDB0000161;HMDB0000162;HMDB0000883;HMDB0000168;HMDB0000167;HMDB0000687;HMDB0000696;HMDB0000177;HMDB0000172	0.156401	0.933182	9	20	1819.5
W165	Netilmicin Action Pathway	HMDB0000161;HMDB0000162;HMDB0000883;HMDB0000168;HMDB0000167;HMDB0000687;HMDB0000696;HMDB0000177;HMDB0000172	0.156401	0.933182	9	20	1819.5
W166	Spectinomycin Action Pathway	HMDB0000161;HMDB0000162;HMDB0000883;HMDB0000168;HMDB0000167;HMDB0000687;HMDB0000696;HMDB0000177;HMDB0000172	0.156401	0.933182	9	20	1819.5
W167	Streptomycin Action Pathway	HMDB0000161;HMDB0000162;HMDB0000883;HMDB0000168;HMDB0000167;HMDB0000687;HMDB0000696;HMDB0000177;HMDB0000172	0.156401	0.933182	9	20	1819.5
W168	Clomocycline Action Pathway	HMDB0000161;HMDB0000162;HMDB0000883;HMDB0000168;HMDB0000167;HMDB0000687;HMDB0000696;HMDB0000177;HMDB0000172	0.156401	0.933182	9	20	1819.5
W170	Demeclocycline Action Pathway	HMDB0000161;HMDB0000162;HMDB0000883;HMDB0000168;HMDB0000167;HMDB0000687;HMDB0000696;HMDB0000177;HMDB0000172	0.156401	0.933182	9	20	1819.5
W171	Doxycycline Action Pathway	HMDB0000161;HMDB0000162;HMDB0000883;HMDB0000168;HMDB0000167;HMDB0000687;HMDB0000696;HMDB0000177;HMDB0000172	0.156401	0.933182	9	20	1819.5
W172	Minocycline Action Pathway	HMDB0000161;HMDB0000162;HMDB0000883;HMDB0000168;HMDB0000167;HMDB0000687;HMDB0000696;HMDB0000177;HMDB0000172	0.156401	0.933182	9	20	1819.5
W173	Oxytetracycline Action Pathway	HMDB0000161;HMDB0000162;HMDB0000883;HMDB0000168;HMDB0000167;HMDB0000687;HMDB0000696;HMDB0000177;HMDB0000172	0.156401	0.933182	9	20	1819.5
W174	Tetracycline Action Pathway	HMDB0000161;HMDB0000162;HMDB0000883;HMDB0000168;HMDB0000167;HMDB0000687;HMDB0000696;HMDB0000177;HMDB0000172	0.156401	0.933182	9	20	1819.5
W175	Lymecycline Action Pathway	HMDB0000161;HMDB0000162;HMDB0000883;HMDB0000168;HMDB0000167;HMDB0000687;HMDB0000696;HMDB0000177;HMDB0000172	0.156401	0.933182	9	20	1819.5
W318	Tobramycin Action Pathway	HMDB0000161;HMDB0000162;HMDB0000883;HMDB0000168;HMDB0000167;HMDB0000687;HMDB0000696;HMDB0000177;HMDB0000172	0.156401	0.933182	9	20	1819.5
W319	Tigecycline Action Pathway	HMDB0000161;HMDB0000162;HMDB0000883;HMDB0000168;HMDB0000167;HMDB0000687;HMDB0000696;HMDB0000177;HMDB0000172	0.156401	0.933182	9	20	1819.5
W320	Arbekacin Action Pathway	HMDB0000161;HMDB0000162;HMDB0000883;HMDB0000168;HMDB0000167;HMDB0000687;HMDB0000696;HMDB0000177;HMDB0000172	0.156401	0.933182	9	20	1819.5
W321	Paromomycin Action Pathway	HMDB0000161;HMDB0000162;HMDB0000883;HMDB0000168;HMDB0000167;HMDB0000687;HMDB0000696;HMDB0000177;HMDB0000172	0.156401	0.933182	9	20	1819.5
W330	Rolitetracycline Action Pathway	HMDB0000161;HMDB0000162;HMDB0000883;HMDB0000168;HMDB0000167;HMDB0000687;HMDB0000696;HMDB0000177;HMDB0000172	0.156401	0.933182	9	20	1819.5
W331	Methacycline Action Pathway	HMDB0000161;HMDB0000162;HMDB0000883;HMDB0000168;HMDB0000167;HMDB0000687;HMDB0000696;HMDB0000177;HMDB0000172	0.156401	0.933182	9	20	1819.5
W332	Lincomycin Action Pathway	HMDB0000161;HMDB0000162;HMDB0000883;HMDB0000168;HMDB0000167;HMDB0000687;HMDB0000696;HMDB0000177;HMDB0000172	0.156401	0.933182	9	20	1819.5
W333	Chloramphenicol Action Pathway	HMDB0000161;HMDB0000162;HMDB0000883;HMDB0000168;HMDB0000167;HMDB0000687;HMDB0000696;HMDB0000177;HMDB0000172	0.156401	0.933182	9	20	1819.5
W334	Troleandomycin Action Pathway	HMDB0000161;HMDB0000162;HMDB0000883;HMDB0000168;HMDB0000167;HMDB0000687;HMDB0000696;HMDB0000177;HMDB0000172	0.156401	0.933182	9	20	1819.5
W335	Josamycin Action Pathway	HMDB0000161;HMDB0000162;HMDB0000883;HMDB0000168;HMDB0000167;HMDB0000687;HMDB0000696;HMDB0000177;HMDB0000172	0.156401	0.933182	9	20	1819.5
W24	Bile Acid Biosynthesis	HMDB0000251;HMDB0000951;HMDB0000123;HMDB0000637;HMDB0000138;HMDB0000619;HMDB0000518;HMDB0000067;HMDB0000220;HMDB0012453;HMDB0012454;HMDB0012458;HMDB0000896;HMDB0000631	0.163265	0.933182	14	64	4758
W177	Congenital Bile Acid Synthesis Defect Type II	HMDB0000251;HMDB0000951;HMDB0000123;HMDB0000637;HMDB0000138;HMDB0000619;HMDB0000518;HMDB0000067;HMDB0000220;HMDB0012453;HMDB0012454;HMDB0012458;HMDB0000896;HMDB0000631	0.163265	0.933182	14	64	4758
W178	Cerebrotendinous Xanthomatosis (CTX)	HMDB0000251;HMDB0000951;HMDB0000123;HMDB0000637;HMDB0000138;HMDB0000619;HMDB0000518;HMDB0000067;HMDB0000220;HMDB0012453;HMDB0012454;HMDB0012458;HMDB0000896;HMDB0000631	0.163265	0.933182	14	64	4758
W179	Zellweger Syndrome	HMDB0000251;HMDB0000951;HMDB0000123;HMDB0000637;HMDB0000138;HMDB0000619;HMDB0000518;HMDB0000067;HMDB0000220;HMDB0012453;HMDB0012454;HMDB0012458;HMDB0000896;HMDB0000631	0.163265	0.933182	14	64	4758
W180	Familial Hypercholanemia (FHCA)	HMDB0000251;HMDB0000951;HMDB0000123;HMDB0000637;HMDB0000138;HMDB0000619;HMDB0000518;HMDB0000067;HMDB0000220;HMDB0012453;HMDB0012454;HMDB0012458;HMDB0000896;HMDB0000631	0.163265	0.933182	14	64	4758
W181	Congenital Bile Acid Synthesis Defect Type III	HMDB0000251;HMDB0000951;HMDB0000123;HMDB0000637;HMDB0000138;HMDB0000619;HMDB0000518;HMDB0000067;HMDB0000220;HMDB0012453;HMDB0012454;HMDB0012458;HMDB0000896;HMDB0000631	0.163265	0.933182	14	64	4758
W325	27-Hydroxylase Deficiency	HMDB0000251;HMDB0000951;HMDB0000123;HMDB0000637;HMDB0000138;HMDB0000619;HMDB0000518;HMDB0000067;HMDB0000220;HMDB0012453;HMDB0012454;HMDB0012458;HMDB0000896;HMDB0000631	0.163265	0.933182	14	64	4758
W29	Galactose Metabolism	HMDB0000169;HMDB0000211;HMDB0000131;HMDB0000660;HMDB0000122	0.169915	0.933182	5	36	1892.5
W113	Galactosemia	HMDB0000169;HMDB0000211;HMDB0000131;HMDB0000660;HMDB0000122	0.169915	0.933182	5	36	1892.5
W50	Arachidonic Acid Metabolism	HMDB0001085;HMDB0000148;HMDB0003876;HMDB0011134;HMDB0001043	0.171639	0.933182	5	71	899.5
W51	Piroxicam Action Pathway	HMDB0001085;HMDB0000148;HMDB0003876;HMDB0011134;HMDB0001043	0.171639	0.933182	5	72	899.5
W55	Acetylsalicylic Acid Action Pathway	HMDB0001085;HMDB0000148;HMDB0003876;HMDB0011134;HMDB0001043	0.171639	0.933182	5	72	899.5
W56	Etodolac Action Pathway	HMDB0001085;HMDB0000148;HMDB0003876;HMDB0011134;HMDB0001043	0.171639	0.933182	5	72	899.5
W57	Ketoprofen Action Pathway	HMDB0001085;HMDB0000148;HMDB0003876;HMDB0011134;HMDB0001043	0.171639	0.933182	5	72	899.5
W58	Ibuprofen Action Pathway	HMDB0001085;HMDB0000148;HMDB0003876;HMDB0011134;HMDB0001043	0.171639	0.933182	5	81	899.5
W59	Rofecoxib Action Pathway	HMDB0001085;HMDB0000148;HMDB0003876;HMDB0011134;HMDB0001043	0.171639	0.933182	5	72	899.5
W63	Diclofenac Action Pathway	HMDB0001085;HMDB0000148;HMDB0003876;HMDB0011134;HMDB0001043	0.171639	0.933182	5	72	899.5
W64	Sulindac Action Pathway	HMDB0001085;HMDB0000148;HMDB0003876;HMDB0011134;HMDB0001043	0.171639	0.933182	5	72	899.5
W65	Celecoxib Action Pathway	HMDB0001085;HMDB0000148;HMDB0003876;HMDB0011134;HMDB0001043	0.171639	0.933182	5	79	899.5
W67	Ketorolac Action Pathway	HMDB0001085;HMDB0000148;HMDB0003876;HMDB0011134;HMDB0001043	0.171639	0.933182	5	72	899.5
W69	Suprofen Action Pathway	HMDB0001085;HMDB0000148;HMDB0003876;HMDB0011134;HMDB0001043	0.171639	0.933182	5	72	899.5
W70	Bromfenac Action Pathway	HMDB0001085;HMDB0000148;HMDB0003876;HMDB0011134;HMDB0001043	0.171639	0.933182	5	72	899.5
W72	Indomethacin Action Pathway	HMDB0001085;HMDB0000148;HMDB0003876;HMDB0011134;HMDB0001043	0.171639	0.933182	5	72	899.5
W74	Meloxicam Action Pathway	HMDB0001085;HMDB0000148;HMDB0003876;HMDB0011134;HMDB0001043	0.171639	0.933182	5	72	899.5
W76	Mefenamic Acid Action Pathway	HMDB0001085;HMDB0000148;HMDB0003876;HMDB0011134;HMDB0001043	0.171639	0.933182	5	72	899.5
W78	Oxaprozin Action Pathway	HMDB0001085;HMDB0000148;HMDB0003876;HMDB0011134;HMDB0001043	0.171639	0.933182	5	72	899.5
W79	Nabumetone Action Pathway	HMDB0001085;HMDB0000148;HMDB0003876;HMDB0011134;HMDB0001043	0.171639	0.933182	5	72	899.5
W81	Valdecoxib Action Pathway	HMDB0001085;HMDB0000148;HMDB0003876;HMDB0011134;HMDB0001043	0.171639	0.933182	5	72	899.5
W83	Naproxen Action Pathway	HMDB0001085;HMDB0000148;HMDB0003876;HMDB0011134;HMDB0001043	0.171639	0.933182	5	72	899.5
W169	Diflunisal Action Pathway	HMDB0001085;HMDB0000148;HMDB0003876;HMDB0011134;HMDB0001043	0.171639	0.933182	5	72	899.5
W198	Leukotriene C4 Synthesis Deficiency	HMDB0001085;HMDB0000148;HMDB0003876;HMDB0011134;HMDB0001043	0.171639	0.933182	5	71	899.5
W299	Antipyrine Action Pathway	HMDB0001085;HMDB0000148;HMDB0003876;HMDB0011134;HMDB0001043	0.171639	0.933182	5	72	899.5
W300	Antrafenine Action Pathway	HMDB0001085;HMDB0000148;HMDB0003876;HMDB0011134;HMDB0001043	0.171639	0.933182	5	72	899.5
W301	Carprofen Action Pathway	HMDB0001085;HMDB0000148;HMDB0003876;HMDB0011134;HMDB0001043	0.171639	0.933182	5	72	899.5
W302	Etoricoxib Action Pathway	HMDB0001085;HMDB0000148;HMDB0003876;HMDB0011134;HMDB0001043	0.171639	0.933182	5	72	899.5
W303	Fenoprofen Action Pathway	HMDB0001085;HMDB0000148;HMDB0003876;HMDB0011134;HMDB0001043	0.171639	0.933182	5	72	899.5
W304	Flurbiprofen Action Pathway	HMDB0001085;HMDB0000148;HMDB0003876;HMDB0011134;HMDB0001043	0.171639	0.933182	5	72	899.5
W305	Magnesium Salicylate Action Pathway	HMDB0001085;HMDB0000148;HMDB0003876;HMDB0011134;HMDB0001043	0.171639	0.933182	5	72	899.5
W306	Lumiracoxib Action Pathway	HMDB0001085;HMDB0000148;HMDB0003876;HMDB0011134;HMDB0001043	0.171639	0.933182	5	72	899.5
W307	Lornoxicam Action Pathway	HMDB0001085;HMDB0000148;HMDB0003876;HMDB0011134;HMDB0001043	0.171639	0.933182	5	72	899.5
W308	Phenylbutazone Action Pathway	HMDB0001085;HMDB0000148;HMDB0003876;HMDB0011134;HMDB0001043	0.171639	0.933182	5	72	899.5
W309	Nepafenac Action Pathway	HMDB0001085;HMDB0000148;HMDB0003876;HMDB0011134;HMDB0001043	0.171639	0.933182	5	72	899.5
W310	Trisalicylate-Choline Action Pathway	HMDB0001085;HMDB0000148;HMDB0003876;HMDB0011134;HMDB0001043	0.171639	0.933182	5	72	899.5
W311	Tolmetin Action Pathway	HMDB0001085;HMDB0000148;HMDB0003876;HMDB0011134;HMDB0001043	0.171639	0.933182	5	72	899.5
W312	Tiaprofenic Acid Action Pathway	HMDB0001085;HMDB0000148;HMDB0003876;HMDB0011134;HMDB0001043	0.171639	0.933182	5	72	899.5
W313	Tenoxicam Action Pathway	HMDB0001085;HMDB0000148;HMDB0003876;HMDB0011134;HMDB0001043	0.171639	0.933182	5	72	899.5
W314	Salsalate Action Pathway	HMDB0001085;HMDB0000148;HMDB0003876;HMDB0011134;HMDB0001043	0.171639	0.933182	5	72	899.5
W315	Salicylate-Sodium Action Pathway	HMDB0001085;HMDB0000148;HMDB0003876;HMDB0011134;HMDB0001043	0.171639	0.933182	5	72	899.5
W316	Salicylic Acid Action Pathway	HMDB0001085;HMDB0000148;HMDB0003876;HMDB0011134;HMDB0001043	0.171639	0.933182	5	72	899.5
W43	Fructose and Mannose Degradation	HMDB0000660;HMDB0000169	0.195768	0.933182	2	32	854
W283	Fructosuria	HMDB0000660;HMDB0000169	0.195768	0.933182	2	32	854
W329	Fructose Intolerance, Hereditary	HMDB0000660;HMDB0000169	0.195768	0.933182	2	32	854
W21	Valine, Leucine, and Isoleucine Degradation	HMDB0000687;HMDB0000695;HMDB0000883;HMDB0000019;HMDB0000023;HMDB0000202;HMDB0000172;HMDB0000491;HMDB0000208;HMDB0000148;HMDB0000254	0.227953	0.933182	11	60	2417.5
W96	2-Methyl-3-hydroxybutryl-CoA Dehydrogenase Deficiency	HMDB0000687;HMDB0000695;HMDB0000883;HMDB0000019;HMDB0000023;HMDB0000202;HMDB0000172;HMDB0000491;HMDB0000208;HMDB0000148;HMDB0000254	0.227953	0.933182	11	60	2417.5
W97	3-Hydroxy-3-methylglutaryl-CoA Lyase Deficiency	HMDB0000687;HMDB0000695;HMDB0000883;HMDB0000019;HMDB0000023;HMDB0000202;HMDB0000172;HMDB0000491;HMDB0000208;HMDB0000148;HMDB0000254	0.227953	0.933182	11	60	2417.5
W98	3-Methylglutaconic Aciduria Type I	HMDB0000687;HMDB0000695;HMDB0000883;HMDB0000019;HMDB0000023;HMDB0000202;HMDB0000172;HMDB0000491;HMDB0000208;HMDB0000148;HMDB0000254	0.227953	0.933182	11	60	2417.5
W99	3-Methylglutaconic Aciduria Type III	HMDB0000687;HMDB0000695;HMDB0000883;HMDB0000019;HMDB0000023;HMDB0000202;HMDB0000172;HMDB0000491;HMDB0000208;HMDB0000148;HMDB0000254	0.227953	0.933182	11	60	2417.5
W100	3-Methylglutaconic Aciduria Type IV	HMDB0000687;HMDB0000695;HMDB0000883;HMDB0000019;HMDB0000023;HMDB0000202;HMDB0000172;HMDB0000491;HMDB0000208;HMDB0000148;HMDB0000254	0.227953	0.933182	11	60	2417.5
W107	beta-Ketothiolase Deficiency	HMDB0000687;HMDB0000695;HMDB0000883;HMDB0000019;HMDB0000023;HMDB0000202;HMDB0000172;HMDB0000491;HMDB0000208;HMDB0000148;HMDB0000254	0.227953	0.933182	11	60	2417.5
W127	Maple Syrup Urine Disease	HMDB0000687;HMDB0000695;HMDB0000883;HMDB0000019;HMDB0000023;HMDB0000202;HMDB0000172;HMDB0000491;HMDB0000208;HMDB0000148;HMDB0000254	0.227953	0.933182	11	60	2417.5
W128	Methylmalonic Aciduria	HMDB0000687;HMDB0000695;HMDB0000883;HMDB0000019;HMDB0000023;HMDB0000202;HMDB0000172;HMDB0000491;HMDB0000208;HMDB0000148;HMDB0000254	0.227953	0.933182	11	60	2417.5
W147	Propionic Acidemia	HMDB0000687;HMDB0000695;HMDB0000883;HMDB0000019;HMDB0000023;HMDB0000202;HMDB0000172;HMDB0000491;HMDB0000208;HMDB0000148;HMDB0000254	0.227953	0.933182	11	60	2417.5
W148	3-Methylcrotonyl-CoA Carboxylase Deficiency Type I	HMDB0000687;HMDB0000695;HMDB0000883;HMDB0000019;HMDB0000023;HMDB0000202;HMDB0000172;HMDB0000491;HMDB0000208;HMDB0000148;HMDB0000254	0.227953	0.933182	11	60	2417.5
W149	Isovaleric Aciduria	HMDB0000687;HMDB0000695;HMDB0000883;HMDB0000019;HMDB0000023;HMDB0000202;HMDB0000172;HMDB0000491;HMDB0000208;HMDB0000148;HMDB0000254	0.227953	0.933182	11	60	2417.5
W211	Methylmalonate Semialdehyde Dehydrogenase Deficiency	HMDB0000687;HMDB0000695;HMDB0000883;HMDB0000019;HMDB0000023;HMDB0000202;HMDB0000172;HMDB0000491;HMDB0000208;HMDB0000148;HMDB0000254	0.227953	0.933182	11	60	2417.5
W245	3-Hydroxyisobutyric Acid Dehydrogenase Deficiency	HMDB0000687;HMDB0000695;HMDB0000883;HMDB0000019;HMDB0000023;HMDB0000202;HMDB0000172;HMDB0000491;HMDB0000208;HMDB0000148;HMDB0000254	0.227953	0.933182	11	60	2417.5
W246	3-Hydroxyisobutyric Aciduria	HMDB0000687;HMDB0000695;HMDB0000883;HMDB0000019;HMDB0000023;HMDB0000202;HMDB0000172;HMDB0000491;HMDB0000208;HMDB0000148;HMDB0000254	0.227953	0.933182	11	60	2417.5
W247	Isobutyryl-CoA Dehydrogenase Deficiency	HMDB0000687;HMDB0000695;HMDB0000883;HMDB0000019;HMDB0000023;HMDB0000202;HMDB0000172;HMDB0000491;HMDB0000208;HMDB0000148;HMDB0000254	0.227953	0.933182	11	60	2417.5
W248	Isovaleric Acidemia	HMDB0000687;HMDB0000695;HMDB0000883;HMDB0000019;HMDB0000023;HMDB0000202;HMDB0000172;HMDB0000491;HMDB0000208;HMDB0000148;HMDB0000254	0.227953	0.933182	11	60	2417.5
W12	Alpha Linolenic Acid and Linoleic Acid Metabolism	HMDB0001388;HMDB0006547;HMDB0000673;HMDB0001999;HMDB0002007;HMDB0001043;HMDB0002226;HMDB0002183	0.252532	0.933182	8	18	1706
W219	Phytanic Acid Peroxisomal Oxidation	HMDB0000801;HMDB0000208;HMDB0000254	0.254581	0.933182	3	24	517.5
W220	Refsum Disease	HMDB0000801;HMDB0000208;HMDB0000254	0.254581	0.933182	3	24	517.5
W223	Carnitine Synthesis	HMDB0000182;HMDB0001325;HMDB0000208;HMDB0000254;HMDB0000123;HMDB0001161;HMDB0000062	0.258499	0.933182	7	20	1467.5
W46	Ketone Body Metabolism	HMDB0000254;HMDB0000011	0.259599	0.933182	2	13	816
W288	Succinyl CoA: 3-Ketoacid CoA Transferase Deficiency	HMDB0000254;HMDB0000011	0.259599	0.933182	2	13	816
W3	Glycine and Serine Metabolism	HMDB0000243;HMDB0000123;HMDB0000092;HMDB0000271;HMDB0000187;HMDB0000161;HMDB0000517;HMDB0000128;HMDB0000064;HMDB0000043;HMDB0000696;HMDB0000139;HMDB0000148;HMDB0000208;HMDB0000099;HMDB0000574	0.26015	0.933182	16	56	3727
W111	Dihydropyrimidine Dehydrogenase Deficiency (DHPD)	HMDB0000243;HMDB0000123;HMDB0000092;HMDB0000271;HMDB0000187;HMDB0000161;HMDB0000517;HMDB0000128;HMDB0000064;HMDB0000043;HMDB0000696;HMDB0000139;HMDB0000148;HMDB0000208;HMDB0000099;HMDB0000574	0.26015	0.933182	16	56	3727
W145	Non-Ketotic Hyperglycinemia	HMDB0000243;HMDB0000123;HMDB0000092;HMDB0000271;HMDB0000187;HMDB0000161;HMDB0000517;HMDB0000128;HMDB0000064;HMDB0000043;HMDB0000696;HMDB0000139;HMDB0000148;HMDB0000208;HMDB0000099;HMDB0000574	0.26015	0.933182	16	56	3727
W152	Dimethylglycine Dehydrogenase Deficiency	HMDB0000243;HMDB0000123;HMDB0000092;HMDB0000271;HMDB0000187;HMDB0000161;HMDB0000517;HMDB0000128;HMDB0000064;HMDB0000043;HMDB0000696;HMDB0000139;HMDB0000148;HMDB0000208;HMDB0000099;HMDB0000574	0.26015	0.933182	16	112	3727
W154	Sarcosinemia	HMDB0000243;HMDB0000123;HMDB0000092;HMDB0000271;HMDB0000187;HMDB0000161;HMDB0000517;HMDB0000128;HMDB0000064;HMDB0000043;HMDB0000696;HMDB0000139;HMDB0000148;HMDB0000208;HMDB0000099;HMDB0000574	0.26015	0.933182	16	56	3727
W227	Hyperglycinemia, Non-Ketotic	HMDB0000243;HMDB0000123;HMDB0000092;HMDB0000271;HMDB0000187;HMDB0000161;HMDB0000517;HMDB0000128;HMDB0000064;HMDB0000043;HMDB0000696;HMDB0000139;HMDB0000148;HMDB0000208;HMDB0000099;HMDB0000574	0.26015	0.933182	16	56	3727
W326	3-Phosphoglycerate Dehydrogenase Deficiency	HMDB0000243;HMDB0000123;HMDB0000092;HMDB0000271;HMDB0000187;HMDB0000161;HMDB0000517;HMDB0000128;HMDB0000064;HMDB0000043;HMDB0000696;HMDB0000139;HMDB0000148;HMDB0000208;HMDB0000099;HMDB0000574	0.26015	0.933182	16	56	3727
W36	Beta Oxidation of Very Long Chain Fatty Acids	HMDB0000638;HMDB0000062;HMDB0000201	0.260586	0.933182	3	14	1152.5
W243	Adrenoleukodystrophy, X-Linked	HMDB0000638;HMDB0000062;HMDB0000201	0.260586	0.933182	3	14	1152.5
W244	Carnitine-Acylcarnitine Translocase Deficiency	HMDB0000638;HMDB0000062;HMDB0000201	0.260586	0.933182	3	14	1152.5
W49	Retinol Metabolism	HMDB0000086;HMDB0000305	0.268965	0.933182	2	33	305
W183	Vitamin A Deficiency	HMDB0000086;HMDB0000305	0.268965	0.933182	2	33	305
W434	Phosphatidylcholine Biosynthesis PC(16:0/16:0)	HMDB0001565;HMDB0000097;HMDB0000564	0.271329	0.933182	3	21	1145.5
W448	Phosphatidylcholine Biosynthesis PC(16:0/20:4(5Z,8Z,11Z,14Z))	HMDB0001565;HMDB0000097;HMDB0007982	0.283974	0.933182	3	21	1137.5
W506	Phosphatidylcholine Biosynthesis PC(18:0/20:4(5Z,8Z,11Z,14Z))	HMDB0001565;HMDB0000097;HMDB0009003;HMDB0008048	0.287066	0.933182	4	21	1461
W33	Nicotinate and Nicotinamide Metabolism	HMDB0001406;HMDB0000699;HMDB0004193;HMDB0000855;HMDB0000232;HMDB0000641;HMDB0000148	0.327822	0.933182	7	38	2373.5
W37	Alanine Metabolism	HMDB0000161;HMDB0000208;HMDB0000148;HMDB0000243;HMDB0000123	0.32965	0.933182	5	17	1041.5
W176	Lactic Acidemia	HMDB0000161;HMDB0000208;HMDB0000148;HMDB0000243;HMDB0000123	0.32965	0.933182	5	17	1041.5
W195	Pyruvate Carboxylase Deficiency	HMDB0000161;HMDB0000208;HMDB0000148;HMDB0000243;HMDB0000123	0.32965	0.933182	5	17	1041.5
W197	Primary Hyperoxaluria Type I	HMDB0000161;HMDB0000208;HMDB0000148;HMDB0000243;HMDB0000123	0.32965	0.933182	5	17	1041.5
W42	Tryptophan Metabolism	HMDB0000929;HMDB0001200;HMDB0004089;HMDB0000161;HMDB0000684;HMDB0001123;HMDB0000715;HMDB0000208;HMDB0000148;HMDB0000881;HMDB0000232;HMDB0000259;HMDB0000763;HMDB0000197	0.333627	0.933182	14	61	4497
W438	Phosphatidylcholine Biosynthesis PC(16:0/18:1(9Z))	HMDB0001565;HMDB0000097;HMDB0007972	0.35126	0.933182	3	21	1098.5
W	Citrullinemia Type I	HMDB0000641;HMDB0000161;HMDB0000208;HMDB0000148;HMDB0000243;HMDB0000191;HMDB0000214;HMDB0000904;HMDB0000517;HMDB0000294;HMDB0000052;HMDB0000134	0.371445	0.933182	12	28	2843
W1	Carbamoyl Phosphate Synthetase Deficiency	HMDB0000641;HMDB0000161;HMDB0000208;HMDB0000148;HMDB0000243;HMDB0000191;HMDB0000214;HMDB0000904;HMDB0000517;HMDB0000294;HMDB0000052;HMDB0000134	0.371445	0.933182	12	28	2843
W2	Argininosuccinic Aciduria	HMDB0000641;HMDB0000161;HMDB0000208;HMDB0000148;HMDB0000243;HMDB0000191;HMDB0000214;HMDB0000904;HMDB0000517;HMDB0000294;HMDB0000052;HMDB0000134	0.371445	0.933182	12	28	2843
W40	Urea Cycle	HMDB0000641;HMDB0000161;HMDB0000208;HMDB0000148;HMDB0000243;HMDB0000191;HMDB0000214;HMDB0000904;HMDB0000517;HMDB0000294;HMDB0000052;HMDB0000134	0.371445	0.933182	12	28	2843
W132	Ornithine Transcarbamylase Deficiency (OTC Deficiency)	HMDB0000641;HMDB0000161;HMDB0000208;HMDB0000148;HMDB0000243;HMDB0000191;HMDB0000214;HMDB0000904;HMDB0000517;HMDB0000294;HMDB0000052;HMDB0000134	0.371445	0.933182	12	28	2843
W201	Argininemia	HMDB0000641;HMDB0000161;HMDB0000208;HMDB0000148;HMDB0000243;HMDB0000191;HMDB0000214;HMDB0000904;HMDB0000517;HMDB0000294;HMDB0000052;HMDB0000134	0.371445	0.933182	12	28	2843
W224	Transfer of Acetyl Groups into Mitochondria	HMDB0000156;HMDB0000243;HMDB0000094;HMDB0000122	0.394572	0.933182	4	22	1392
W11	Propanoate Metabolism	HMDB0000883;HMDB0000202;HMDB0000056;HMDB0000208;HMDB0000148;HMDB0000008	0.400919	0.933182	6	42	2008
W126	Malonic Aciduria	HMDB0000883;HMDB0000202;HMDB0000056;HMDB0000208;HMDB0000148;HMDB0000008	0.400919	0.933182	6	42	2008
W129	Methylmalonic Aciduria Due to Cobalamin-Related Disorders	HMDB0000883;HMDB0000202;HMDB0000056;HMDB0000208;HMDB0000148;HMDB0000008	0.400919	0.933182	6	42	2008
W234	Malonyl-CoA Decarboxylase Deficiency	HMDB0000883;HMDB0000202;HMDB0000056;HMDB0000208;HMDB0000148;HMDB0000008	0.400919	0.933182	6	42	2008
W30	Histidine Metabolism	HMDB0000056;HMDB0000177;HMDB0000479;HMDB0000898;HMDB0002820;HMDB0002024;HMDB0000854;HMDB0000148;HMDB0000001	0.406155	0.933182	9	42	2105.5
W121	Histidinemia	HMDB0000056;HMDB0000177;HMDB0000479;HMDB0000898;HMDB0002820;HMDB0002024;HMDB0000854;HMDB0000148;HMDB0000001	0.406155	0.933182	9	42	2105.5
W17	Pantothenate and CoA Biosynthesis	HMDB0000210;HMDB0000574	0.439688	0.933182	2	21	735
W1187	Phosphatidylethanolamine Biosynthesis PE(14:0/16:0)	HMDB0007869;HMDB0000187;HMDB0000097	0.442569	0.933182	3	16	621.5
W222	Fatty Acid Biosynthesis	HMDB0000039;HMDB0000535;HMDB0000482;HMDB0000511;HMDB0000638;HMDB0000806;HMDB0000220	0.447547	0.933182	7	35	2279.5
W337	The Oncogenic Action of Succinate	HMDB0000243;HMDB0000094;HMDB0000208;HMDB0000254;HMDB0000156;HMDB0000134;HMDB0059655;HMDB0000162;HMDB0000725	0.455314	0.933182	9	41	2146.5
W338	The Oncogenic Action of Fumarate	HMDB0000243;HMDB0000094;HMDB0000208;HMDB0000254;HMDB0000156;HMDB0059655;HMDB0000162;HMDB0000134;HMDB0000725	0.455314	0.933182	9	43	2146.5
W26	Glycerolipid Metabolism	HMDB0000139;HMDB0000131;HMDB0000126;HMDB0000220;HMDB0011533	0.457572	0.933182	5	25	1125.5
W117	Glycerol Kinase Deficiency	HMDB0000139;HMDB0000131;HMDB0000126;HMDB0000220;HMDB0011533	0.457572	0.933182	5	25	1125.5
W253	D-Glyceric Acidura	HMDB0000139;HMDB0000131;HMDB0000126;HMDB0000220;HMDB0011533	0.457572	0.933182	5	25	1125.5
W254	Familial Lipoprotein Lipase Deficiency	HMDB0000139;HMDB0000131;HMDB0000126;HMDB0000220;HMDB0011533	0.457572	0.933182	5	25	1125.5
W35	Fatty Acid Metabolism	HMDB0000222;HMDB0000062;HMDB0000220	0.461902	0.933182	3	43	1043.5
W87	Phenylacetate Metabolism	HMDB0000209;HMDB0000641;HMDB0006344	0.461902	0.933182	3	9	1043.5
W112	Ethylmalonic Encephalopathy	HMDB0000222;HMDB0000062;HMDB0000220	0.461902	0.933182	3	43	1043.5
W146	Short-Chain Acyl-CoA Dehydrogenase Deficiency (SCAD Deficiency)	HMDB0000222;HMDB0000062;HMDB0000220	0.461902	0.933182	3	43	1043.5
W262	Carnitine Palmitoyl Transferase Deficiency I	HMDB0000222;HMDB0000062;HMDB0000220	0.461902	0.933182	3	43	1043.5
W263	Long Chain Acyl-CoA Dehydrogenase Deficiency (LCAD)	HMDB0000222;HMDB0000062;HMDB0000220	0.461902	0.933182	3	43	1043.5
W264	Very-Long-Chain Acyl-CoA Dehydrogenase Deficiency (VLCAD)	HMDB0000222;HMDB0000062;HMDB0000220	0.461902	0.933182	3	43	1043.5
W265	Carnitine Palmitoyl Transferase Deficiency II	HMDB0000222;HMDB0000062;HMDB0000220	0.461902	0.933182	3	43	1043.5
W266	Medium Chain Acyl-CoA Dehydrogenase Deficiency (MCAD)	HMDB0000222;HMDB0000062;HMDB0000220	0.461902	0.933182	3	43	1043.5
W267	Trifunctional Protein Deficiency	HMDB0000222;HMDB0000062;HMDB0000220	0.461902	0.933182	3	43	1043.5
W323	Thyroid Hormone Synthesis	HMDB0000248;HMDB0000158	0.479536	0.933182	2	13	720
W218	Spermidine and Spermine Biosynthesis	HMDB0000696;HMDB0001173;HMDB0001257;HMDB0000214	0.489777	0.933182	4	18	892
W343	Phosphatidylcholine Biosynthesis	HMDB0001565;HMDB0000097	0.498785	0.933182	2	15	713
W344	Phosphatidylcholine Biosynthesis PC(14:0/14:0)	HMDB0001565;HMDB0000097	0.498785	0.933182	2	21	713
W345	Phosphatidylcholine Biosynthesis PC(14:0/14:1(9Z))	HMDB0001565;HMDB0000097	0.498785	0.933182	2	21	713
W346	Phosphatidylcholine Biosynthesis PC(14:0/15:0)	HMDB0001565;HMDB0000097	0.498785	0.933182	2	21	713
W348	Phosphatidylcholine Biosynthesis PC(14:0/16:1(9Z))	HMDB0001565;HMDB0000097	0.498785	0.933182	2	21	713
W349	Phosphatidylcholine Biosynthesis PC(14:0/18:0)	HMDB0001565;HMDB0000097	0.498785	0.933182	2	21	713
W350	Phosphatidylcholine Biosynthesis PC(14:0/18:1(11Z))	HMDB0001565;HMDB0000097	0.498785	0.933182	2	21	713
W351	Phosphatidylcholine Biosynthesis PC(14:0/18:1(9Z))	HMDB0001565;HMDB0000097	0.498785	0.933182	2	21	713
W352	Phosphatidylcholine Biosynthesis PC(14:0/18:2(9Z,12Z))	HMDB0001565;HMDB0000097	0.498785	0.933182	2	21	713
W353	Phosphatidylcholine Biosynthesis PC(14:0/18:3(6Z,9Z,12Z))	HMDB0001565;HMDB0000097	0.498785	0.933182	2	21	713
W354	Phosphatidylcholine Biosynthesis PC(14:0/18:3(9Z,12Z,15Z))	HMDB0001565;HMDB0000097	0.498785	0.933182	2	21	713
W355	Phosphatidylcholine Biosynthesis PC(14:0/18:4(6Z,9Z,12Z,15Z))	HMDB0001565;HMDB0000097	0.498785	0.933182	2	21	713
W356	Phosphatidylcholine Biosynthesis PC(14:0/20:0)	HMDB0001565;HMDB0000097	0.498785	0.933182	2	21	713
W357	Phosphatidylcholine Biosynthesis PC(14:0/20:1(11Z))	HMDB0001565;HMDB0000097	0.498785	0.933182	2	21	713
W358	Phosphatidylcholine Biosynthesis PC(14:0/20:2(11Z,14Z))	HMDB0001565;HMDB0000097	0.498785	0.933182	2	21	713
W359	Phosphatidylcholine Biosynthesis PC(14:0/20:3(5Z,8Z,11Z))	HMDB0001565;HMDB0000097	0.498785	0.933182	2	21	713
W360	Phosphatidylcholine Biosynthesis PC(14:0/20:3(8Z,11Z,14Z))	HMDB0001565;HMDB0000097	0.498785	0.933182	2	21	713
W361	Phosphatidylcholine Biosynthesis PC(14:0/20:4(5Z,8Z,11Z,14Z))	HMDB0001565;HMDB0000097	0.498785	0.933182	2	21	713
W362	Phosphatidylcholine Biosynthesis PC(14:0/20:4(8Z,11Z,14Z,17Z))	HMDB0001565;HMDB0000097	0.498785	0.933182	2	21	713
W363	Phosphatidylcholine Biosynthesis PC(14:0/20:5(5Z,8Z,11Z,14Z,17Z))	HMDB0001565;HMDB0000097	0.498785	0.933182	2	21	713
W364	Phosphatidylcholine Biosynthesis PC(14:0/22:0)	HMDB0001565;HMDB0000097	0.498785	0.933182	2	21	713
W365	Phosphatidylcholine Biosynthesis PC(14:0/22:1(13Z))	HMDB0001565;HMDB0000097	0.498785	0.933182	2	21	713
W366	Phosphatidylcholine Biosynthesis PC(14:0/22:2(13Z,16Z))	HMDB0001565;HMDB0000097	0.498785	0.933182	2	21	713
W367	Phosphatidylcholine Biosynthesis PC(14:0/22:4(7Z,10Z,13Z,16Z))	HMDB0001565;HMDB0000097	0.498785	0.933182	2	21	713
W368	Phosphatidylcholine Biosynthesis PC(14:0/22:5(4Z,7Z,10Z,13Z,16Z))	HMDB0001565;HMDB0000097	0.498785	0.933182	2	21	713
W369	Phosphatidylcholine Biosynthesis PC(14:0/22:5(7Z,10Z,13Z,16Z,19Z))	HMDB0001565;HMDB0000097	0.498785	0.933182	2	21	713
W370	Phosphatidylcholine Biosynthesis PC(14:0/22:6(4Z,7Z,10Z,13Z,16Z,19Z))	HMDB0001565;HMDB0000097	0.498785	0.933182	2	21	713
W371	Phosphatidylcholine Biosynthesis PC(14:0/24:0)	HMDB0001565;HMDB0000097	0.498785	0.933182	2	21	713
W372	Phosphatidylcholine Biosynthesis PC(14:0/24:1(15Z))	HMDB0001565;HMDB0000097	0.498785	0.933182	2	21	713
W373	Phosphatidylcholine Biosynthesis PC(14:1(9Z)/14:0)	HMDB0001565;HMDB0000097	0.498785	0.933182	2	21	713
W374	Phosphatidylcholine Biosynthesis PC(14:1(9Z)/14:1(9Z))	HMDB0001565;HMDB0000097	0.498785	0.933182	2	21	713
W375	Phosphatidylcholine Biosynthesis PC(14:1(9Z)/15:0)	HMDB0001565;HMDB0000097	0.498785	0.933182	2	21	713
W376	Phosphatidylcholine Biosynthesis PC(14:1(9Z)/16:0)	HMDB0001565;HMDB0000097	0.498785	0.933182	2	21	713
W377	Phosphatidylcholine Biosynthesis PC(14:1(9Z)/16:1(9Z))	HMDB0001565;HMDB0000097	0.498785	0.933182	2	21	713
W378	Phosphatidylcholine Biosynthesis PC(14:1(9Z)/18:0)	HMDB0001565;HMDB0000097	0.498785	0.933182	2	21	713
W379	Phosphatidylcholine Biosynthesis PC(14:1(9Z)/18:1(11Z))	HMDB0001565;HMDB0000097	0.498785	0.933182	2	21	713
W380	Phosphatidylcholine Biosynthesis PC(14:1(9Z)/18:1(9Z))	HMDB0001565;HMDB0000097	0.498785	0.933182	2	21	713
W381	Phosphatidylcholine Biosynthesis PC(14:1(9Z)/18:2(9Z,12Z))	HMDB0001565;HMDB0000097	0.498785	0.933182	2	21	713
W382	Phosphatidylcholine Biosynthesis PC(14:1(9Z)/18:3(6Z,9Z,12Z))	HMDB0001565;HMDB0000097	0.498785	0.933182	2	21	713
W383	Phosphatidylcholine Biosynthesis PC(14:1(9Z)/18:3(9Z,12Z,15Z))	HMDB0001565;HMDB0000097	0.498785	0.933182	2	21	713
W384	Phosphatidylcholine Biosynthesis PC(14:1(9Z)/18:4(6Z,9Z,12Z,15Z))	HMDB0001565;HMDB0000097	0.498785	0.933182	2	21	713
W385	Phosphatidylcholine Biosynthesis PC(14:1(9Z)/20:0)	HMDB0001565;HMDB0000097	0.498785	0.933182	2	21	713
W386	Phosphatidylcholine Biosynthesis PC(14:1(9Z)/20:1(11Z))	HMDB0001565;HMDB0000097	0.498785	0.933182	2	21	713
W387	Phosphatidylcholine Biosynthesis PC(14:1(9Z)/20:2(11Z,14Z))	HMDB0001565;HMDB0000097	0.498785	0.933182	2	21	713
W388	Phosphatidylcholine Biosynthesis PC(14:1(9Z)/20:3(5Z,8Z,11Z))	HMDB0001565;HMDB0000097	0.498785	0.933182	2	21	713
W389	Phosphatidylcholine Biosynthesis PC(14:1(9Z)/20:3(8Z,11Z,14Z))	HMDB0001565;HMDB0000097	0.498785	0.933182	2	21	713
W390	Phosphatidylcholine Biosynthesis PC(14:1(9Z)/20:4(5Z,8Z,11Z,14Z))	HMDB0001565;HMDB0000097	0.498785	0.933182	2	21	713
W391	Phosphatidylcholine Biosynthesis PC(14:1(9Z)/20:4(8Z,11Z,14Z,17Z))	HMDB0001565;HMDB0000097	0.498785	0.933182	2	21	713
W392	Phosphatidylcholine Biosynthesis PC(14:1(9Z)/20:5(5Z,8Z,11Z,14Z,17Z))	HMDB0001565;HMDB0000097	0.498785	0.933182	2	21	713
W393	Phosphatidylcholine Biosynthesis PC(14:1(9Z)/22:0)	HMDB0001565;HMDB0000097	0.498785	0.933182	2	21	713
W394	Phosphatidylcholine Biosynthesis PC(14:1(9Z)/22:1(13Z))	HMDB0001565;HMDB0000097	0.498785	0.933182	2	21	713
W395	Phosphatidylcholine Biosynthesis PC(14:1(9Z)/22:2(13Z,16Z))	HMDB0001565;HMDB0000097	0.498785	0.933182	2	21	713
W396	Phosphatidylcholine Biosynthesis PC(14:1(9Z)/22:4(7Z,10Z,13Z,16Z))	HMDB0001565;HMDB0000097	0.498785	0.933182	2	21	713
W397	Phosphatidylcholine Biosynthesis PC(14:1(9Z)/22:5(4Z,7Z,10Z,13Z,16Z))	HMDB0001565;HMDB0000097	0.498785	0.933182	2	21	713
W398	Phosphatidylcholine Biosynthesis PC(14:1(9Z)/22:5(7Z,10Z,13Z,16Z,19Z))	HMDB0001565;HMDB0000097	0.498785	0.933182	2	21	713
W399	Phosphatidylcholine Biosynthesis PC(14:1(9Z)/22:6(4Z,7Z,10Z,13Z,16Z,19Z))	HMDB0001565;HMDB0000097	0.498785	0.933182	2	21	713
W400	Phosphatidylcholine Biosynthesis PC(14:1(9Z)/24:0)	HMDB0001565;HMDB0000097	0.498785	0.933182	2	21	713
W401	Phosphatidylcholine Biosynthesis PC(14:1(9Z)/24:1(15Z))	HMDB0001565;HMDB0000097	0.498785	0.933182	2	21	713
W402	Phosphatidylcholine Biosynthesis PC(15:0/14:0)	HMDB0001565;HMDB0000097	0.498785	0.933182	2	21	713
W403	Phosphatidylcholine Biosynthesis PC(15:0/14:1(9Z))	HMDB0001565;HMDB0000097	0.498785	0.933182	2	21	713
W404	Phosphatidylcholine Biosynthesis PC(15:0/15:0)	HMDB0001565;HMDB0000097	0.498785	0.933182	2	21	713
W405	Phosphatidylcholine Biosynthesis PC(15:0/16:0)	HMDB0001565;HMDB0000097	0.498785	0.933182	2	21	713
W406	Phosphatidylcholine Biosynthesis PC(15:0/16:1(9Z))	HMDB0001565;HMDB0000097	0.498785	0.933182	2	21	713
W407	Phosphatidylcholine Biosynthesis PC(15:0/18:0)	HMDB0001565;HMDB0000097	0.498785	0.933182	2	21	713
W408	Phosphatidylcholine Biosynthesis PC(15:0/18:1(11Z))	HMDB0001565;HMDB0000097	0.498785	0.933182	2	21	713
W409	Phosphatidylcholine Biosynthesis PC(15:0/18:1(9Z))	HMDB0001565;HMDB0000097	0.498785	0.933182	2	21	713
W410	Phosphatidylcholine Biosynthesis PC(15:0/18:2(9Z,12Z))	HMDB0001565;HMDB0000097	0.498785	0.933182	2	21	713
W411	Phosphatidylcholine Biosynthesis PC(15:0/18:3(6Z,9Z,12Z))	HMDB0001565;HMDB0000097	0.498785	0.933182	2	21	713
W412	Phosphatidylcholine Biosynthesis PC(15:0/18:3(9Z,12Z,15Z))	HMDB0001565;HMDB0000097	0.498785	0.933182	2	21	713
W413	Phosphatidylcholine Biosynthesis PC(15:0/18:4(6Z,9Z,12Z,15Z))	HMDB0001565;HMDB0000097	0.498785	0.933182	2	21	713
W414	Phosphatidylcholine Biosynthesis PC(15:0/20:0)	HMDB0001565;HMDB0000097	0.498785	0.933182	2	21	713
W415	Phosphatidylcholine Biosynthesis PC(15:0/20:1(11Z))	HMDB0001565;HMDB0000097	0.498785	0.933182	2	21	713
W416	Phosphatidylcholine Biosynthesis PC(15:0/20:2(11Z,14Z))	HMDB0001565;HMDB0000097	0.498785	0.933182	2	21	713
W417	Phosphatidylcholine Biosynthesis PC(15:0/20:3(5Z,8Z,11Z))	HMDB0001565;HMDB0000097	0.498785	0.933182	2	21	713
W418	Phosphatidylcholine Biosynthesis PC(15:0/20:3(8Z,11Z,14Z))	HMDB0001565;HMDB0000097	0.498785	0.933182	2	21	713
W419	Phosphatidylcholine Biosynthesis PC(15:0/20:4(5Z,8Z,11Z,14Z))	HMDB0001565;HMDB0000097	0.498785	0.933182	2	21	713
W420	Phosphatidylcholine Biosynthesis PC(15:0/20:4(8Z,11Z,14Z,17Z))	HMDB0001565;HMDB0000097	0.498785	0.933182	2	21	713
W421	Phosphatidylcholine Biosynthesis PC(15:0/20:5(5Z,8Z,11Z,14Z,17Z))	HMDB0001565;HMDB0000097	0.498785	0.933182	2	21	713
W422	Phosphatidylcholine Biosynthesis PC(15:0/22:0)	HMDB0001565;HMDB0000097	0.498785	0.933182	2	21	713
W423	Phosphatidylcholine Biosynthesis PC(15:0/22:1(13Z))	HMDB0001565;HMDB0000097	0.498785	0.933182	2	21	713
W424	Phosphatidylcholine Biosynthesis PC(15:0/22:2(13Z,16Z))	HMDB0001565;HMDB0000097	0.498785	0.933182	2	21	713
W425	Phosphatidylcholine Biosynthesis PC(15:0/22:4(7Z,10Z,13Z,16Z))	HMDB0001565;HMDB0000097	0.498785	0.933182	2	21	713
W426	Phosphatidylcholine Biosynthesis PC(15:0/22:5(4Z,7Z,10Z,13Z,16Z))	HMDB0001565;HMDB0000097	0.498785	0.933182	2	21	713
W427	Phosphatidylcholine Biosynthesis PC(15:0/22:5(7Z,10Z,13Z,16Z,19Z))	HMDB0001565;HMDB0000097	0.498785	0.933182	2	21	713
W428	Phosphatidylcholine Biosynthesis PC(15:0/22:6(4Z,7Z,10Z,13Z,16Z,19Z))	HMDB0001565;HMDB0000097	0.498785	0.933182	2	21	713
W429	Phosphatidylcholine Biosynthesis PC(15:0/24:0)	HMDB0001565;HMDB0000097	0.498785	0.933182	2	21	713
W430	Phosphatidylcholine Biosynthesis PC(15:0/24:1(15Z))	HMDB0001565;HMDB0000097	0.498785	0.933182	2	21	713
W431	Phosphatidylcholine Biosynthesis PC(16:0/14:0)	HMDB0001565;HMDB0000097	0.498785	0.933182	2	21	713
W432	Phosphatidylcholine Biosynthesis PC(16:0/14:1(9Z))	HMDB0001565;HMDB0000097	0.498785	0.933182	2	21	713
W433	Phosphatidylcholine Biosynthesis PC(16:0/15:0)	HMDB0001565;HMDB0000097	0.498785	0.933182	2	21	713
W435	Phosphatidylcholine Biosynthesis PC(16:0/16:1(9Z))	HMDB0001565;HMDB0000097	0.498785	0.933182	2	21	713
W437	Phosphatidylcholine Biosynthesis PC(16:0/18:1(11Z))	HMDB0001565;HMDB0000097	0.498785	0.933182	2	21	713
W440	Phosphatidylcholine Biosynthesis PC(16:0/18:3(6Z,9Z,12Z))	HMDB0001565;HMDB0000097	0.498785	0.933182	2	21	713
W441	Phosphatidylcholine Biosynthesis PC(16:0/18:3(9Z,12Z,15Z))	HMDB0001565;HMDB0000097	0.498785	0.933182	2	21	713
W442	Phosphatidylcholine Biosynthesis PC(16:0/18:4(6Z,9Z,12Z,15Z))	HMDB0001565;HMDB0000097	0.498785	0.933182	2	21	713
W443	Phosphatidylcholine Biosynthesis PC(16:0/20:0)	HMDB0001565;HMDB0000097	0.498785	0.933182	2	21	713
W444	Phosphatidylcholine Biosynthesis PC(16:0/20:1(11Z))	HMDB0001565;HMDB0000097	0.498785	0.933182	2	21	713
W445	Phosphatidylcholine Biosynthesis PC(16:0/20:2(11Z,14Z))	HMDB0001565;HMDB0000097	0.498785	0.933182	2	21	713
W446	Phosphatidylcholine Biosynthesis PC(16:0/20:3(5Z,8Z,11Z))	HMDB0001565;HMDB0000097	0.498785	0.933182	2	21	713
W447	Phosphatidylcholine Biosynthesis PC(16:0/20:3(8Z,11Z,14Z))	HMDB0001565;HMDB0000097	0.498785	0.933182	2	21	713
W449	Phosphatidylcholine Biosynthesis PC(16:0/20:4(8Z,11Z,14Z,17Z))	HMDB0001565;HMDB0000097	0.498785	0.933182	2	21	713
W450	Phosphatidylcholine Biosynthesis PC(16:0/20:5(5Z,8Z,11Z,14Z,17Z))	HMDB0001565;HMDB0000097	0.498785	0.933182	2	21	713
W451	Phosphatidylcholine Biosynthesis PC(16:0/22:0)	HMDB0001565;HMDB0000097	0.498785	0.933182	2	21	713
W452	Phosphatidylcholine Biosynthesis PC(16:0/22:1(13Z))	HMDB0001565;HMDB0000097	0.498785	0.933182	2	21	713
W453	Phosphatidylcholine Biosynthesis PC(16:0/22:2(13Z,16Z))	HMDB0001565;HMDB0000097	0.498785	0.933182	2	21	713
W454	Phosphatidylcholine Biosynthesis PC(16:0/22:4(7Z,10Z,13Z,16Z))	HMDB0001565;HMDB0000097	0.498785	0.933182	2	21	713
W455	Phosphatidylcholine Biosynthesis PC(16:0/22:5(4Z,7Z,10Z,13Z,16Z))	HMDB0001565;HMDB0000097	0.498785	0.933182	2	21	713
W456	Phosphatidylcholine Biosynthesis PC(16:0/22:5(7Z,10Z,13Z,16Z,19Z))	HMDB0001565;HMDB0000097	0.498785	0.933182	2	21	713
W458	Phosphatidylcholine Biosynthesis PC(16:0/24:0)	HMDB0001565;HMDB0000097	0.498785	0.933182	2	21	713
W459	Phosphatidylcholine Biosynthesis PC(16:0/24:1(15Z))	HMDB0001565;HMDB0000097	0.498785	0.933182	2	21	713
W460	Phosphatidylcholine Biosynthesis PC(16:1(9Z)/14:0)	HMDB0001565;HMDB0000097	0.498785	0.933182	2	21	713
W461	Phosphatidylcholine Biosynthesis PC(16:1(9Z)/14:1(9Z))	HMDB0001565;HMDB0000097	0.498785	0.933182	2	21	713
W462	Phosphatidylcholine Biosynthesis PC(16:1(9Z)/15:0)	HMDB0001565;HMDB0000097	0.498785	0.933182	2	21	713
W463	Phosphatidylcholine Biosynthesis PC(16:1(9Z)/16:0)	HMDB0001565;HMDB0000097	0.498785	0.933182	2	21	713
W464	Phosphatidylcholine Biosynthesis PC(16:1(9Z)/16:1(9Z))	HMDB0001565;HMDB0000097	0.498785	0.933182	2	21	713
W465	Phosphatidylcholine Biosynthesis PC(16:1(9Z)/18:0)	HMDB0001565;HMDB0000097	0.498785	0.933182	2	21	713
W466	Phosphatidylcholine Biosynthesis PC(16:1(9Z)/18:1(11Z))	HMDB0001565;HMDB0000097	0.498785	0.933182	2	21	713
W467	Phosphatidylcholine Biosynthesis PC(16:1(9Z)/18:1(9Z))	HMDB0001565;HMDB0000097	0.498785	0.933182	2	21	713
W468	Phosphatidylcholine Biosynthesis PC(16:1(9Z)/18:2(9Z,12Z))	HMDB0001565;HMDB0000097	0.498785	0.933182	2	21	713
W469	Phosphatidylcholine Biosynthesis PC(16:1(9Z)/18:3(6Z,9Z,12Z))	HMDB0001565;HMDB0000097	0.498785	0.933182	2	21	713
W470	Phosphatidylcholine Biosynthesis PC(16:1(9Z)/18:3(9Z,12Z,15Z))	HMDB0001565;HMDB0000097	0.498785	0.933182	2	21	713
W471	Phosphatidylcholine Biosynthesis PC(16:1(9Z)/18:4(6Z,9Z,12Z,15Z))	HMDB0001565;HMDB0000097	0.498785	0.933182	2	21	713
W472	Phosphatidylcholine Biosynthesis PC(16:1(9Z)/20:0)	HMDB0001565;HMDB0000097	0.498785	0.933182	2	21	713
W473	Phosphatidylcholine Biosynthesis PC(16:1(9Z)/20:1(11Z))	HMDB0001565;HMDB0000097	0.498785	0.933182	2	21	713
W474	Phosphatidylcholine Biosynthesis PC(16:1(9Z)/20:2(11Z,14Z))	HMDB0001565;HMDB0000097	0.498785	0.933182	2	21	713
W475	Phosphatidylcholine Biosynthesis PC(16:1(9Z)/20:3(5Z,8Z,11Z))	HMDB0001565;HMDB0000097	0.498785	0.933182	2	21	713
W476	Phosphatidylcholine Biosynthesis PC(16:1(9Z)/20:3(8Z,11Z,14Z))	HMDB0001565;HMDB0000097	0.498785	0.933182	2	21	713
W477	Phosphatidylcholine Biosynthesis PC(16:1(9Z)/20:4(5Z,8Z,11Z,14Z))	HMDB0001565;HMDB0000097	0.498785	0.933182	2	21	713
W478	Phosphatidylcholine Biosynthesis PC(16:1(9Z)/20:4(8Z,11Z,14Z,17Z))	HMDB0001565;HMDB0000097	0.498785	0.933182	2	21	713
W479	Phosphatidylcholine Biosynthesis PC(16:1(9Z)/20:5(5Z,8Z,11Z,14Z,17Z))	HMDB0001565;HMDB0000097	0.498785	0.933182	2	21	713
W480	Phosphatidylcholine Biosynthesis PC(16:1(9Z)/22:0)	HMDB0001565;HMDB0000097	0.498785	0.933182	2	21	713
W481	Phosphatidylcholine Biosynthesis PC(16:1(9Z)/22:1(13Z))	HMDB0001565;HMDB0000097	0.498785	0.933182	2	21	713
W482	Phosphatidylcholine Biosynthesis PC(16:1(9Z)/22:2(13Z,16Z))	HMDB0001565;HMDB0000097	0.498785	0.933182	2	21	713
W483	Phosphatidylcholine Biosynthesis PC(16:1(9Z)/22:4(7Z,10Z,13Z,16Z))	HMDB0001565;HMDB0000097	0.498785	0.933182	2	21	713
W484	Phosphatidylcholine Biosynthesis PC(16:1(9Z)/22:5(4Z,7Z,10Z,13Z,16Z))	HMDB0001565;HMDB0000097	0.498785	0.933182	2	21	713
W485	Phosphatidylcholine Biosynthesis PC(16:1(9Z)/22:5(7Z,10Z,13Z,16Z,19Z))	HMDB0001565;HMDB0000097	0.498785	0.933182	2	21	713
W486	Phosphatidylcholine Biosynthesis PC(16:1(9Z)/22:6(4Z,7Z,10Z,13Z,16Z,19Z))	HMDB0001565;HMDB0000097	0.498785	0.933182	2	21	713
W487	Phosphatidylcholine Biosynthesis PC(16:1(9Z)/24:0)	HMDB0001565;HMDB0000097	0.498785	0.933182	2	21	713
W488	Phosphatidylcholine Biosynthesis PC(16:1(9Z)/24:1(15Z))	HMDB0001565;HMDB0000097	0.498785	0.933182	2	21	713
W489	Phosphatidylcholine Biosynthesis PC(18:0/14:0)	HMDB0001565;HMDB0000097	0.498785	0.933182	2	21	713
W490	Phosphatidylcholine Biosynthesis PC(18:0/14:1(9Z))	HMDB0001565;HMDB0000097	0.498785	0.933182	2	21	713
W491	Phosphatidylcholine Biosynthesis PC(18:0/15:0)	HMDB0001565;HMDB0000097	0.498785	0.933182	2	21	713
W492	Phosphatidylcholine Biosynthesis PC(18:0/16:0)	HMDB0001565;HMDB0000097	0.498785	0.933182	2	21	713
W493	Phosphatidylcholine Biosynthesis PC(18:0/16:1(9Z))	HMDB0001565;HMDB0000097	0.498785	0.933182	2	21	713
W494	Phosphatidylcholine Biosynthesis PC(18:0/18:0)	HMDB0001565;HMDB0000097	0.498785	0.933182	2	21	713
W495	Phosphatidylcholine Biosynthesis PC(18:0/18:1(11Z))	HMDB0001565;HMDB0000097	0.498785	0.933182	2	21	713
W497	Phosphatidylcholine Biosynthesis PC(18:0/18:2(9Z,12Z))	HMDB0001565;HMDB0000097	0.498785	0.933182	2	21	713
W498	Phosphatidylcholine Biosynthesis PC(18:0/18:3(6Z,9Z,12Z))	HMDB0001565;HMDB0000097	0.498785	0.933182	2	21	713
W499	Phosphatidylcholine Biosynthesis PC(18:0/18:3(9Z,12Z,15Z))	HMDB0001565;HMDB0000097	0.498785	0.933182	2	21	713
W500	Phosphatidylcholine Biosynthesis PC(18:0/18:4(6Z,9Z,12Z,15Z))	HMDB0001565;HMDB0000097	0.498785	0.933182	2	21	713
W501	Phosphatidylcholine Biosynthesis PC(18:0/20:0)	HMDB0001565;HMDB0000097	0.498785	0.933182	2	21	713
W502	Phosphatidylcholine Biosynthesis PC(18:0/20:1(11Z))	HMDB0001565;HMDB0000097	0.498785	0.933182	2	21	713
W503	Phosphatidylcholine Biosynthesis PC(18:0/20:2(11Z,14Z))	HMDB0001565;HMDB0000097	0.498785	0.933182	2	21	713
W504	Phosphatidylcholine Biosynthesis PC(18:0/20:3(5Z,8Z,11Z))	HMDB0001565;HMDB0000097	0.498785	0.933182	2	21	713
W505	Phosphatidylcholine Biosynthesis PC(18:0/20:3(8Z,11Z,14Z))	HMDB0001565;HMDB0000097	0.498785	0.933182	2	21	713
W507	Phosphatidylcholine Biosynthesis PC(18:0/20:4(8Z,11Z,14Z,17Z))	HMDB0001565;HMDB0000097	0.498785	0.933182	2	21	713
W508	Phosphatidylcholine Biosynthesis PC(18:0/20:5(5Z,8Z,11Z,14Z,17Z))	HMDB0001565;HMDB0000097	0.498785	0.933182	2	21	713
W509	Phosphatidylcholine Biosynthesis PC(18:0/22:0)	HMDB0001565;HMDB0000097	0.498785	0.933182	2	21	713
W510	Phosphatidylcholine Biosynthesis PC(18:0/22:1(13Z))	HMDB0001565;HMDB0000097	0.498785	0.933182	2	21	713
W511	Phosphatidylcholine Biosynthesis PC(18:0/22:2(13Z,16Z))	HMDB0001565;HMDB0000097	0.498785	0.933182	2	21	713
W512	Phosphatidylcholine Biosynthesis PC(18:0/22:4(7Z,10Z,13Z,16Z))	HMDB0001565;HMDB0000097	0.498785	0.933182	2	21	713
W513	Phosphatidylcholine Biosynthesis PC(18:0/22:5(4Z,7Z,10Z,13Z,16Z))	HMDB0001565;HMDB0000097	0.498785	0.933182	2	21	713
W514	Phosphatidylcholine Biosynthesis PC(18:0/22:5(7Z,10Z,13Z,16Z,19Z))	HMDB0001565;HMDB0000097	0.498785	0.933182	2	21	713
W516	Phosphatidylcholine Biosynthesis PC(18:0/24:0)	HMDB0001565;HMDB0000097	0.498785	0.933182	2	21	713
W517	Phosphatidylcholine Biosynthesis PC(18:0/24:1(15Z))	HMDB0001565;HMDB0000097	0.498785	0.933182	2	21	713
W518	Phosphatidylcholine Biosynthesis PC(18:1(11Z)/14:0)	HMDB0001565;HMDB0000097	0.498785	0.933182	2	21	713
W519	Phosphatidylcholine Biosynthesis PC(18:1(11Z)/14:1(9Z))	HMDB0001565;HMDB0000097	0.498785	0.933182	2	21	713
W520	Phosphatidylcholine Biosynthesis PC(18:1(11Z)/15:0)	HMDB0001565;HMDB0000097	0.498785	0.933182	2	21	713
W521	Phosphatidylcholine Biosynthesis PC(18:1(11Z)/16:0)	HMDB0001565;HMDB0000097	0.498785	0.933182	2	21	713
W522	Phosphatidylcholine Biosynthesis PC(18:1(11Z)/16:1(9Z))	HMDB0001565;HMDB0000097	0.498785	0.933182	2	21	713
W523	Phosphatidylcholine Biosynthesis PC(18:1(11Z)/18:0)	HMDB0001565;HMDB0000097	0.498785	0.933182	2	21	713
W524	Phosphatidylcholine Biosynthesis PC(18:1(11Z)/18:1(11Z))	HMDB0001565;HMDB0000097	0.498785	0.933182	2	21	713
W525	Phosphatidylcholine Biosynthesis PC(18:1(11Z)/18:1(9Z))	HMDB0001565;HMDB0000097	0.498785	0.933182	2	21	713
W526	Phosphatidylcholine Biosynthesis PC(18:1(11Z)/18:2(9Z,12Z))	HMDB0001565;HMDB0000097	0.498785	0.933182	2	21	713
W527	Phosphatidylcholine Biosynthesis PC(18:1(11Z)/18:3(6Z,9Z,12Z))	HMDB0001565;HMDB0000097	0.498785	0.933182	2	21	713
W528	Phosphatidylcholine Biosynthesis PC(18:1(11Z)/18:3(9Z,12Z,15Z))	HMDB0001565;HMDB0000097	0.498785	0.933182	2	21	713
W529	Phosphatidylcholine Biosynthesis PC(18:1(11Z)/18:4(6Z,9Z,12Z,15Z))	HMDB0001565;HMDB0000097	0.498785	0.933182	2	21	713
W530	Phosphatidylcholine Biosynthesis PC(18:1(11Z)/20:0)	HMDB0001565;HMDB0000097	0.498785	0.933182	2	21	713
W531	Phosphatidylcholine Biosynthesis PC(18:1(11Z)/20:1(11Z))	HMDB0001565;HMDB0000097	0.498785	0.933182	2	21	713
W532	Phosphatidylcholine Biosynthesis PC(18:1(11Z)/20:2(11Z,14Z))	HMDB0001565;HMDB0000097	0.498785	0.933182	2	21	713
W533	Phosphatidylcholine Biosynthesis PC(18:1(11Z)/20:3(5Z,8Z,11Z))	HMDB0001565;HMDB0000097	0.498785	0.933182	2	21	713
W534	Phosphatidylcholine Biosynthesis PC(18:1(11Z)/20:3(8Z,11Z,14Z))	HMDB0001565;HMDB0000097	0.498785	0.933182	2	21	713
W535	Phosphatidylcholine Biosynthesis PC(18:1(11Z)/20:4(5Z,8Z,11Z,14Z))	HMDB0001565;HMDB0000097	0.498785	0.933182	2	21	713
W536	Phosphatidylcholine Biosynthesis PC(18:1(11Z)/20:4(8Z,11Z,14Z,17Z))	HMDB0001565;HMDB0000097	0.498785	0.933182	2	21	713
W537	Phosphatidylcholine Biosynthesis PC(18:1(11Z)/20:5(5Z,8Z,11Z,14Z,17Z))	HMDB0001565;HMDB0000097	0.498785	0.933182	2	21	713
W538	Phosphatidylcholine Biosynthesis PC(18:1(11Z)/22:0)	HMDB0001565;HMDB0000097	0.498785	0.933182	2	21	713
W539	Phosphatidylcholine Biosynthesis PC(18:1(11Z)/22:1(13Z))	HMDB0001565;HMDB0000097	0.498785	0.933182	2	21	713
W540	Phosphatidylcholine Biosynthesis PC(18:1(11Z)/22:2(13Z,16Z))	HMDB0001565;HMDB0000097	0.498785	0.933182	2	21	713
W541	Phosphatidylcholine Biosynthesis PC(18:1(11Z)/22:4(7Z,10Z,13Z,16Z))	HMDB0001565;HMDB0000097	0.498785	0.933182	2	21	713
W542	Phosphatidylcholine Biosynthesis PC(18:1(11Z)/22:5(4Z,7Z,10Z,13Z,16Z))	HMDB0001565;HMDB0000097	0.498785	0.933182	2	21	713
W543	Phosphatidylcholine Biosynthesis PC(18:1(11Z)/22:5(7Z,10Z,13Z,16Z,19Z))	HMDB0001565;HMDB0000097	0.498785	0.933182	2	21	713
W544	Phosphatidylcholine Biosynthesis PC(18:1(11Z)/22:6(4Z,7Z,10Z,13Z,16Z,19Z))	HMDB0001565;HMDB0000097	0.498785	0.933182	2	21	713
W545	Phosphatidylcholine Biosynthesis PC(18:1(11Z)/24:0)	HMDB0001565;HMDB0000097	0.498785	0.933182	2	21	713
W546	Phosphatidylcholine Biosynthesis PC(18:1(11Z)/24:1(15Z))	HMDB0001565;HMDB0000097	0.498785	0.933182	2	21	713
W547	Phosphatidylcholine Biosynthesis PC(18:1(9Z)/14:0)	HMDB0001565;HMDB0000097	0.498785	0.933182	2	21	713
W548	Phosphatidylcholine Biosynthesis PC(18:1(9Z)/14:1(9Z))	HMDB0001565;HMDB0000097	0.498785	0.933182	2	21	713
W549	Phosphatidylcholine Biosynthesis PC(18:1(9Z)/15:0)	HMDB0001565;HMDB0000097	0.498785	0.933182	2	21	713
W550	Phosphatidylcholine Biosynthesis PC(18:1(9Z)/16:0)	HMDB0001565;HMDB0000097	0.498785	0.933182	2	21	713
W551	Phosphatidylcholine Biosynthesis PC(18:1(9Z)/16:1(9Z))	HMDB0001565;HMDB0000097	0.498785	0.933182	2	21	713
W552	Phosphatidylcholine Biosynthesis PC(18:1(9Z)/18:0)	HMDB0001565;HMDB0000097	0.498785	0.933182	2	21	713
W553	Phosphatidylcholine Biosynthesis PC(18:1(9Z)/18:1(11Z))	HMDB0001565;HMDB0000097	0.498785	0.933182	2	21	713
W554	Phosphatidylcholine Biosynthesis PC(18:1(9Z)/18:1(9Z))	HMDB0001565;HMDB0000097	0.498785	0.933182	2	21	713
W555	Phosphatidylcholine Biosynthesis PC(18:1(9Z)/18:2(9Z,12Z))	HMDB0001565;HMDB0000097	0.498785	0.933182	2	21	713
W556	Phosphatidylcholine Biosynthesis PC(18:1(9Z)/18:3(6Z,9Z,12Z))	HMDB0001565;HMDB0000097	0.498785	0.933182	2	21	713
W557	Phosphatidylcholine Biosynthesis PC(18:1(9Z)/18:3(9Z,12Z,15Z))	HMDB0001565;HMDB0000097	0.498785	0.933182	2	21	713
W558	Phosphatidylcholine Biosynthesis PC(18:1(9Z)/18:4(6Z,9Z,12Z,15Z))	HMDB0001565;HMDB0000097	0.498785	0.933182	2	21	713
W559	Phosphatidylcholine Biosynthesis PC(18:1(9Z)/20:0)	HMDB0001565;HMDB0000097	0.498785	0.933182	2	21	713
W560	Phosphatidylcholine Biosynthesis PC(18:1(9Z)/20:1(11Z))	HMDB0001565;HMDB0000097	0.498785	0.933182	2	21	713
W561	Phosphatidylcholine Biosynthesis PC(18:1(9Z)/20:2(11Z,14Z))	HMDB0001565;HMDB0000097	0.498785	0.933182	2	21	713
W562	Phosphatidylcholine Biosynthesis PC(18:1(9Z)/20:3(5Z,8Z,11Z))	HMDB0001565;HMDB0000097	0.498785	0.933182	2	21	713
W563	Phosphatidylcholine Biosynthesis PC(18:1(9Z)/20:3(8Z,11Z,14Z))	HMDB0001565;HMDB0000097	0.498785	0.933182	2	21	713
W564	Phosphatidylcholine Biosynthesis PC(18:1(9Z)/20:4(5Z,8Z,11Z,14Z))	HMDB0001565;HMDB0000097	0.498785	0.933182	2	21	713
W565	Phosphatidylcholine Biosynthesis PC(18:1(9Z)/20:4(8Z,11Z,14Z,17Z))	HMDB0001565;HMDB0000097	0.498785	0.933182	2	21	713
W566	Phosphatidylcholine Biosynthesis PC(18:1(9Z)/20:5(5Z,8Z,11Z,14Z,17Z))	HMDB0001565;HMDB0000097	0.498785	0.933182	2	21	713
W567	Phosphatidylcholine Biosynthesis PC(18:1(9Z)/22:0)	HMDB0001565;HMDB0000097	0.498785	0.933182	2	21	713
W568	Phosphatidylcholine Biosynthesis PC(18:1(9Z)/22:1(13Z))	HMDB0001565;HMDB0000097	0.498785	0.933182	2	21	713
W569	Phosphatidylcholine Biosynthesis PC(18:1(9Z)/22:2(13Z,16Z))	HMDB0001565;HMDB0000097	0.498785	0.933182	2	21	713
W570	Phosphatidylcholine Biosynthesis PC(18:1(9Z)/22:4(7Z,10Z,13Z,16Z))	HMDB0001565;HMDB0000097	0.498785	0.933182	2	21	713
W571	Phosphatidylcholine Biosynthesis PC(18:1(9Z)/22:5(4Z,7Z,10Z,13Z,16Z))	HMDB0001565;HMDB0000097	0.498785	0.933182	2	21	713
W572	Phosphatidylcholine Biosynthesis PC(18:1(9Z)/22:5(7Z,10Z,13Z,16Z,19Z))	HMDB0001565;HMDB0000097	0.498785	0.933182	2	21	713
W573	Phosphatidylcholine Biosynthesis PC(18:1(9Z)/22:6(4Z,7Z,10Z,13Z,16Z,19Z))	HMDB0001565;HMDB0000097	0.498785	0.933182	2	21	713
W574	Phosphatidylcholine Biosynthesis PC(18:1(9Z)/24:0)	HMDB0001565;HMDB0000097	0.498785	0.933182	2	21	713
W575	Phosphatidylcholine Biosynthesis PC(18:2(9Z,12Z)/14:0)	HMDB0001565;HMDB0000097	0.498785	0.933182	2	21	713
W576	Phosphatidylcholine Biosynthesis PC(18:2(9Z,12Z)/14:1(9Z))	HMDB0001565;HMDB0000097	0.498785	0.933182	2	21	713
W577	Phosphatidylcholine Biosynthesis PC(18:2(9Z,12Z)/15:0)	HMDB0001565;HMDB0000097	0.498785	0.933182	2	21	713
W578	Phosphatidylcholine Biosynthesis PC(18:2(9Z,12Z)/16:0)	HMDB0001565;HMDB0000097	0.498785	0.933182	2	21	713
W579	Phosphatidylcholine Biosynthesis PC(18:2(9Z,12Z)/16:1(9Z))	HMDB0001565;HMDB0000097	0.498785	0.933182	2	21	713
W580	Phosphatidylcholine Biosynthesis PC(18:2(9Z,12Z)/18:0)	HMDB0001565;HMDB0000097	0.498785	0.933182	2	21	713
W581	Phosphatidylcholine Biosynthesis PC(18:2(9Z,12Z)/18:1(11Z))	HMDB0001565;HMDB0000097	0.498785	0.933182	2	21	713
W582	Phosphatidylcholine Biosynthesis PC(18:2(9Z,12Z)/18:1(9Z))	HMDB0001565;HMDB0000097	0.498785	0.933182	2	21	713
W583	Phosphatidylcholine Biosynthesis PC(18:2(9Z,12Z)/18:2(9Z,12Z))	HMDB0001565;HMDB0000097	0.498785	0.933182	2	21	713
W584	Phosphatidylcholine Biosynthesis PC(18:2(9Z,12Z)/18:3(6Z,9Z,12Z))	HMDB0001565;HMDB0000097	0.498785	0.933182	2	21	713
W585	Phosphatidylcholine Biosynthesis PC(18:2(9Z,12Z)/18:3(9Z,12Z,15Z))	HMDB0001565;HMDB0000097	0.498785	0.933182	2	21	713
W586	Phosphatidylcholine Biosynthesis PC(18:2(9Z,12Z)/18:4(6Z,9Z,12Z,15Z))	HMDB0001565;HMDB0000097	0.498785	0.933182	2	21	713
W587	Phosphatidylcholine Biosynthesis PC(18:2(9Z,12Z)/20:0)	HMDB0001565;HMDB0000097	0.498785	0.933182	2	21	713
W588	Phosphatidylcholine Biosynthesis PC(18:2(9Z,12Z)/20:1(11Z))	HMDB0001565;HMDB0000097	0.498785	0.933182	2	21	713
W589	Phosphatidylcholine Biosynthesis PC(18:2(9Z,12Z)/20:2(11Z,14Z))	HMDB0001565;HMDB0000097	0.498785	0.933182	2	21	713
W590	Phosphatidylcholine Biosynthesis PC(18:2(9Z,12Z)/20:3(5Z,8Z,11Z))	HMDB0001565;HMDB0000097	0.498785	0.933182	2	21	713
W591	Phosphatidylcholine Biosynthesis PC(18:2(9Z,12Z)/20:3(8Z,11Z,14Z))	HMDB0001565;HMDB0000097	0.498785	0.933182	2	21	713
W592	Phosphatidylcholine Biosynthesis PC(18:2(9Z,12Z)/20:4(5Z,8Z,11Z,14Z))	HMDB0001565;HMDB0000097	0.498785	0.933182	2	21	713
W593	Phosphatidylcholine Biosynthesis PC(18:2(9Z,12Z)/20:4(8Z,11Z,14Z,17Z))	HMDB0001565;HMDB0000097	0.498785	0.933182	2	21	713
W594	Phosphatidylcholine Biosynthesis PC(18:2(9Z,12Z)/20:5(5Z,8Z,11Z,14Z,17Z))	HMDB0001565;HMDB0000097	0.498785	0.933182	2	21	713
W595	Phosphatidylcholine Biosynthesis PC(18:2(9Z,12Z)/22:0)	HMDB0001565;HMDB0000097	0.498785	0.933182	2	21	713
W596	Phosphatidylcholine Biosynthesis PC(18:2(9Z,12Z)/22:1(13Z))	HMDB0001565;HMDB0000097	0.498785	0.933182	2	21	713
W597	Phosphatidylcholine Biosynthesis PC(18:2(9Z,12Z)/22:2(13Z,16Z))	HMDB0001565;HMDB0000097	0.498785	0.933182	2	21	713
W598	Phosphatidylcholine Biosynthesis PC(18:2(9Z,12Z)/22:4(7Z,10Z,13Z,16Z))	HMDB0001565;HMDB0000097	0.498785	0.933182	2	21	713
W599	Phosphatidylcholine Biosynthesis PC(18:2(9Z,12Z)/22:5(4Z,7Z,10Z,13Z,16Z))	HMDB0001565;HMDB0000097	0.498785	0.933182	2	21	713
W600	Phosphatidylcholine Biosynthesis PC(18:2(9Z,12Z)/22:5(7Z,10Z,13Z,16Z,19Z))	HMDB0001565;HMDB0000097	0.498785	0.933182	2	21	713
W601	Phosphatidylcholine Biosynthesis PC(18:2(9Z,12Z)/22:6(4Z,7Z,10Z,13Z,16Z,19Z))	HMDB0001565;HMDB0000097	0.498785	0.933182	2	21	713
W602	Phosphatidylcholine Biosynthesis PC(18:2(9Z,12Z)/24:0)	HMDB0001565;HMDB0000097	0.498785	0.933182	2	21	713
W603	Phosphatidylcholine Biosynthesis PC(18:2(9Z,12Z)/24:1(15Z))	HMDB0001565;HMDB0000097	0.498785	0.933182	2	21	713
W604	Phosphatidylcholine Biosynthesis PC(18:3(6Z,9Z,12Z)/14:0)	HMDB0001565;HMDB0000097	0.498785	0.933182	2	21	713
W605	Phosphatidylcholine Biosynthesis PC(18:3(6Z,9Z,12Z)/14:1(9Z))	HMDB0001565;HMDB0000097	0.498785	0.933182	2	21	713
W606	Phosphatidylcholine Biosynthesis PC(18:3(6Z,9Z,12Z)/15:0)	HMDB0001565;HMDB0000097	0.498785	0.933182	2	21	713
W607	Phosphatidylcholine Biosynthesis PC(18:3(6Z,9Z,12Z)/16:0)	HMDB0001565;HMDB0000097	0.498785	0.933182	2	21	713
W608	Phosphatidylcholine Biosynthesis PC(18:3(6Z,9Z,12Z)/16:1(9Z))	HMDB0001565;HMDB0000097	0.498785	0.933182	2	21	713
W609	Phosphatidylcholine Biosynthesis PC(18:3(6Z,9Z,12Z)/18:0)	HMDB0001565;HMDB0000097	0.498785	0.933182	2	21	713
W610	Phosphatidylcholine Biosynthesis PC(18:3(6Z,9Z,12Z)/18:1(11Z))	HMDB0001565;HMDB0000097	0.498785	0.933182	2	21	713
W611	Phosphatidylcholine Biosynthesis PC(18:3(6Z,9Z,12Z)/18:1(9Z))	HMDB0001565;HMDB0000097	0.498785	0.933182	2	21	713
W612	Phosphatidylcholine Biosynthesis PC(18:3(6Z,9Z,12Z)/18:2(9Z,12Z))	HMDB0001565;HMDB0000097	0.498785	0.933182	2	21	713
W613	Phosphatidylcholine Biosynthesis PC(18:3(6Z,9Z,12Z)/18:3(6Z,9Z,12Z))	HMDB0001565;HMDB0000097	0.498785	0.933182	2	21	713
W614	Phosphatidylcholine Biosynthesis PC(18:3(6Z,9Z,12Z)/18:3(9Z,12Z,15Z))	HMDB0001565;HMDB0000097	0.498785	0.933182	2	21	713
W615	Phosphatidylcholine Biosynthesis PC(18:3(6Z,9Z,12Z)/18:4(6Z,9Z,12Z,15Z))	HMDB0001565;HMDB0000097	0.498785	0.933182	2	21	713
W616	Phosphatidylcholine Biosynthesis PC(18:3(6Z,9Z,12Z)/20:0)	HMDB0001565;HMDB0000097	0.498785	0.933182	2	21	713
W617	Phosphatidylcholine Biosynthesis PC(18:3(6Z,9Z,12Z)/20:1(11Z))	HMDB0001565;HMDB0000097	0.498785	0.933182	2	21	713
W618	Phosphatidylcholine Biosynthesis PC(18:3(6Z,9Z,12Z)/20:2(11Z,14Z))	HMDB0001565;HMDB0000097	0.498785	0.933182	2	21	713
W619	Phosphatidylcholine Biosynthesis PC(18:3(6Z,9Z,12Z)/20:3(5Z,8Z,11Z))	HMDB0001565;HMDB0000097	0.498785	0.933182	2	21	713
W620	Phosphatidylcholine Biosynthesis PC(18:3(6Z,9Z,12Z)/20:3(8Z,11Z,14Z))	HMDB0001565;HMDB0000097	0.498785	0.933182	2	21	713
W621	Phosphatidylcholine Biosynthesis PC(18:3(6Z,9Z,12Z)/20:4(5Z,8Z,11Z,14Z))	HMDB0001565;HMDB0000097	0.498785	0.933182	2	21	713
W622	Phosphatidylcholine Biosynthesis PC(18:3(6Z,9Z,12Z)/20:4(8Z,11Z,14Z,17Z))	HMDB0001565;HMDB0000097	0.498785	0.933182	2	21	713
W623	Phosphatidylcholine Biosynthesis PC(18:3(6Z,9Z,12Z)/20:5(5Z,8Z,11Z,14Z,17Z))	HMDB0001565;HMDB0000097	0.498785	0.933182	2	21	713
W624	Phosphatidylcholine Biosynthesis PC(18:3(6Z,9Z,12Z)/22:0)	HMDB0001565;HMDB0000097	0.498785	0.933182	2	21	713
W625	Phosphatidylcholine Biosynthesis PC(18:3(6Z,9Z,12Z)/22:1(13Z))	HMDB0001565;HMDB0000097	0.498785	0.933182	2	21	713
W626	Phosphatidylcholine Biosynthesis PC(18:3(6Z,9Z,12Z)/22:2(13Z,16Z))	HMDB0001565;HMDB0000097	0.498785	0.933182	2	21	713
W627	Phosphatidylcholine Biosynthesis PC(18:3(6Z,9Z,12Z)/22:4(7Z,10Z,13Z,16Z))	HMDB0001565;HMDB0000097	0.498785	0.933182	2	21	713
W628	Phosphatidylcholine Biosynthesis PC(18:3(6Z,9Z,12Z)/22:5(4Z,7Z,10Z,13Z,16Z))	HMDB0001565;HMDB0000097	0.498785	0.933182	2	21	713
W629	Phosphatidylcholine Biosynthesis PC(18:3(6Z,9Z,12Z)/22:5(7Z,10Z,13Z,16Z,19Z))	HMDB0001565;HMDB0000097	0.498785	0.933182	2	21	713
W630	Phosphatidylcholine Biosynthesis PC(18:3(6Z,9Z,12Z)/22:6(4Z,7Z,10Z,13Z,16Z,19Z))	HMDB0001565;HMDB0000097	0.498785	0.933182	2	21	713
W631	Phosphatidylcholine Biosynthesis PC(18:3(6Z,9Z,12Z)/24:0)	HMDB0001565;HMDB0000097	0.498785	0.933182	2	21	713
W632	Phosphatidylcholine Biosynthesis PC(18:3(6Z,9Z,12Z)/24:1(15Z))	HMDB0001565;HMDB0000097	0.498785	0.933182	2	21	713
W633	Phosphatidylcholine Biosynthesis PC(18:3(9Z,12Z,15Z)/14:0)	HMDB0001565;HMDB0000097	0.498785	0.933182	2	21	713
W634	Phosphatidylcholine Biosynthesis PC(18:3(9Z,12Z,15Z)/14:1(9Z))	HMDB0001565;HMDB0000097	0.498785	0.933182	2	21	713
W635	Phosphatidylcholine Biosynthesis PC(18:3(9Z,12Z,15Z)/15:0)	HMDB0001565;HMDB0000097	0.498785	0.933182	2	21	713
W636	Phosphatidylcholine Biosynthesis PC(18:3(9Z,12Z,15Z)/16:0)	HMDB0001565;HMDB0000097	0.498785	0.933182	2	21	713
W637	Phosphatidylcholine Biosynthesis PC(18:3(9Z,12Z,15Z)/16:1(9Z))	HMDB0001565;HMDB0000097	0.498785	0.933182	2	21	713
W638	Phosphatidylcholine Biosynthesis PC(18:3(9Z,12Z,15Z)/18:0)	HMDB0001565;HMDB0000097	0.498785	0.933182	2	21	713
W639	Phosphatidylcholine Biosynthesis PC(18:3(9Z,12Z,15Z)/18:1(11Z))	HMDB0001565;HMDB0000097	0.498785	0.933182	2	21	713
W640	Phosphatidylcholine Biosynthesis PC(18:3(9Z,12Z,15Z)/18:1(9Z))	HMDB0001565;HMDB0000097	0.498785	0.933182	2	21	713
W641	Phosphatidylcholine Biosynthesis PC(18:3(9Z,12Z,15Z)/18:2(9Z,12Z))	HMDB0001565;HMDB0000097	0.498785	0.933182	2	21	713
W642	Phosphatidylcholine Biosynthesis PC(18:3(9Z,12Z,15Z)/18:3(6Z,9Z,12Z))	HMDB0001565;HMDB0000097	0.498785	0.933182	2	21	713
W643	Phosphatidylcholine Biosynthesis PC(18:3(9Z,12Z,15Z)/18:3(9Z,12Z,15Z))	HMDB0001565;HMDB0000097	0.498785	0.933182	2	21	713
W644	Phosphatidylcholine Biosynthesis PC(18:3(9Z,12Z,15Z)/18:4(6Z,9Z,12Z,15Z))	HMDB0001565;HMDB0000097	0.498785	0.933182	2	21	713
W645	Phosphatidylcholine Biosynthesis PC(18:3(9Z,12Z,15Z)/20:0)	HMDB0001565;HMDB0000097	0.498785	0.933182	2	21	713
W646	Phosphatidylcholine Biosynthesis PC(18:3(9Z,12Z,15Z)/20:1(11Z))	HMDB0001565;HMDB0000097	0.498785	0.933182	2	21	713
W647	Phosphatidylcholine Biosynthesis PC(18:3(9Z,12Z,15Z)/20:2(11Z,14Z))	HMDB0001565;HMDB0000097	0.498785	0.933182	2	21	713
W648	Phosphatidylcholine Biosynthesis PC(18:3(9Z,12Z,15Z)/20:3(5Z,8Z,11Z))	HMDB0001565;HMDB0000097	0.498785	0.933182	2	21	713
W649	Phosphatidylcholine Biosynthesis PC(18:3(9Z,12Z,15Z)/20:3(8Z,11Z,14Z))	HMDB0001565;HMDB0000097	0.498785	0.933182	2	21	713
W650	Phosphatidylcholine Biosynthesis PC(18:3(9Z,12Z,15Z)/20:4(5Z,8Z,11Z,14Z))	HMDB0001565;HMDB0000097	0.498785	0.933182	2	21	713
W651	Phosphatidylcholine Biosynthesis PC(18:3(9Z,12Z,15Z)/20:4(8Z,11Z,14Z,17Z))	HMDB0001565;HMDB0000097	0.498785	0.933182	2	21	713
W652	Phosphatidylcholine Biosynthesis PC(18:3(9Z,12Z,15Z)/20:5(5Z,8Z,11Z,14Z,17Z))	HMDB0001565;HMDB0000097	0.498785	0.933182	2	21	713
W653	Phosphatidylcholine Biosynthesis PC(18:3(9Z,12Z,15Z)/22:0)	HMDB0001565;HMDB0000097	0.498785	0.933182	2	21	713
W654	Phosphatidylcholine Biosynthesis PC(18:3(9Z,12Z,15Z)/22:1(13Z))	HMDB0001565;HMDB0000097	0.498785	0.933182	2	21	713
W655	Phosphatidylcholine Biosynthesis PC(18:3(9Z,12Z,15Z)/22:2(13Z,16Z))	HMDB0001565;HMDB0000097	0.498785	0.933182	2	21	713
W656	Phosphatidylcholine Biosynthesis PC(18:3(9Z,12Z,15Z)/22:4(7Z,10Z,13Z,16Z))	HMDB0001565;HMDB0000097	0.498785	0.933182	2	21	713
W657	Phosphatidylcholine Biosynthesis PC(18:3(9Z,12Z,15Z)/22:5(4Z,7Z,10Z,13Z,16Z))	HMDB0001565;HMDB0000097	0.498785	0.933182	2	21	713
W658	Phosphatidylcholine Biosynthesis PC(18:3(9Z,12Z,15Z)/22:5(7Z,10Z,13Z,16Z,19Z))	HMDB0001565;HMDB0000097	0.498785	0.933182	2	21	713
W659	Phosphatidylcholine Biosynthesis PC(18:3(9Z,12Z,15Z)/22:6(4Z,7Z,10Z,13Z,16Z,19Z))	HMDB0001565;HMDB0000097	0.498785	0.933182	2	21	713
W660	Phosphatidylcholine Biosynthesis PC(18:3(9Z,12Z,15Z)/24:0)	HMDB0001565;HMDB0000097	0.498785	0.933182	2	21	713
W661	Phosphatidylcholine Biosynthesis PC(18:3(9Z,12Z,15Z)/24:1(15Z))	HMDB0001565;HMDB0000097	0.498785	0.933182	2	21	713
W662	Phosphatidylcholine Biosynthesis PC(18:4(6Z,9Z,12Z,15Z)/14:0)	HMDB0001565;HMDB0000097	0.498785	0.933182	2	21	713
W663	Phosphatidylcholine Biosynthesis PC(18:4(6Z,9Z,12Z,15Z)/14:1(9Z))	HMDB0001565;HMDB0000097	0.498785	0.933182	2	21	713
W664	Phosphatidylcholine Biosynthesis PC(18:4(6Z,9Z,12Z,15Z)/15:0)	HMDB0001565;HMDB0000097	0.498785	0.933182	2	21	713
W665	Phosphatidylcholine Biosynthesis PC(18:4(6Z,9Z,12Z,15Z)/16:0)	HMDB0001565;HMDB0000097	0.498785	0.933182	2	21	713
W666	Phosphatidylcholine Biosynthesis PC(18:4(6Z,9Z,12Z,15Z)/16:1(9Z))	HMDB0001565;HMDB0000097	0.498785	0.933182	2	21	713
W667	Phosphatidylcholine Biosynthesis PC(18:4(6Z,9Z,12Z,15Z)/18:0)	HMDB0001565;HMDB0000097	0.498785	0.933182	2	21	713
W668	Phosphatidylcholine Biosynthesis PC(18:4(6Z,9Z,12Z,15Z)/18:1(11Z))	HMDB0001565;HMDB0000097	0.498785	0.933182	2	21	713
W669	Phosphatidylcholine Biosynthesis PC(18:4(6Z,9Z,12Z,15Z)/18:1(9Z))	HMDB0001565;HMDB0000097	0.498785	0.933182	2	21	713
W670	Phosphatidylcholine Biosynthesis PC(18:4(6Z,9Z,12Z,15Z)/18:2(9Z,12Z))	HMDB0001565;HMDB0000097	0.498785	0.933182	2	21	713
W671	Phosphatidylcholine Biosynthesis PC(18:4(6Z,9Z,12Z,15Z)/18:3(6Z,9Z,12Z))	HMDB0001565;HMDB0000097	0.498785	0.933182	2	21	713
W672	Phosphatidylcholine Biosynthesis PC(18:4(6Z,9Z,12Z,15Z)/18:3(9Z,12Z,15Z))	HMDB0001565;HMDB0000097	0.498785	0.933182	2	21	713
W673	Phosphatidylcholine Biosynthesis PC(18:4(6Z,9Z,12Z,15Z)/18:4(6Z,9Z,12Z,15Z))	HMDB0001565;HMDB0000097	0.498785	0.933182	2	21	713
W674	Phosphatidylcholine Biosynthesis PC(18:4(6Z,9Z,12Z,15Z)/20:0)	HMDB0001565;HMDB0000097	0.498785	0.933182	2	21	713
W675	Phosphatidylcholine Biosynthesis PC(18:4(6Z,9Z,12Z,15Z)/20:1(11Z))	HMDB0001565;HMDB0000097	0.498785	0.933182	2	21	713
W676	Phosphatidylcholine Biosynthesis PC(18:4(6Z,9Z,12Z,15Z)/20:2(11Z,14Z))	HMDB0001565;HMDB0000097	0.498785	0.933182	2	21	713
W677	Phosphatidylcholine Biosynthesis PC(18:4(6Z,9Z,12Z,15Z)/20:3(5Z,8Z,11Z))	HMDB0001565;HMDB0000097	0.498785	0.933182	2	21	713
W678	Phosphatidylcholine Biosynthesis PC(18:4(6Z,9Z,12Z,15Z)/20:3(8Z,11Z,14Z))	HMDB0001565;HMDB0000097	0.498785	0.933182	2	21	713
W679	Phosphatidylcholine Biosynthesis PC(18:4(6Z,9Z,12Z,15Z)/20:4(5Z,8Z,11Z,14Z))	HMDB0001565;HMDB0000097	0.498785	0.933182	2	21	713
W680	Phosphatidylcholine Biosynthesis PC(18:4(6Z,9Z,12Z,15Z)/20:4(8Z,11Z,14Z,17Z))	HMDB0001565;HMDB0000097	0.498785	0.933182	2	21	713
W681	Phosphatidylcholine Biosynthesis PC(18:4(6Z,9Z,12Z,15Z)/20:5(5Z,8Z,11Z,14Z,17Z))	HMDB0001565;HMDB0000097	0.498785	0.933182	2	21	713
W682	Phosphatidylcholine Biosynthesis PC(18:4(6Z,9Z,12Z,15Z)/22:0)	HMDB0001565;HMDB0000097	0.498785	0.933182	2	21	713
W683	Phosphatidylcholine Biosynthesis PC(18:4(6Z,9Z,12Z,15Z)/22:1(13Z))	HMDB0001565;HMDB0000097	0.498785	0.933182	2	21	713
W684	Phosphatidylcholine Biosynthesis PC(18:4(6Z,9Z,12Z,15Z)/22:2(13Z,16Z))	HMDB0001565;HMDB0000097	0.498785	0.933182	2	21	713
W685	Phosphatidylcholine Biosynthesis PC(18:4(6Z,9Z,12Z,15Z)/22:4(7Z,10Z,13Z,16Z))	HMDB0001565;HMDB0000097	0.498785	0.933182	2	21	713
W686	Phosphatidylcholine Biosynthesis PC(18:4(6Z,9Z,12Z,15Z)/22:5(4Z,7Z,10Z,13Z,16Z))	HMDB0001565;HMDB0000097	0.498785	0.933182	2	21	713
W687	Phosphatidylcholine Biosynthesis PC(18:4(6Z,9Z,12Z,15Z)/22:5(7Z,10Z,13Z,16Z,19Z))	HMDB0001565;HMDB0000097	0.498785	0.933182	2	21	713
W688	Phosphatidylcholine Biosynthesis PC(18:4(6Z,9Z,12Z,15Z)/22:6(4Z,7Z,10Z,13Z,16Z,19Z))	HMDB0001565;HMDB0000097	0.498785	0.933182	2	21	713
W689	Phosphatidylcholine Biosynthesis PC(18:4(6Z,9Z,12Z,15Z)/24:0)	HMDB0001565;HMDB0000097	0.498785	0.933182	2	21	713
W690	Phosphatidylcholine Biosynthesis PC(18:4(6Z,9Z,12Z,15Z)/24:1(15Z))	HMDB0001565;HMDB0000097	0.498785	0.933182	2	21	713
W691	Phosphatidylcholine Biosynthesis PC(20:0/14:0)	HMDB0001565;HMDB0000097	0.498785	0.933182	2	21	713
W692	Phosphatidylcholine Biosynthesis PC(20:0/14:1(9Z))	HMDB0001565;HMDB0000097	0.498785	0.933182	2	21	713
W693	Phosphatidylcholine Biosynthesis PC(20:0/15:0)	HMDB0001565;HMDB0000097	0.498785	0.933182	2	21	713
W694	Phosphatidylcholine Biosynthesis PC(20:0/16:0)	HMDB0001565;HMDB0000097	0.498785	0.933182	2	21	713
W695	Phosphatidylcholine Biosynthesis PC(20:0/16:1(9Z))	HMDB0001565;HMDB0000097	0.498785	0.933182	2	21	713
W696	Phosphatidylcholine Biosynthesis PC(20:0/18:0)	HMDB0001565;HMDB0000097	0.498785	0.933182	2	21	713
W697	Phosphatidylcholine Biosynthesis PC(20:0/18:1(11Z))	HMDB0001565;HMDB0000097	0.498785	0.933182	2	21	713
W698	Phosphatidylcholine Biosynthesis PC(20:0/18:1(9Z))	HMDB0001565;HMDB0000097	0.498785	0.933182	2	21	713
W699	Phosphatidylcholine Biosynthesis PC(20:0/18:2(9Z,12Z))	HMDB0001565;HMDB0000097	0.498785	0.933182	2	21	713
W700	Phosphatidylcholine Biosynthesis PC(20:0/18:3(6Z,9Z,12Z))	HMDB0001565;HMDB0000097	0.498785	0.933182	2	21	713
W701	Phosphatidylcholine Biosynthesis PC(20:0/18:3(9Z,12Z,15Z))	HMDB0001565;HMDB0000097	0.498785	0.933182	2	21	713
W702	Phosphatidylcholine Biosynthesis PC(20:0/18:4(6Z,9Z,12Z,15Z))	HMDB0001565;HMDB0000097	0.498785	0.933182	2	21	713
W703	Phosphatidylcholine Biosynthesis PC(20:0/20:0)	HMDB0001565;HMDB0000097	0.498785	0.933182	2	21	713
W704	Phosphatidylcholine Biosynthesis PC(20:0/20:1(11Z))	HMDB0001565;HMDB0000097	0.498785	0.933182	2	21	713
W705	Phosphatidylcholine Biosynthesis PC(20:0/20:2(11Z,14Z))	HMDB0001565;HMDB0000097	0.498785	0.933182	2	21	713
W706	Phosphatidylcholine Biosynthesis PC(20:0/20:3(5Z,8Z,11Z))	HMDB0001565;HMDB0000097	0.498785	0.933182	2	21	713
W707	Phosphatidylcholine Biosynthesis PC(20:0/20:3(8Z,11Z,14Z))	HMDB0001565;HMDB0000097	0.498785	0.933182	2	21	713
W708	Phosphatidylcholine Biosynthesis PC(20:0/20:4(5Z,8Z,11Z,14Z))	HMDB0001565;HMDB0000097	0.498785	0.933182	2	21	713
W709	Phosphatidylcholine Biosynthesis PC(20:0/20:4(8Z,11Z,14Z,17Z))	HMDB0001565;HMDB0000097	0.498785	0.933182	2	21	713
W710	Phosphatidylcholine Biosynthesis PC(20:0/20:5(5Z,8Z,11Z,14Z,17Z))	HMDB0001565;HMDB0000097	0.498785	0.933182	2	21	713
W711	Phosphatidylcholine Biosynthesis PC(20:0/22:0)	HMDB0001565;HMDB0000097	0.498785	0.933182	2	21	713
W712	Phosphatidylcholine Biosynthesis PC(20:0/22:1(13Z))	HMDB0001565;HMDB0000097	0.498785	0.933182	2	21	713
W713	Phosphatidylcholine Biosynthesis PC(20:0/22:2(13Z,16Z))	HMDB0001565;HMDB0000097	0.498785	0.933182	2	21	713
W714	Phosphatidylcholine Biosynthesis PC(20:0/22:4(7Z,10Z,13Z,16Z))	HMDB0001565;HMDB0000097	0.498785	0.933182	2	21	713
W715	Phosphatidylcholine Biosynthesis PC(20:0/22:5(4Z,7Z,10Z,13Z,16Z))	HMDB0001565;HMDB0000097	0.498785	0.933182	2	21	713
W716	Phosphatidylcholine Biosynthesis PC(20:0/22:5(7Z,10Z,13Z,16Z,19Z))	HMDB0001565;HMDB0000097	0.498785	0.933182	2	21	713
W717	Phosphatidylcholine Biosynthesis PC(20:0/22:6(4Z,7Z,10Z,13Z,16Z,19Z))	HMDB0001565;HMDB0000097	0.498785	0.933182	2	21	713
W718	Phosphatidylcholine Biosynthesis PC(20:0/24:0)	HMDB0001565;HMDB0000097	0.498785	0.933182	2	21	713
W719	Phosphatidylcholine Biosynthesis PC(20:0/24:1(15Z))	HMDB0001565;HMDB0000097	0.498785	0.933182	2	21	713
W720	Phosphatidylcholine Biosynthesis PC(20:1(11Z)/14:0)	HMDB0001565;HMDB0000097	0.498785	0.933182	2	21	713
W721	Phosphatidylcholine Biosynthesis PC(20:1(11Z)/14:1(9Z))	HMDB0001565;HMDB0000097	0.498785	0.933182	2	21	713
W722	Phosphatidylcholine Biosynthesis PC(20:1(11Z)/15:0)	HMDB0001565;HMDB0000097	0.498785	0.933182	2	21	713
W723	Phosphatidylcholine Biosynthesis PC(20:1(11Z)/16:0)	HMDB0001565;HMDB0000097	0.498785	0.933182	2	21	713
W724	Phosphatidylcholine Biosynthesis PC(20:1(11Z)/16:1(9Z))	HMDB0001565;HMDB0000097	0.498785	0.933182	2	21	713
W725	Phosphatidylcholine Biosynthesis PC(20:1(11Z)/18:0)	HMDB0001565;HMDB0000097	0.498785	0.933182	2	21	713
W726	Phosphatidylcholine Biosynthesis PC(20:1(11Z)/18:1(11Z))	HMDB0001565;HMDB0000097	0.498785	0.933182	2	21	713
W727	Phosphatidylcholine Biosynthesis PC(20:1(11Z)/18:1(9Z))	HMDB0001565;HMDB0000097	0.498785	0.933182	2	21	713
W728	Phosphatidylcholine Biosynthesis PC(20:1(11Z)/18:2(9Z,12Z))	HMDB0001565;HMDB0000097	0.498785	0.933182	2	21	713
W729	Phosphatidylcholine Biosynthesis PC(20:1(11Z)/18:3(6Z,9Z,12Z))	HMDB0001565;HMDB0000097	0.498785	0.933182	2	21	713
W730	Phosphatidylcholine Biosynthesis PC(20:1(11Z)/18:3(9Z,12Z,15Z))	HMDB0001565;HMDB0000097	0.498785	0.933182	2	21	713
W731	Phosphatidylcholine Biosynthesis PC(20:1(11Z)/18:4(6Z,9Z,12Z,15Z))	HMDB0001565;HMDB0000097	0.498785	0.933182	2	21	713
W732	Phosphatidylcholine Biosynthesis PC(20:1(11Z)/20:0)	HMDB0001565;HMDB0000097	0.498785	0.933182	2	21	713
W733	Phosphatidylcholine Biosynthesis PC(20:1(11Z)/20:1(11Z))	HMDB0001565;HMDB0000097	0.498785	0.933182	2	21	713
W734	Phosphatidylcholine Biosynthesis PC(20:1(11Z)/20:2(11Z,14Z))	HMDB0001565;HMDB0000097	0.498785	0.933182	2	21	713
W735	Phosphatidylcholine Biosynthesis PC(20:1(11Z)/20:3(5Z,8Z,11Z))	HMDB0001565;HMDB0000097	0.498785	0.933182	2	21	713
W736	Phosphatidylcholine Biosynthesis PC(20:1(11Z)/20:3(8Z,11Z,14Z))	HMDB0001565;HMDB0000097	0.498785	0.933182	2	21	713
W737	Phosphatidylcholine Biosynthesis PC(20:1(11Z)/20:4(5Z,8Z,11Z,14Z))	HMDB0001565;HMDB0000097	0.498785	0.933182	2	21	713
W738	Phosphatidylcholine Biosynthesis PC(20:1(11Z)/20:4(8Z,11Z,14Z,17Z))	HMDB0001565;HMDB0000097	0.498785	0.933182	2	21	713
W739	Phosphatidylcholine Biosynthesis PC(20:1(11Z)/20:5(5Z,8Z,11Z,14Z,17Z))	HMDB0001565;HMDB0000097	0.498785	0.933182	2	21	713
W740	Phosphatidylcholine Biosynthesis PC(20:1(11Z)/22:0)	HMDB0001565;HMDB0000097	0.498785	0.933182	2	21	713
W741	Phosphatidylcholine Biosynthesis PC(20:1(11Z)/22:1(13Z))	HMDB0001565;HMDB0000097	0.498785	0.933182	2	21	713
W742	Phosphatidylcholine Biosynthesis PC(20:1(11Z)/22:2(13Z,16Z))	HMDB0001565;HMDB0000097	0.498785	0.933182	2	21	713
W743	Phosphatidylcholine Biosynthesis PC(20:1(11Z)/22:4(7Z,10Z,13Z,16Z))	HMDB0001565;HMDB0000097	0.498785	0.933182	2	21	713
W744	Phosphatidylcholine Biosynthesis PC(20:1(11Z)/22:5(4Z,7Z,10Z,13Z,16Z))	HMDB0001565;HMDB0000097	0.498785	0.933182	2	21	713
W745	Phosphatidylcholine Biosynthesis PC(20:1(11Z)/22:5(7Z,10Z,13Z,16Z,19Z))	HMDB0001565;HMDB0000097	0.498785	0.933182	2	21	713
W746	Phosphatidylcholine Biosynthesis PC(20:1(11Z)/22:6(4Z,7Z,10Z,13Z,16Z,19Z))	HMDB0001565;HMDB0000097	0.498785	0.933182	2	21	713
W747	Phosphatidylcholine Biosynthesis PC(20:1(11Z)/24:0)	HMDB0001565;HMDB0000097	0.498785	0.933182	2	21	713
W748	Phosphatidylcholine Biosynthesis PC(20:1(11Z)/24:1(15Z))	HMDB0001565;HMDB0000097	0.498785	0.933182	2	21	713
W749	Phosphatidylcholine Biosynthesis PC(20:2(11Z,14Z)/14:0)	HMDB0001565;HMDB0000097	0.498785	0.933182	2	21	713
W750	Phosphatidylcholine Biosynthesis PC(20:2(11Z,14Z)/14:1(9Z))	HMDB0001565;HMDB0000097	0.498785	0.933182	2	21	713
W751	Phosphatidylcholine Biosynthesis PC(20:2(11Z,14Z)/15:0)	HMDB0001565;HMDB0000097	0.498785	0.933182	2	21	713
W752	Phosphatidylcholine Biosynthesis PC(20:2(11Z,14Z)/16:0)	HMDB0001565;HMDB0000097	0.498785	0.933182	2	21	713
W753	Phosphatidylcholine Biosynthesis PC(20:2(11Z,14Z)/16:1(9Z))	HMDB0001565;HMDB0000097	0.498785	0.933182	2	21	713
W754	Phosphatidylcholine Biosynthesis PC(20:2(11Z,14Z)/18:0)	HMDB0001565;HMDB0000097	0.498785	0.933182	2	21	713
W755	Phosphatidylcholine Biosynthesis PC(20:2(11Z,14Z)/18:1(11Z))	HMDB0001565;HMDB0000097	0.498785	0.933182	2	21	713
W756	Phosphatidylcholine Biosynthesis PC(20:2(11Z,14Z)/18:1(9Z))	HMDB0001565;HMDB0000097	0.498785	0.933182	2	21	713
W757	Phosphatidylcholine Biosynthesis PC(20:2(11Z,14Z)/18:2(9Z,12Z))	HMDB0001565;HMDB0000097	0.498785	0.933182	2	21	713
W758	Phosphatidylcholine Biosynthesis PC(20:2(11Z,14Z)/18:3(6Z,9Z,12Z))	HMDB0001565;HMDB0000097	0.498785	0.933182	2	21	713
W759	Phosphatidylcholine Biosynthesis PC(20:2(11Z,14Z)/18:3(9Z,12Z,15Z))	HMDB0001565;HMDB0000097	0.498785	0.933182	2	21	713
W760	Phosphatidylcholine Biosynthesis PC(20:2(11Z,14Z)/18:4(6Z,9Z,12Z,15Z))	HMDB0001565;HMDB0000097	0.498785	0.933182	2	21	713
W761	Phosphatidylcholine Biosynthesis PC(20:2(11Z,14Z)/20:0)	HMDB0001565;HMDB0000097	0.498785	0.933182	2	21	713
W762	Phosphatidylcholine Biosynthesis PC(20:2(11Z,14Z)/20:1(11Z))	HMDB0001565;HMDB0000097	0.498785	0.933182	2	21	713
W763	Phosphatidylcholine Biosynthesis PC(20:2(11Z,14Z)/20:2(11Z,14Z))	HMDB0001565;HMDB0000097	0.498785	0.933182	2	21	713
W764	Phosphatidylcholine Biosynthesis PC(20:2(11Z,14Z)/20:3(5Z,8Z,11Z))	HMDB0001565;HMDB0000097	0.498785	0.933182	2	21	713
W765	Phosphatidylcholine Biosynthesis PC(20:2(11Z,14Z)/20:3(8Z,11Z,14Z))	HMDB0001565;HMDB0000097	0.498785	0.933182	2	21	713
W766	Phosphatidylcholine Biosynthesis PC(20:2(11Z,14Z)/20:4(5Z,8Z,11Z,14Z))	HMDB0001565;HMDB0000097	0.498785	0.933182	2	21	713
W767	Phosphatidylcholine Biosynthesis PC(20:2(11Z,14Z)/20:4(8Z,11Z,14Z,17Z))	HMDB0001565;HMDB0000097	0.498785	0.933182	2	21	713
W768	Phosphatidylcholine Biosynthesis PC(20:2(11Z,14Z)/20:5(5Z,8Z,11Z,14Z,17Z))	HMDB0001565;HMDB0000097	0.498785	0.933182	2	21	713
W769	Phosphatidylcholine Biosynthesis PC(20:2(11Z,14Z)/22:0)	HMDB0001565;HMDB0000097	0.498785	0.933182	2	21	713
W770	Phosphatidylcholine Biosynthesis PC(20:2(11Z,14Z)/22:1(13Z))	HMDB0001565;HMDB0000097	0.498785	0.933182	2	21	713
W771	Phosphatidylcholine Biosynthesis PC(20:2(11Z,14Z)/22:2(13Z,16Z))	HMDB0001565;HMDB0000097	0.498785	0.933182	2	21	713
W772	Phosphatidylcholine Biosynthesis PC(20:2(11Z,14Z)/22:4(7Z,10Z,13Z,16Z))	HMDB0001565;HMDB0000097	0.498785	0.933182	2	21	713
W773	Phosphatidylcholine Biosynthesis PC(20:2(11Z,14Z)/22:5(4Z,7Z,10Z,13Z,16Z))	HMDB0001565;HMDB0000097	0.498785	0.933182	2	21	713
W774	Phosphatidylcholine Biosynthesis PC(20:2(11Z,14Z)/22:5(7Z,10Z,13Z,16Z,19Z))	HMDB0001565;HMDB0000097	0.498785	0.933182	2	21	713
W775	Phosphatidylcholine Biosynthesis PC(20:2(11Z,14Z)/22:6(4Z,7Z,10Z,13Z,16Z,19Z))	HMDB0001565;HMDB0000097	0.498785	0.933182	2	21	713
W776	Phosphatidylcholine Biosynthesis PC(20:2(11Z,14Z)/24:0)	HMDB0001565;HMDB0000097	0.498785	0.933182	2	21	713
W777	Phosphatidylcholine Biosynthesis PC(20:2(11Z,14Z)/24:1(15Z))	HMDB0001565;HMDB0000097	0.498785	0.933182	2	21	713
W778	Phosphatidylcholine Biosynthesis PC(20:3(5Z,8Z,11Z)/14:0)	HMDB0001565;HMDB0000097	0.498785	0.933182	2	21	713
W779	Phosphatidylcholine Biosynthesis PC(20:3(5Z,8Z,11Z)/14:1(9Z))	HMDB0001565;HMDB0000097	0.498785	0.933182	2	21	713
W780	Phosphatidylcholine Biosynthesis PC(20:3(5Z,8Z,11Z)/15:0)	HMDB0001565;HMDB0000097	0.498785	0.933182	2	21	713
W781	Phosphatidylcholine Biosynthesis PC(20:3(5Z,8Z,11Z)/16:0)	HMDB0001565;HMDB0000097	0.498785	0.933182	2	21	713
W782	Phosphatidylcholine Biosynthesis PC(20:3(5Z,8Z,11Z)/16:1(9Z))	HMDB0001565;HMDB0000097	0.498785	0.933182	2	21	713
W783	Phosphatidylcholine Biosynthesis PC(20:3(5Z,8Z,11Z)/18:0)	HMDB0001565;HMDB0000097	0.498785	0.933182	2	21	713
W784	Phosphatidylcholine Biosynthesis PC(20:3(5Z,8Z,11Z)/18:1(11Z))	HMDB0001565;HMDB0000097	0.498785	0.933182	2	21	713
W785	Phosphatidylcholine Biosynthesis PC(20:3(5Z,8Z,11Z)/18:1(9Z))	HMDB0001565;HMDB0000097	0.498785	0.933182	2	21	713
W786	Phosphatidylcholine Biosynthesis PC(20:3(5Z,8Z,11Z)/18:2(9Z,12Z))	HMDB0001565;HMDB0000097	0.498785	0.933182	2	21	713
W787	Phosphatidylcholine Biosynthesis PC(20:3(5Z,8Z,11Z)/18:3(6Z,9Z,12Z))	HMDB0001565;HMDB0000097	0.498785	0.933182	2	21	713
W788	Phosphatidylcholine Biosynthesis PC(20:3(5Z,8Z,11Z)/18:3(9Z,12Z,15Z))	HMDB0001565;HMDB0000097	0.498785	0.933182	2	21	713
W789	Phosphatidylcholine Biosynthesis PC(20:3(5Z,8Z,11Z)/18:4(6Z,9Z,12Z,15Z))	HMDB0001565;HMDB0000097	0.498785	0.933182	2	21	713
W790	Phosphatidylcholine Biosynthesis PC(20:3(5Z,8Z,11Z)/20:0)	HMDB0001565;HMDB0000097	0.498785	0.933182	2	21	713
W791	Phosphatidylcholine Biosynthesis PC(20:3(5Z,8Z,11Z)/20:1(11Z))	HMDB0001565;HMDB0000097	0.498785	0.933182	2	21	713
W792	Phosphatidylcholine Biosynthesis PC(20:3(5Z,8Z,11Z)/20:2(11Z,14Z))	HMDB0001565;HMDB0000097	0.498785	0.933182	2	21	713
W793	Phosphatidylcholine Biosynthesis PC(20:3(5Z,8Z,11Z)/20:3(5Z,8Z,11Z))	HMDB0001565;HMDB0000097	0.498785	0.933182	2	21	713
W794	Phosphatidylcholine Biosynthesis PC(20:3(5Z,8Z,11Z)/20:3(8Z,11Z,14Z))	HMDB0001565;HMDB0000097	0.498785	0.933182	2	21	713
W795	Phosphatidylcholine Biosynthesis PC(20:3(5Z,8Z,11Z)/20:4(5Z,8Z,11Z,14Z))	HMDB0001565;HMDB0000097	0.498785	0.933182	2	21	713
W796	Phosphatidylcholine Biosynthesis PC(20:3(5Z,8Z,11Z)/20:4(8Z,11Z,14Z,17Z))	HMDB0001565;HMDB0000097	0.498785	0.933182	2	21	713
W797	Phosphatidylcholine Biosynthesis PC(20:3(5Z,8Z,11Z)/20:5(5Z,8Z,11Z,14Z,17Z))	HMDB0001565;HMDB0000097	0.498785	0.933182	2	21	713
W798	Phosphatidylcholine Biosynthesis PC(20:3(5Z,8Z,11Z)/22:0)	HMDB0001565;HMDB0000097	0.498785	0.933182	2	21	713
W799	Phosphatidylcholine Biosynthesis PC(20:3(5Z,8Z,11Z)/22:1(13Z))	HMDB0001565;HMDB0000097	0.498785	0.933182	2	21	713
W800	Phosphatidylcholine Biosynthesis PC(20:3(5Z,8Z,11Z)/22:2(13Z,16Z))	HMDB0001565;HMDB0000097	0.498785	0.933182	2	21	713
W801	Phosphatidylcholine Biosynthesis PC(20:3(5Z,8Z,11Z)/22:4(7Z,10Z,13Z,16Z))	HMDB0001565;HMDB0000097	0.498785	0.933182	2	21	713
W802	Phosphatidylcholine Biosynthesis PC(20:3(5Z,8Z,11Z)/22:5(4Z,7Z,10Z,13Z,16Z))	HMDB0001565;HMDB0000097	0.498785	0.933182	2	21	713
W803	Phosphatidylcholine Biosynthesis PC(20:3(5Z,8Z,11Z)/22:5(7Z,10Z,13Z,16Z,19Z))	HMDB0001565;HMDB0000097	0.498785	0.933182	2	21	713
W804	Phosphatidylcholine Biosynthesis PC(20:3(5Z,8Z,11Z)/22:6(4Z,7Z,10Z,13Z,16Z,19Z))	HMDB0001565;HMDB0000097	0.498785	0.933182	2	21	713
W805	Phosphatidylcholine Biosynthesis PC(20:3(5Z,8Z,11Z)/24:0)	HMDB0001565;HMDB0000097	0.498785	0.933182	2	21	713
W806	Phosphatidylcholine Biosynthesis PC(20:3(5Z,8Z,11Z)/24:1(15Z))	HMDB0001565;HMDB0000097	0.498785	0.933182	2	21	713
W807	Phosphatidylcholine Biosynthesis PC(20:3(8Z,11Z,14Z)/14:0)	HMDB0001565;HMDB0000097	0.498785	0.933182	2	21	713
W808	Phosphatidylcholine Biosynthesis PC(20:3(8Z,11Z,14Z)/14:1(9Z))	HMDB0001565;HMDB0000097	0.498785	0.933182	2	21	713
W809	Phosphatidylcholine Biosynthesis PC(20:3(8Z,11Z,14Z)/15:0)	HMDB0001565;HMDB0000097	0.498785	0.933182	2	21	713
W810	Phosphatidylcholine Biosynthesis PC(20:3(8Z,11Z,14Z)/16:0)	HMDB0001565;HMDB0000097	0.498785	0.933182	2	21	713
W811	Phosphatidylcholine Biosynthesis PC(20:3(8Z,11Z,14Z)/16:1(9Z))	HMDB0001565;HMDB0000097	0.498785	0.933182	2	21	713
W812	Phosphatidylcholine Biosynthesis PC(20:3(8Z,11Z,14Z)/18:0)	HMDB0001565;HMDB0000097	0.498785	0.933182	2	21	713
W813	Phosphatidylcholine Biosynthesis PC(20:3(8Z,11Z,14Z)/18:1(11Z))	HMDB0001565;HMDB0000097	0.498785	0.933182	2	21	713
W814	Phosphatidylcholine Biosynthesis PC(20:3(8Z,11Z,14Z)/18:1(9Z))	HMDB0001565;HMDB0000097	0.498785	0.933182	2	21	713
W815	Phosphatidylcholine Biosynthesis PC(20:3(8Z,11Z,14Z)/18:2(9Z,12Z))	HMDB0001565;HMDB0000097	0.498785	0.933182	2	21	713
W816	Phosphatidylcholine Biosynthesis PC(20:3(8Z,11Z,14Z)/18:3(6Z,9Z,12Z))	HMDB0001565;HMDB0000097	0.498785	0.933182	2	21	713
W817	Phosphatidylcholine Biosynthesis PC(20:3(8Z,11Z,14Z)/18:3(9Z,12Z,15Z))	HMDB0001565;HMDB0000097	0.498785	0.933182	2	21	713
W818	Phosphatidylcholine Biosynthesis PC(20:3(8Z,11Z,14Z)/18:4(6Z,9Z,12Z,15Z))	HMDB0001565;HMDB0000097	0.498785	0.933182	2	21	713
W819	Phosphatidylcholine Biosynthesis PC(20:3(8Z,11Z,14Z)/20:0)	HMDB0001565;HMDB0000097	0.498785	0.933182	2	21	713
W820	Phosphatidylcholine Biosynthesis PC(20:3(8Z,11Z,14Z)/20:1(11Z))	HMDB0001565;HMDB0000097	0.498785	0.933182	2	21	713
W821	Phosphatidylcholine Biosynthesis PC(20:3(8Z,11Z,14Z)/20:2(11Z,14Z))	HMDB0001565;HMDB0000097	0.498785	0.933182	2	21	713
W822	Phosphatidylcholine Biosynthesis PC(20:3(8Z,11Z,14Z)/20:3(5Z,8Z,11Z))	HMDB0001565;HMDB0000097	0.498785	0.933182	2	21	713
W823	Phosphatidylcholine Biosynthesis PC(20:3(8Z,11Z,14Z)/20:3(8Z,11Z,14Z))	HMDB0001565;HMDB0000097	0.498785	0.933182	2	21	713
W824	Phosphatidylcholine Biosynthesis PC(20:3(8Z,11Z,14Z)/20:4(5Z,8Z,11Z,14Z))	HMDB0001565;HMDB0000097	0.498785	0.933182	2	21	713
W825	Phosphatidylcholine Biosynthesis PC(20:3(8Z,11Z,14Z)/20:4(8Z,11Z,14Z,17Z))	HMDB0001565;HMDB0000097	0.498785	0.933182	2	21	713
W826	Phosphatidylcholine Biosynthesis PC(20:3(8Z,11Z,14Z)/20:5(5Z,8Z,11Z,14Z,17Z))	HMDB0001565;HMDB0000097	0.498785	0.933182	2	21	713
W827	Phosphatidylcholine Biosynthesis PC(20:3(8Z,11Z,14Z)/22:0)	HMDB0001565;HMDB0000097	0.498785	0.933182	2	21	713
W828	Phosphatidylcholine Biosynthesis PC(20:3(8Z,11Z,14Z)/22:1(13Z))	HMDB0001565;HMDB0000097	0.498785	0.933182	2	21	713
W829	Phosphatidylcholine Biosynthesis PC(20:3(8Z,11Z,14Z)/22:2(13Z,16Z))	HMDB0001565;HMDB0000097	0.498785	0.933182	2	21	713
W830	Phosphatidylcholine Biosynthesis PC(20:3(8Z,11Z,14Z)/22:4(7Z,10Z,13Z,16Z))	HMDB0001565;HMDB0000097	0.498785	0.933182	2	21	713
W831	Phosphatidylcholine Biosynthesis PC(20:3(8Z,11Z,14Z)/22:5(4Z,7Z,10Z,13Z,16Z))	HMDB0001565;HMDB0000097	0.498785	0.933182	2	21	713
W832	Phosphatidylcholine Biosynthesis PC(20:3(8Z,11Z,14Z)/22:5(7Z,10Z,13Z,16Z,19Z))	HMDB0001565;HMDB0000097	0.498785	0.933182	2	21	713
W833	Phosphatidylcholine Biosynthesis PC(20:3(8Z,11Z,14Z)/22:6(4Z,7Z,10Z,13Z,16Z,19Z))	HMDB0001565;HMDB0000097	0.498785	0.933182	2	21	713
W834	Phosphatidylcholine Biosynthesis PC(20:3(8Z,11Z,14Z)/24:0)	HMDB0001565;HMDB0000097	0.498785	0.933182	2	21	713
W835	Phosphatidylcholine Biosynthesis PC(20:3(8Z,11Z,14Z)/24:1(15Z))	HMDB0001565;HMDB0000097	0.498785	0.933182	2	21	713
W836	Phosphatidylcholine Biosynthesis PC(20:4(5Z,8Z,11Z,14Z)/14:0)	HMDB0001565;HMDB0000097	0.498785	0.933182	2	21	713
W837	Phosphatidylcholine Biosynthesis PC(20:4(5Z,8Z,11Z,14Z)/14:1(9Z))	HMDB0001565;HMDB0000097	0.498785	0.933182	2	21	713
W838	Phosphatidylcholine Biosynthesis PC(20:4(5Z,8Z,11Z,14Z)/15:0)	HMDB0001565;HMDB0000097	0.498785	0.933182	2	21	713
W839	Phosphatidylcholine Biosynthesis PC(20:4(5Z,8Z,11Z,14Z)/16:0)	HMDB0001565;HMDB0000097	0.498785	0.933182	2	21	713
W840	Phosphatidylcholine Biosynthesis PC(20:4(5Z,8Z,11Z,14Z)/16:1(9Z))	HMDB0001565;HMDB0000097	0.498785	0.933182	2	21	713
W841	Phosphatidylcholine Biosynthesis PC(20:4(5Z,8Z,11Z,14Z)/18:0)	HMDB0001565;HMDB0000097	0.498785	0.933182	2	21	713
W842	Phosphatidylcholine Biosynthesis PC(20:4(5Z,8Z,11Z,14Z)/18:1(11Z))	HMDB0001565;HMDB0000097	0.498785	0.933182	2	21	713
W843	Phosphatidylcholine Biosynthesis PC(20:4(5Z,8Z,11Z,14Z)/18:1(9Z))	HMDB0001565;HMDB0000097	0.498785	0.933182	2	21	713
W844	Phosphatidylcholine Biosynthesis PC(20:4(5Z,8Z,11Z,14Z)/18:2(9Z,12Z))	HMDB0001565;HMDB0000097	0.498785	0.933182	2	21	713
W845	Phosphatidylcholine Biosynthesis PC(20:4(5Z,8Z,11Z,14Z)/18:3(6Z,9Z,12Z))	HMDB0001565;HMDB0000097	0.498785	0.933182	2	21	713
W846	Phosphatidylcholine Biosynthesis PC(20:4(5Z,8Z,11Z,14Z)/18:3(9Z,12Z,15Z))	HMDB0001565;HMDB0000097	0.498785	0.933182	2	21	713
W847	Phosphatidylcholine Biosynthesis PC(20:4(5Z,8Z,11Z,14Z)/18:4(6Z,9Z,12Z,15Z))	HMDB0001565;HMDB0000097	0.498785	0.933182	2	21	713
W848	Phosphatidylcholine Biosynthesis PC(20:4(5Z,8Z,11Z,14Z)/20:0)	HMDB0001565;HMDB0000097	0.498785	0.933182	2	21	713
W849	Phosphatidylcholine Biosynthesis PC(20:4(5Z,8Z,11Z,14Z)/20:1(11Z))	HMDB0001565;HMDB0000097	0.498785	0.933182	2	21	713
W850	Phosphatidylcholine Biosynthesis PC(20:4(5Z,8Z,11Z,14Z)/20:2(11Z,14Z))	HMDB0001565;HMDB0000097	0.498785	0.933182	2	21	713
W851	Phosphatidylcholine Biosynthesis PC(20:4(5Z,8Z,11Z,14Z)/20:3(5Z,8Z,11Z))	HMDB0001565;HMDB0000097	0.498785	0.933182	2	21	713
W852	Phosphatidylcholine Biosynthesis PC(20:4(5Z,8Z,11Z,14Z)/20:3(8Z,11Z,14Z))	HMDB0001565;HMDB0000097	0.498785	0.933182	2	21	713
W853	Phosphatidylcholine Biosynthesis PC(20:4(5Z,8Z,11Z,14Z)/20:4(5Z,8Z,11Z,14Z))	HMDB0001565;HMDB0000097	0.498785	0.933182	2	21	713
W854	Phosphatidylcholine Biosynthesis PC(20:4(5Z,8Z,11Z,14Z)/20:4(8Z,11Z,14Z,17Z))	HMDB0001565;HMDB0000097	0.498785	0.933182	2	21	713
W855	Phosphatidylcholine Biosynthesis PC(20:4(5Z,8Z,11Z,14Z)/20:5(5Z,8Z,11Z,14Z,17Z))	HMDB0001565;HMDB0000097	0.498785	0.933182	2	21	713
W856	Phosphatidylcholine Biosynthesis PC(20:4(5Z,8Z,11Z,14Z)/22:0)	HMDB0001565;HMDB0000097	0.498785	0.933182	2	21	713
W857	Phosphatidylcholine Biosynthesis PC(20:4(5Z,8Z,11Z,14Z)/22:1(13Z))	HMDB0001565;HMDB0000097	0.498785	0.933182	2	21	713
W858	Phosphatidylcholine Biosynthesis PC(20:4(5Z,8Z,11Z,14Z)/22:2(13Z,16Z))	HMDB0001565;HMDB0000097	0.498785	0.933182	2	21	713
W859	Phosphatidylcholine Biosynthesis PC(20:4(5Z,8Z,11Z,14Z)/22:4(7Z,10Z,13Z,16Z))	HMDB0001565;HMDB0000097	0.498785	0.933182	2	21	713
W860	Phosphatidylcholine Biosynthesis PC(20:4(5Z,8Z,11Z,14Z)/22:5(4Z,7Z,10Z,13Z,16Z))	HMDB0001565;HMDB0000097	0.498785	0.933182	2	21	713
W861	Phosphatidylcholine Biosynthesis PC(20:4(5Z,8Z,11Z,14Z)/22:5(7Z,10Z,13Z,16Z,19Z))	HMDB0001565;HMDB0000097	0.498785	0.933182	2	21	713
W862	Phosphatidylcholine Biosynthesis PC(20:4(5Z,8Z,11Z,14Z)/22:6(4Z,7Z,10Z,13Z,16Z,19Z))	HMDB0001565;HMDB0000097	0.498785	0.933182	2	21	713
W863	Phosphatidylcholine Biosynthesis PC(20:4(5Z,8Z,11Z,14Z)/24:0)	HMDB0001565;HMDB0000097	0.498785	0.933182	2	21	713
W864	Phosphatidylcholine Biosynthesis PC(20:4(5Z,8Z,11Z,14Z)/24:1(15Z))	HMDB0001565;HMDB0000097	0.498785	0.933182	2	21	713
W865	Phosphatidylcholine Biosynthesis PC(20:4(8Z,11Z,14Z,17Z)/14:0)	HMDB0001565;HMDB0000097	0.498785	0.933182	2	21	713
W866	Phosphatidylcholine Biosynthesis PC(20:4(8Z,11Z,14Z,17Z)/14:1(9Z))	HMDB0001565;HMDB0000097	0.498785	0.933182	2	21	713
W867	Phosphatidylcholine Biosynthesis PC(20:4(8Z,11Z,14Z,17Z)/15:0)	HMDB0001565;HMDB0000097	0.498785	0.933182	2	21	713
W868	Phosphatidylcholine Biosynthesis PC(20:4(8Z,11Z,14Z,17Z)/16:0)	HMDB0001565;HMDB0000097	0.498785	0.933182	2	21	713
W869	Phosphatidylcholine Biosynthesis PC(20:4(8Z,11Z,14Z,17Z)/16:1(9Z))	HMDB0001565;HMDB0000097	0.498785	0.933182	2	21	713
W870	Phosphatidylcholine Biosynthesis PC(20:4(8Z,11Z,14Z,17Z)/18:0)	HMDB0001565;HMDB0000097	0.498785	0.933182	2	21	713
W871	Phosphatidylcholine Biosynthesis PC(20:4(8Z,11Z,14Z,17Z)/18:1(11Z))	HMDB0001565;HMDB0000097	0.498785	0.933182	2	21	713
W872	Phosphatidylcholine Biosynthesis PC(20:4(8Z,11Z,14Z,17Z)/18:1(9Z))	HMDB0001565;HMDB0000097	0.498785	0.933182	2	21	713
W873	Phosphatidylcholine Biosynthesis PC(20:4(8Z,11Z,14Z,17Z)/18:2(9Z,12Z))	HMDB0001565;HMDB0000097	0.498785	0.933182	2	21	713
W874	Phosphatidylcholine Biosynthesis PC(20:4(8Z,11Z,14Z,17Z)/18:3(6Z,9Z,12Z))	HMDB0001565;HMDB0000097	0.498785	0.933182	2	21	713
W875	Phosphatidylcholine Biosynthesis PC(20:4(8Z,11Z,14Z,17Z)/18:3(9Z,12Z,15Z))	HMDB0001565;HMDB0000097	0.498785	0.933182	2	21	713
W876	Phosphatidylcholine Biosynthesis PC(20:4(8Z,11Z,14Z,17Z)/18:4(6Z,9Z,12Z,15Z))	HMDB0001565;HMDB0000097	0.498785	0.933182	2	21	713
W877	Phosphatidylcholine Biosynthesis PC(20:4(8Z,11Z,14Z,17Z)/20:0)	HMDB0001565;HMDB0000097	0.498785	0.933182	2	21	713
W878	Phosphatidylcholine Biosynthesis PC(20:4(8Z,11Z,14Z,17Z)/20:1(11Z))	HMDB0001565;HMDB0000097	0.498785	0.933182	2	21	713
W879	Phosphatidylcholine Biosynthesis PC(20:4(8Z,11Z,14Z,17Z)/20:2(11Z,14Z))	HMDB0001565;HMDB0000097	0.498785	0.933182	2	21	713
W880	Phosphatidylcholine Biosynthesis PC(20:4(8Z,11Z,14Z,17Z)/20:3(5Z,8Z,11Z))	HMDB0001565;HMDB0000097	0.498785	0.933182	2	21	713
W881	Phosphatidylcholine Biosynthesis PC(20:4(8Z,11Z,14Z,17Z)/20:3(8Z,11Z,14Z))	HMDB0001565;HMDB0000097	0.498785	0.933182	2	21	713
W882	Phosphatidylcholine Biosynthesis PC(20:4(8Z,11Z,14Z,17Z)/20:4(5Z,8Z,11Z,14Z))	HMDB0001565;HMDB0000097	0.498785	0.933182	2	21	713
W883	Phosphatidylcholine Biosynthesis PC(20:4(8Z,11Z,14Z,17Z)/20:4(8Z,11Z,14Z,17Z))	HMDB0001565;HMDB0000097	0.498785	0.933182	2	21	713
W884	Phosphatidylcholine Biosynthesis PC(20:4(8Z,11Z,14Z,17Z)/20:5(5Z,8Z,11Z,14Z,17Z))	HMDB0001565;HMDB0000097	0.498785	0.933182	2	21	713
W885	Phosphatidylcholine Biosynthesis PC(20:4(8Z,11Z,14Z,17Z)/22:0)	HMDB0001565;HMDB0000097	0.498785	0.933182	2	21	713
W886	Phosphatidylcholine Biosynthesis PC(20:4(8Z,11Z,14Z,17Z)/22:1(13Z))	HMDB0001565;HMDB0000097	0.498785	0.933182	2	21	713
W887	Phosphatidylcholine Biosynthesis PC(20:4(8Z,11Z,14Z,17Z)/22:2(13Z,16Z))	HMDB0001565;HMDB0000097	0.498785	0.933182	2	21	713
W888	Phosphatidylcholine Biosynthesis PC(20:4(8Z,11Z,14Z,17Z)/22:4(7Z,10Z,13Z,16Z))	HMDB0001565;HMDB0000097	0.498785	0.933182	2	21	713
W889	Phosphatidylcholine Biosynthesis PC(20:4(8Z,11Z,14Z,17Z)/22:5(4Z,7Z,10Z,13Z,16Z))	HMDB0001565;HMDB0000097	0.498785	0.933182	2	21	713
W890	Phosphatidylcholine Biosynthesis PC(20:4(8Z,11Z,14Z,17Z)/22:5(7Z,10Z,13Z,16Z,19Z))	HMDB0001565;HMDB0000097	0.498785	0.933182	2	21	713
W891	Phosphatidylcholine Biosynthesis PC(20:4(8Z,11Z,14Z,17Z)/22:6(4Z,7Z,10Z,13Z,16Z,19Z))	HMDB0001565;HMDB0000097	0.498785	0.933182	2	21	713
W892	Phosphatidylcholine Biosynthesis PC(20:4(8Z,11Z,14Z,17Z)/24:0)	HMDB0001565;HMDB0000097	0.498785	0.933182	2	21	713
W893	Phosphatidylcholine Biosynthesis PC(20:4(8Z,11Z,14Z,17Z)/24:1(15Z))	HMDB0001565;HMDB0000097	0.498785	0.933182	2	21	713
W894	Phosphatidylcholine Biosynthesis PC(20:5(5Z,8Z,11Z,14Z,17Z)/14:0)	HMDB0001565;HMDB0000097	0.498785	0.933182	2	21	713
W895	Phosphatidylcholine Biosynthesis PC(20:5(5Z,8Z,11Z,14Z,17Z)/14:1(9Z))	HMDB0001565;HMDB0000097	0.498785	0.933182	2	21	713
W896	Phosphatidylcholine Biosynthesis PC(20:5(5Z,8Z,11Z,14Z,17Z)/15:0)	HMDB0001565;HMDB0000097	0.498785	0.933182	2	21	713
W897	Phosphatidylcholine Biosynthesis PC(20:5(5Z,8Z,11Z,14Z,17Z)/16:0)	HMDB0001565;HMDB0000097	0.498785	0.933182	2	21	713
W898	Phosphatidylcholine Biosynthesis PC(20:5(5Z,8Z,11Z,14Z,17Z)/16:1(9Z))	HMDB0001565;HMDB0000097	0.498785	0.933182	2	21	713
W899	Phosphatidylcholine Biosynthesis PC(20:5(5Z,8Z,11Z,14Z,17Z)/18:0)	HMDB0001565;HMDB0000097	0.498785	0.933182	2	21	713
W900	Phosphatidylcholine Biosynthesis PC(20:5(5Z,8Z,11Z,14Z,17Z)/18:1(11Z))	HMDB0001565;HMDB0000097	0.498785	0.933182	2	21	713
W901	Phosphatidylcholine Biosynthesis PC(20:5(5Z,8Z,11Z,14Z,17Z)/18:1(9Z))	HMDB0001565;HMDB0000097	0.498785	0.933182	2	21	713
W902	Phosphatidylcholine Biosynthesis PC(20:5(5Z,8Z,11Z,14Z,17Z)/18:2(9Z,12Z))	HMDB0001565;HMDB0000097	0.498785	0.933182	2	21	713
W903	Phosphatidylcholine Biosynthesis PC(20:5(5Z,8Z,11Z,14Z,17Z)/18:3(6Z,9Z,12Z))	HMDB0001565;HMDB0000097	0.498785	0.933182	2	21	713
W904	Phosphatidylcholine Biosynthesis PC(20:5(5Z,8Z,11Z,14Z,17Z)/18:3(9Z,12Z,15Z))	HMDB0001565;HMDB0000097	0.498785	0.933182	2	21	713
W905	Phosphatidylcholine Biosynthesis PC(20:5(5Z,8Z,11Z,14Z,17Z)/18:4(6Z,9Z,12Z,15Z))	HMDB0001565;HMDB0000097	0.498785	0.933182	2	21	713
W906	Phosphatidylcholine Biosynthesis PC(20:5(5Z,8Z,11Z,14Z,17Z)/20:0)	HMDB0001565;HMDB0000097	0.498785	0.933182	2	21	713
W907	Phosphatidylcholine Biosynthesis PC(20:5(5Z,8Z,11Z,14Z,17Z)/20:1(11Z))	HMDB0001565;HMDB0000097	0.498785	0.933182	2	21	713
W908	Phosphatidylcholine Biosynthesis PC(20:5(5Z,8Z,11Z,14Z,17Z)/20:2(11Z,14Z))	HMDB0001565;HMDB0000097	0.498785	0.933182	2	21	713
W909	Phosphatidylcholine Biosynthesis PC(20:5(5Z,8Z,11Z,14Z,17Z)/20:3(5Z,8Z,11Z))	HMDB0001565;HMDB0000097	0.498785	0.933182	2	21	713
W910	Phosphatidylcholine Biosynthesis PC(20:5(5Z,8Z,11Z,14Z,17Z)/20:3(8Z,11Z,14Z))	HMDB0001565;HMDB0000097	0.498785	0.933182	2	21	713
W911	Phosphatidylcholine Biosynthesis PC(20:5(5Z,8Z,11Z,14Z,17Z)/20:4(5Z,8Z,11Z,14Z))	HMDB0001565;HMDB0000097	0.498785	0.933182	2	21	713
W912	Phosphatidylcholine Biosynthesis PC(20:5(5Z,8Z,11Z,14Z,17Z)/20:4(8Z,11Z,14Z,17Z))	HMDB0001565;HMDB0000097	0.498785	0.933182	2	21	713
W913	Phosphatidylcholine Biosynthesis PC(20:5(5Z,8Z,11Z,14Z,17Z)/20:5(5Z,8Z,11Z,14Z,17Z))	HMDB0001565;HMDB0000097	0.498785	0.933182	2	21	713
W914	Phosphatidylcholine Biosynthesis PC(20:5(5Z,8Z,11Z,14Z,17Z)/22:0)	HMDB0001565;HMDB0000097	0.498785	0.933182	2	21	713
W915	Phosphatidylcholine Biosynthesis PC(20:5(5Z,8Z,11Z,14Z,17Z)/22:1(13Z))	HMDB0001565;HMDB0000097	0.498785	0.933182	2	21	713
W916	Phosphatidylcholine Biosynthesis PC(20:5(5Z,8Z,11Z,14Z,17Z)/22:2(13Z,16Z))	HMDB0001565;HMDB0000097	0.498785	0.933182	2	21	713
W917	Phosphatidylcholine Biosynthesis PC(20:5(5Z,8Z,11Z,14Z,17Z)/22:4(7Z,10Z,13Z,16Z))	HMDB0001565;HMDB0000097	0.498785	0.933182	2	21	713
W918	Phosphatidylcholine Biosynthesis PC(20:5(5Z,8Z,11Z,14Z,17Z)/22:5(4Z,7Z,10Z,13Z,16Z))	HMDB0001565;HMDB0000097	0.498785	0.933182	2	21	713
W919	Phosphatidylcholine Biosynthesis PC(20:5(5Z,8Z,11Z,14Z,17Z)/22:5(7Z,10Z,13Z,16Z,19Z))	HMDB0001565;HMDB0000097	0.498785	0.933182	2	21	713
W920	Phosphatidylcholine Biosynthesis PC(20:5(5Z,8Z,11Z,14Z,17Z)/22:6(4Z,7Z,10Z,13Z,16Z,19Z))	HMDB0001565;HMDB0000097	0.498785	0.933182	2	21	713
W921	Phosphatidylcholine Biosynthesis PC(20:5(5Z,8Z,11Z,14Z,17Z)/24:0)	HMDB0001565;HMDB0000097	0.498785	0.933182	2	21	713
W922	Phosphatidylcholine Biosynthesis PC(20:5(5Z,8Z,11Z,14Z,17Z)/24:1(15Z))	HMDB0001565;HMDB0000097	0.498785	0.933182	2	21	713
W923	Phosphatidylcholine Biosynthesis PC(22:0/14:0)	HMDB0001565;HMDB0000097	0.498785	0.933182	2	21	713
W924	Phosphatidylcholine Biosynthesis PC(22:0/14:1(9Z))	HMDB0001565;HMDB0000097	0.498785	0.933182	2	21	713
W925	Phosphatidylcholine Biosynthesis PC(22:0/15:0)	HMDB0001565;HMDB0000097	0.498785	0.933182	2	21	713
W926	Phosphatidylcholine Biosynthesis PC(22:0/16:0)	HMDB0001565;HMDB0000097	0.498785	0.933182	2	21	713
W927	Phosphatidylcholine Biosynthesis PC(22:0/16:1(9Z))	HMDB0001565;HMDB0000097	0.498785	0.933182	2	21	713
W928	Phosphatidylcholine Biosynthesis PC(22:0/18:0)	HMDB0001565;HMDB0000097	0.498785	0.933182	2	21	713
W929	Phosphatidylcholine Biosynthesis PC(22:0/18:1(11Z))	HMDB0001565;HMDB0000097	0.498785	0.933182	2	21	713
W930	Phosphatidylcholine Biosynthesis PC(22:0/18:1(9Z))	HMDB0001565;HMDB0000097	0.498785	0.933182	2	21	713
W931	Phosphatidylcholine Biosynthesis PC(22:0/18:2(9Z,12Z))	HMDB0001565;HMDB0000097	0.498785	0.933182	2	21	713
W932	Phosphatidylcholine Biosynthesis PC(22:0/18:3(6Z,9Z,12Z))	HMDB0001565;HMDB0000097	0.498785	0.933182	2	21	713
W933	Phosphatidylcholine Biosynthesis PC(22:0/18:3(9Z,12Z,15Z))	HMDB0001565;HMDB0000097	0.498785	0.933182	2	21	713
W934	Phosphatidylcholine Biosynthesis PC(22:0/18:4(6Z,9Z,12Z,15Z))	HMDB0001565;HMDB0000097	0.498785	0.933182	2	21	713
W935	Phosphatidylcholine Biosynthesis PC(22:0/20:0)	HMDB0001565;HMDB0000097	0.498785	0.933182	2	21	713
W936	Phosphatidylcholine Biosynthesis PC(22:0/20:1(11Z))	HMDB0001565;HMDB0000097	0.498785	0.933182	2	21	713
W937	Phosphatidylcholine Biosynthesis PC(22:0/20:2(11Z,14Z))	HMDB0001565;HMDB0000097	0.498785	0.933182	2	21	713
W938	Phosphatidylcholine Biosynthesis PC(22:0/20:3(5Z,8Z,11Z))	HMDB0001565;HMDB0000097	0.498785	0.933182	2	21	713
W939	Phosphatidylcholine Biosynthesis PC(22:0/20:3(8Z,11Z,14Z))	HMDB0001565;HMDB0000097	0.498785	0.933182	2	21	713
W940	Phosphatidylcholine Biosynthesis PC(22:0/20:4(5Z,8Z,11Z,14Z))	HMDB0001565;HMDB0000097	0.498785	0.933182	2	21	713
W941	Phosphatidylcholine Biosynthesis PC(22:0/20:4(8Z,11Z,14Z,17Z))	HMDB0001565;HMDB0000097	0.498785	0.933182	2	21	713
W942	Phosphatidylcholine Biosynthesis PC(22:0/20:5(5Z,8Z,11Z,14Z,17Z))	HMDB0001565;HMDB0000097	0.498785	0.933182	2	21	713
W943	Phosphatidylcholine Biosynthesis PC(22:0/22:0)	HMDB0001565;HMDB0000097	0.498785	0.933182	2	21	713
W944	Phosphatidylcholine Biosynthesis PC(22:0/22:1(13Z))	HMDB0001565;HMDB0000097	0.498785	0.933182	2	21	713
W945	Phosphatidylcholine Biosynthesis PC(22:0/22:2(13Z,16Z))	HMDB0001565;HMDB0000097	0.498785	0.933182	2	21	713
W946	Phosphatidylcholine Biosynthesis PC(22:0/22:4(7Z,10Z,13Z,16Z))	HMDB0001565;HMDB0000097	0.498785	0.933182	2	21	713
W947	Phosphatidylcholine Biosynthesis PC(22:0/22:5(4Z,7Z,10Z,13Z,16Z))	HMDB0001565;HMDB0000097	0.498785	0.933182	2	21	713
W948	Phosphatidylcholine Biosynthesis PC(22:0/22:5(7Z,10Z,13Z,16Z,19Z))	HMDB0001565;HMDB0000097	0.498785	0.933182	2	21	713
W949	Phosphatidylcholine Biosynthesis PC(22:0/22:6(4Z,7Z,10Z,13Z,16Z,19Z))	HMDB0001565;HMDB0000097	0.498785	0.933182	2	21	713
W950	Phosphatidylcholine Biosynthesis PC(22:0/24:0)	HMDB0001565;HMDB0000097	0.498785	0.933182	2	21	713
W951	Phosphatidylcholine Biosynthesis PC(22:0/24:1(15Z))	HMDB0001565;HMDB0000097	0.498785	0.933182	2	21	713
W952	Phosphatidylcholine Biosynthesis PC(22:1(13Z)/14:0)	HMDB0001565;HMDB0000097	0.498785	0.933182	2	21	713
W953	Phosphatidylcholine Biosynthesis PC(22:1(13Z)/14:1(9Z))	HMDB0001565;HMDB0000097	0.498785	0.933182	2	21	713
W954	Phosphatidylcholine Biosynthesis PC(22:1(13Z)/15:0)	HMDB0001565;HMDB0000097	0.498785	0.933182	2	21	713
W955	Phosphatidylcholine Biosynthesis PC(22:1(13Z)/16:0)	HMDB0001565;HMDB0000097	0.498785	0.933182	2	21	713
W956	Phosphatidylcholine Biosynthesis PC(22:1(13Z)/16:1(9Z))	HMDB0001565;HMDB0000097	0.498785	0.933182	2	21	713
W957	Phosphatidylcholine Biosynthesis PC(22:1(13Z)/18:0)	HMDB0001565;HMDB0000097	0.498785	0.933182	2	21	713
W958	Phosphatidylcholine Biosynthesis PC(22:1(13Z)/18:1(11Z))	HMDB0001565;HMDB0000097	0.498785	0.933182	2	21	713
W959	Phosphatidylcholine Biosynthesis PC(22:1(13Z)/18:1(9Z))	HMDB0001565;HMDB0000097	0.498785	0.933182	2	21	713
W960	Phosphatidylcholine Biosynthesis PC(22:1(13Z)/18:2(9Z,12Z))	HMDB0001565;HMDB0000097	0.498785	0.933182	2	21	713
W961	Phosphatidylcholine Biosynthesis PC(22:1(13Z)/18:3(6Z,9Z,12Z))	HMDB0001565;HMDB0000097	0.498785	0.933182	2	21	713
W962	Phosphatidylcholine Biosynthesis PC(22:1(13Z)/18:3(9Z,12Z,15Z))	HMDB0001565;HMDB0000097	0.498785	0.933182	2	21	713
W963	Phosphatidylcholine Biosynthesis PC(22:1(13Z)/18:4(6Z,9Z,12Z,15Z))	HMDB0001565;HMDB0000097	0.498785	0.933182	2	21	713
W964	Phosphatidylcholine Biosynthesis PC(22:1(13Z)/20:0)	HMDB0001565;HMDB0000097	0.498785	0.933182	2	21	713
W965	Phosphatidylcholine Biosynthesis PC(22:1(13Z)/20:1(11Z))	HMDB0001565;HMDB0000097	0.498785	0.933182	2	21	713
W966	Phosphatidylcholine Biosynthesis PC(22:1(13Z)/20:2(11Z,14Z))	HMDB0001565;HMDB0000097	0.498785	0.933182	2	21	713
W967	Phosphatidylcholine Biosynthesis PC(22:1(13Z)/20:3(5Z,8Z,11Z))	HMDB0001565;HMDB0000097	0.498785	0.933182	2	21	713
W968	Phosphatidylcholine Biosynthesis PC(22:1(13Z)/20:3(8Z,11Z,14Z))	HMDB0001565;HMDB0000097	0.498785	0.933182	2	21	713
W969	Phosphatidylcholine Biosynthesis PC(22:1(13Z)/20:4(5Z,8Z,11Z,14Z))	HMDB0001565;HMDB0000097	0.498785	0.933182	2	21	713
W970	Phosphatidylcholine Biosynthesis PC(22:1(13Z)/20:4(8Z,11Z,14Z,17Z))	HMDB0001565;HMDB0000097	0.498785	0.933182	2	21	713
W971	Phosphatidylcholine Biosynthesis PC(22:1(13Z)/20:5(5Z,8Z,11Z,14Z,17Z))	HMDB0001565;HMDB0000097	0.498785	0.933182	2	21	713
W972	Phosphatidylcholine Biosynthesis PC(22:1(13Z)/22:0)	HMDB0001565;HMDB0000097	0.498785	0.933182	2	21	713
W973	Phosphatidylcholine Biosynthesis PC(22:1(13Z)/22:1(13Z))	HMDB0001565;HMDB0000097	0.498785	0.933182	2	21	713
W974	Phosphatidylcholine Biosynthesis PC(22:1(13Z)/22:2(13Z,16Z))	HMDB0001565;HMDB0000097	0.498785	0.933182	2	21	713
W975	Phosphatidylcholine Biosynthesis PC(22:1(13Z)/22:4(7Z,10Z,13Z,16Z))	HMDB0001565;HMDB0000097	0.498785	0.933182	2	21	713
W976	Phosphatidylcholine Biosynthesis PC(22:1(13Z)/22:5(4Z,7Z,10Z,13Z,16Z))	HMDB0001565;HMDB0000097	0.498785	0.933182	2	21	713
W977	Phosphatidylcholine Biosynthesis PC(22:1(13Z)/22:5(7Z,10Z,13Z,16Z,19Z))	HMDB0001565;HMDB0000097	0.498785	0.933182	2	21	713
W978	Phosphatidylcholine Biosynthesis PC(22:1(13Z)/22:6(4Z,7Z,10Z,13Z,16Z,19Z))	HMDB0001565;HMDB0000097	0.498785	0.933182	2	21	713
W979	Phosphatidylcholine Biosynthesis PC(22:1(13Z)/24:0)	HMDB0001565;HMDB0000097	0.498785	0.933182	2	21	713
W980	Phosphatidylcholine Biosynthesis PC(22:1(13Z)/24:1(15Z))	HMDB0001565;HMDB0000097	0.498785	0.933182	2	21	713
W981	Phosphatidylcholine Biosynthesis PC(22:2(13Z,16Z)/14:0)	HMDB0001565;HMDB0000097	0.498785	0.933182	2	21	713
W982	Phosphatidylcholine Biosynthesis PC(22:2(13Z,16Z)/14:1(9Z))	HMDB0001565;HMDB0000097	0.498785	0.933182	2	21	713
W983	Phosphatidylcholine Biosynthesis PC(22:2(13Z,16Z)/15:0)	HMDB0001565;HMDB0000097	0.498785	0.933182	2	21	713
W984	Phosphatidylcholine Biosynthesis PC(22:2(13Z,16Z)/16:0)	HMDB0001565;HMDB0000097	0.498785	0.933182	2	21	713
W985	Phosphatidylcholine Biosynthesis PC(22:2(13Z,16Z)/16:1(9Z))	HMDB0001565;HMDB0000097	0.498785	0.933182	2	21	713
W986	Phosphatidylcholine Biosynthesis PC(22:2(13Z,16Z)/18:0)	HMDB0001565;HMDB0000097	0.498785	0.933182	2	21	713
W987	Phosphatidylcholine Biosynthesis PC(22:2(13Z,16Z)/18:1(11Z))	HMDB0001565;HMDB0000097	0.498785	0.933182	2	21	713
W988	Phosphatidylcholine Biosynthesis PC(22:2(13Z,16Z)/18:1(9Z))	HMDB0001565;HMDB0000097	0.498785	0.933182	2	21	713
W989	Phosphatidylcholine Biosynthesis PC(22:2(13Z,16Z)/18:2(9Z,12Z))	HMDB0001565;HMDB0000097	0.498785	0.933182	2	21	713
W990	Phosphatidylcholine Biosynthesis PC(22:2(13Z,16Z)/18:3(6Z,9Z,12Z))	HMDB0001565;HMDB0000097	0.498785	0.933182	2	21	713
W991	Phosphatidylcholine Biosynthesis PC(22:2(13Z,16Z)/18:3(9Z,12Z,15Z))	HMDB0001565;HMDB0000097	0.498785	0.933182	2	21	713
W992	Phosphatidylcholine Biosynthesis PC(22:2(13Z,16Z)/18:4(6Z,9Z,12Z,15Z))	HMDB0001565;HMDB0000097	0.498785	0.933182	2	21	713
W993	Phosphatidylcholine Biosynthesis PC(22:2(13Z,16Z)/20:0)	HMDB0001565;HMDB0000097	0.498785	0.933182	2	21	713
W994	Phosphatidylcholine Biosynthesis PC(22:2(13Z,16Z)/20:1(11Z))	HMDB0001565;HMDB0000097	0.498785	0.933182	2	21	713
W995	Phosphatidylcholine Biosynthesis PC(22:2(13Z,16Z)/20:2(11Z,14Z))	HMDB0001565;HMDB0000097	0.498785	0.933182	2	21	713
W996	Phosphatidylcholine Biosynthesis PC(22:2(13Z,16Z)/20:3(5Z,8Z,11Z))	HMDB0001565;HMDB0000097	0.498785	0.933182	2	21	713
W997	Phosphatidylcholine Biosynthesis PC(22:2(13Z,16Z)/20:3(8Z,11Z,14Z))	HMDB0001565;HMDB0000097	0.498785	0.933182	2	21	713
W998	Phosphatidylcholine Biosynthesis PC(22:2(13Z,16Z)/20:4(5Z,8Z,11Z,14Z))	HMDB0001565;HMDB0000097	0.498785	0.933182	2	21	713
W999	Phosphatidylcholine Biosynthesis PC(22:2(13Z,16Z)/20:4(8Z,11Z,14Z,17Z))	HMDB0001565;HMDB0000097	0.498785	0.933182	2	21	713
W1000	Phosphatidylcholine Biosynthesis PC(22:2(13Z,16Z)/20:5(5Z,8Z,11Z,14Z,17Z))	HMDB0001565;HMDB0000097	0.498785	0.933182	2	21	713
W1001	Phosphatidylcholine Biosynthesis PC(22:2(13Z,16Z)/22:0)	HMDB0001565;HMDB0000097	0.498785	0.933182	2	21	713
W1002	Phosphatidylcholine Biosynthesis PC(22:2(13Z,16Z)/22:1(13Z))	HMDB0001565;HMDB0000097	0.498785	0.933182	2	21	713
W1003	Phosphatidylcholine Biosynthesis PC(22:2(13Z,16Z)/22:2(13Z,16Z))	HMDB0001565;HMDB0000097	0.498785	0.933182	2	21	713
W1004	Phosphatidylcholine Biosynthesis PC(22:2(13Z,16Z)/22:4(7Z,10Z,13Z,16Z))	HMDB0001565;HMDB0000097	0.498785	0.933182	2	21	713
W1005	Phosphatidylcholine Biosynthesis PC(22:2(13Z,16Z)/22:5(4Z,7Z,10Z,13Z,16Z))	HMDB0001565;HMDB0000097	0.498785	0.933182	2	21	713
W1006	Phosphatidylcholine Biosynthesis PC(22:2(13Z,16Z)/22:5(7Z,10Z,13Z,16Z,19Z))	HMDB0001565;HMDB0000097	0.498785	0.933182	2	21	713
W1007	Phosphatidylcholine Biosynthesis PC(22:2(13Z,16Z)/22:6(4Z,7Z,10Z,13Z,16Z,19Z))	HMDB0001565;HMDB0000097	0.498785	0.933182	2	21	713
W1008	Phosphatidylcholine Biosynthesis PC(22:2(13Z,16Z)/24:0)	HMDB0001565;HMDB0000097	0.498785	0.933182	2	21	713
W1009	Phosphatidylcholine Biosynthesis PC(22:2(13Z,16Z)/24:1(15Z))	HMDB0001565;HMDB0000097	0.498785	0.933182	2	21	713
W1010	Phosphatidylcholine Biosynthesis PC(22:4(7Z,10Z,13Z,16Z)/14:0)	HMDB0001565;HMDB0000097	0.498785	0.933182	2	21	713
W1011	Phosphatidylcholine Biosynthesis PC(22:4(7Z,10Z,13Z,16Z)/14:1(9Z))	HMDB0001565;HMDB0000097	0.498785	0.933182	2	21	713
W1012	Phosphatidylcholine Biosynthesis PC(22:4(7Z,10Z,13Z,16Z)/15:0)	HMDB0001565;HMDB0000097	0.498785	0.933182	2	21	713
W1013	Phosphatidylcholine Biosynthesis PC(22:4(7Z,10Z,13Z,16Z)/16:0)	HMDB0001565;HMDB0000097	0.498785	0.933182	2	21	713
W1014	Phosphatidylcholine Biosynthesis PC(22:4(7Z,10Z,13Z,16Z)/16:1(9Z))	HMDB0001565;HMDB0000097	0.498785	0.933182	2	21	713
W1015	Phosphatidylcholine Biosynthesis PC(22:4(7Z,10Z,13Z,16Z)/18:0)	HMDB0001565;HMDB0000097	0.498785	0.933182	2	21	713
W1016	Phosphatidylcholine Biosynthesis PC(22:4(7Z,10Z,13Z,16Z)/18:1(11Z))	HMDB0001565;HMDB0000097	0.498785	0.933182	2	21	713
W1017	Phosphatidylcholine Biosynthesis PC(22:4(7Z,10Z,13Z,16Z)/18:1(9Z))	HMDB0001565;HMDB0000097	0.498785	0.933182	2	21	713
W1018	Phosphatidylcholine Biosynthesis PC(22:4(7Z,10Z,13Z,16Z)/18:2(9Z,12Z))	HMDB0001565;HMDB0000097	0.498785	0.933182	2	21	713
W1019	Phosphatidylcholine Biosynthesis PC(22:4(7Z,10Z,13Z,16Z)/18:3(6Z,9Z,12Z))	HMDB0001565;HMDB0000097	0.498785	0.933182	2	21	713
W1020	Phosphatidylcholine Biosynthesis PC(22:4(7Z,10Z,13Z,16Z)/18:3(9Z,12Z,15Z))	HMDB0001565;HMDB0000097	0.498785	0.933182	2	21	713
W1021	Phosphatidylcholine Biosynthesis PC(22:4(7Z,10Z,13Z,16Z)/18:4(6Z,9Z,12Z,15Z))	HMDB0001565;HMDB0000097	0.498785	0.933182	2	21	713
W1022	Phosphatidylcholine Biosynthesis PC(22:4(7Z,10Z,13Z,16Z)/20:0)	HMDB0001565;HMDB0000097	0.498785	0.933182	2	21	713
W1023	Phosphatidylcholine Biosynthesis PC(22:4(7Z,10Z,13Z,16Z)/20:1(11Z))	HMDB0001565;HMDB0000097	0.498785	0.933182	2	21	713
W1024	Phosphatidylcholine Biosynthesis PC(22:4(7Z,10Z,13Z,16Z)/20:2(11Z,14Z))	HMDB0001565;HMDB0000097	0.498785	0.933182	2	21	713
W1025	Phosphatidylcholine Biosynthesis PC(22:4(7Z,10Z,13Z,16Z)/20:3(5Z,8Z,11Z))	HMDB0001565;HMDB0000097	0.498785	0.933182	2	21	713
W1026	Phosphatidylcholine Biosynthesis PC(22:4(7Z,10Z,13Z,16Z)/20:3(8Z,11Z,14Z))	HMDB0001565;HMDB0000097	0.498785	0.933182	2	21	713
W1027	Phosphatidylcholine Biosynthesis PC(22:4(7Z,10Z,13Z,16Z)/20:4(5Z,8Z,11Z,14Z))	HMDB0001565;HMDB0000097	0.498785	0.933182	2	21	713
W1028	Phosphatidylcholine Biosynthesis PC(22:4(7Z,10Z,13Z,16Z)/20:4(8Z,11Z,14Z,17Z))	HMDB0001565;HMDB0000097	0.498785	0.933182	2	21	713
W1029	Phosphatidylcholine Biosynthesis PC(22:4(7Z,10Z,13Z,16Z)/20:5(5Z,8Z,11Z,14Z,17Z))	HMDB0001565;HMDB0000097	0.498785	0.933182	2	21	713
W1030	Phosphatidylcholine Biosynthesis PC(22:4(7Z,10Z,13Z,16Z)/22:0)	HMDB0001565;HMDB0000097	0.498785	0.933182	2	21	713
W1031	Phosphatidylcholine Biosynthesis PC(22:4(7Z,10Z,13Z,16Z)/22:1(13Z))	HMDB0001565;HMDB0000097	0.498785	0.933182	2	21	713
W1032	Phosphatidylcholine Biosynthesis PC(22:4(7Z,10Z,13Z,16Z)/22:2(13Z,16Z))	HMDB0001565;HMDB0000097	0.498785	0.933182	2	21	713
W1033	Phosphatidylcholine Biosynthesis PC(22:4(7Z,10Z,13Z,16Z)/22:4(7Z,10Z,13Z,16Z))	HMDB0001565;HMDB0000097	0.498785	0.933182	2	21	713
W1034	Phosphatidylcholine Biosynthesis PC(22:4(7Z,10Z,13Z,16Z)/22:5(4Z,7Z,10Z,13Z,16Z))	HMDB0001565;HMDB0000097	0.498785	0.933182	2	21	713
W1035	Phosphatidylcholine Biosynthesis PC(22:4(7Z,10Z,13Z,16Z)/22:5(7Z,10Z,13Z,16Z,19Z))	HMDB0001565;HMDB0000097	0.498785	0.933182	2	21	713
W1036	Phosphatidylcholine Biosynthesis PC(22:4(7Z,10Z,13Z,16Z)/22:6(4Z,7Z,10Z,13Z,16Z,19Z))	HMDB0001565;HMDB0000097	0.498785	0.933182	2	21	713
W1037	Phosphatidylcholine Biosynthesis PC(22:4(7Z,10Z,13Z,16Z)/24:0)	HMDB0001565;HMDB0000097	0.498785	0.933182	2	21	713
W1038	Phosphatidylcholine Biosynthesis PC(22:4(7Z,10Z,13Z,16Z)/24:1(15Z))	HMDB0001565;HMDB0000097	0.498785	0.933182	2	21	713
W1039	Phosphatidylcholine Biosynthesis PC(22:5(4Z,7Z,10Z,13Z,16Z)/14:0)	HMDB0001565;HMDB0000097	0.498785	0.933182	2	21	713
W1040	Phosphatidylcholine Biosynthesis PC(22:5(4Z,7Z,10Z,13Z,16Z)/14:1(9Z))	HMDB0001565;HMDB0000097	0.498785	0.933182	2	21	713
W1041	Phosphatidylcholine Biosynthesis PC(22:5(4Z,7Z,10Z,13Z,16Z)/15:0)	HMDB0001565;HMDB0000097	0.498785	0.933182	2	21	713
W1042	Phosphatidylcholine Biosynthesis PC(22:5(4Z,7Z,10Z,13Z,16Z)/16:0)	HMDB0001565;HMDB0000097	0.498785	0.933182	2	21	713
W1043	Phosphatidylcholine Biosynthesis PC(22:5(4Z,7Z,10Z,13Z,16Z)/16:1(9Z))	HMDB0001565;HMDB0000097	0.498785	0.933182	2	21	713
W1044	Phosphatidylcholine Biosynthesis PC(22:5(4Z,7Z,10Z,13Z,16Z)/18:0)	HMDB0001565;HMDB0000097	0.498785	0.933182	2	21	713
W1045	Phosphatidylcholine Biosynthesis PC(22:5(4Z,7Z,10Z,13Z,16Z)/18:1(11Z))	HMDB0001565;HMDB0000097	0.498785	0.933182	2	21	713
W1046	Phosphatidylcholine Biosynthesis PC(22:5(4Z,7Z,10Z,13Z,16Z)/18:1(9Z))	HMDB0001565;HMDB0000097	0.498785	0.933182	2	21	713
W1047	Phosphatidylcholine Biosynthesis PC(22:5(4Z,7Z,10Z,13Z,16Z)/18:2(9Z,12Z))	HMDB0001565;HMDB0000097	0.498785	0.933182	2	21	713
W1048	Phosphatidylcholine Biosynthesis PC(22:5(4Z,7Z,10Z,13Z,16Z)/18:3(6Z,9Z,12Z))	HMDB0001565;HMDB0000097	0.498785	0.933182	2	21	713
W1049	Phosphatidylcholine Biosynthesis PC(22:5(4Z,7Z,10Z,13Z,16Z)/18:3(9Z,12Z,15Z))	HMDB0001565;HMDB0000097	0.498785	0.933182	2	21	713
W1050	Phosphatidylcholine Biosynthesis PC(22:5(4Z,7Z,10Z,13Z,16Z)/18:4(6Z,9Z,12Z,15Z))	HMDB0001565;HMDB0000097	0.498785	0.933182	2	21	713
W1051	Phosphatidylcholine Biosynthesis PC(22:5(4Z,7Z,10Z,13Z,16Z)/20:0)	HMDB0001565;HMDB0000097	0.498785	0.933182	2	21	713
W1052	Phosphatidylcholine Biosynthesis PC(22:5(4Z,7Z,10Z,13Z,16Z)/20:1(11Z))	HMDB0001565;HMDB0000097	0.498785	0.933182	2	21	713
W1053	Phosphatidylcholine Biosynthesis PC(22:5(4Z,7Z,10Z,13Z,16Z)/20:2(11Z,14Z))	HMDB0001565;HMDB0000097	0.498785	0.933182	2	21	713
W1054	Phosphatidylcholine Biosynthesis PC(22:5(4Z,7Z,10Z,13Z,16Z)/20:3(5Z,8Z,11Z))	HMDB0001565;HMDB0000097	0.498785	0.933182	2	21	713
W1055	Phosphatidylcholine Biosynthesis PC(22:5(4Z,7Z,10Z,13Z,16Z)/20:3(8Z,11Z,14Z))	HMDB0001565;HMDB0000097	0.498785	0.933182	2	21	713
W1056	Phosphatidylcholine Biosynthesis PC(22:5(4Z,7Z,10Z,13Z,16Z)/20:4(5Z,8Z,11Z,14Z))	HMDB0001565;HMDB0000097	0.498785	0.933182	2	21	713
W1057	Phosphatidylcholine Biosynthesis PC(22:5(4Z,7Z,10Z,13Z,16Z)/20:4(8Z,11Z,14Z,17Z))	HMDB0001565;HMDB0000097	0.498785	0.933182	2	21	713
W1058	Phosphatidylcholine Biosynthesis PC(22:5(4Z,7Z,10Z,13Z,16Z)/20:5(5Z,8Z,11Z,14Z,17Z))	HMDB0001565;HMDB0000097	0.498785	0.933182	2	21	713
W1059	Phosphatidylcholine Biosynthesis PC(22:5(4Z,7Z,10Z,13Z,16Z)/22:0)	HMDB0001565;HMDB0000097	0.498785	0.933182	2	21	713
W1060	Phosphatidylcholine Biosynthesis PC(22:5(4Z,7Z,10Z,13Z,16Z)/22:1(13Z))	HMDB0001565;HMDB0000097	0.498785	0.933182	2	21	713
W1061	Phosphatidylcholine Biosynthesis PC(22:5(4Z,7Z,10Z,13Z,16Z)/22:2(13Z,16Z))	HMDB0001565;HMDB0000097	0.498785	0.933182	2	21	713
W1062	Phosphatidylcholine Biosynthesis PC(22:5(4Z,7Z,10Z,13Z,16Z)/22:4(7Z,10Z,13Z,16Z))	HMDB0001565;HMDB0000097	0.498785	0.933182	2	21	713
W1063	Phosphatidylcholine Biosynthesis PC(22:5(4Z,7Z,10Z,13Z,16Z)/22:5(4Z,7Z,10Z,13Z,16Z))	HMDB0001565;HMDB0000097	0.498785	0.933182	2	21	713
W1064	Phosphatidylcholine Biosynthesis PC(22:5(4Z,7Z,10Z,13Z,16Z)/22:5(7Z,10Z,13Z,16Z,19Z))	HMDB0001565;HMDB0000097	0.498785	0.933182	2	21	713
W1065	Phosphatidylcholine Biosynthesis PC(22:5(4Z,7Z,10Z,13Z,16Z)/22:6(4Z,7Z,10Z,13Z,16Z,19Z))	HMDB0001565;HMDB0000097	0.498785	0.933182	2	21	713
W1066	Phosphatidylcholine Biosynthesis PC(22:5(4Z,7Z,10Z,13Z,16Z)/24:0)	HMDB0001565;HMDB0000097	0.498785	0.933182	2	21	713
W1067	Phosphatidylcholine Biosynthesis PC(22:5(4Z,7Z,10Z,13Z,16Z)/24:1(15Z))	HMDB0001565;HMDB0000097	0.498785	0.933182	2	21	713
W1068	Phosphatidylcholine Biosynthesis PC(22:5(7Z,10Z,13Z,16Z,19Z)/14:0)	HMDB0001565;HMDB0000097	0.498785	0.933182	2	21	713
W1069	Phosphatidylcholine Biosynthesis PC(22:5(7Z,10Z,13Z,16Z,19Z)/14:1(9Z))	HMDB0001565;HMDB0000097	0.498785	0.933182	2	21	713
W1070	Phosphatidylcholine Biosynthesis PC(22:5(7Z,10Z,13Z,16Z,19Z)/15:0)	HMDB0001565;HMDB0000097	0.498785	0.933182	2	21	713
W1071	Phosphatidylcholine Biosynthesis PC(22:5(7Z,10Z,13Z,16Z,19Z)/16:0)	HMDB0001565;HMDB0000097	0.498785	0.933182	2	21	713
W1072	Phosphatidylcholine Biosynthesis PC(22:5(7Z,10Z,13Z,16Z,19Z)/16:1(9Z))	HMDB0001565;HMDB0000097	0.498785	0.933182	2	21	713
W1073	Phosphatidylcholine Biosynthesis PC(22:5(7Z,10Z,13Z,16Z,19Z)/18:0)	HMDB0001565;HMDB0000097	0.498785	0.933182	2	21	713
W1074	Phosphatidylcholine Biosynthesis PC(22:5(7Z,10Z,13Z,16Z,19Z)/18:1(11Z))	HMDB0001565;HMDB0000097	0.498785	0.933182	2	21	713
W1075	Phosphatidylcholine Biosynthesis PC(22:5(7Z,10Z,13Z,16Z,19Z)/18:1(9Z))	HMDB0001565;HMDB0000097	0.498785	0.933182	2	21	713
W1076	Phosphatidylcholine Biosynthesis PC(22:5(7Z,10Z,13Z,16Z,19Z)/18:2(9Z,12Z))	HMDB0001565;HMDB0000097	0.498785	0.933182	2	21	713
W1077	Phosphatidylcholine Biosynthesis PC(22:5(7Z,10Z,13Z,16Z,19Z)/18:3(6Z,9Z,12Z))	HMDB0001565;HMDB0000097	0.498785	0.933182	2	21	713
W1078	Phosphatidylcholine Biosynthesis PC(22:5(7Z,10Z,13Z,16Z,19Z)/18:3(9Z,12Z,15Z))	HMDB0001565;HMDB0000097	0.498785	0.933182	2	21	713
W1079	Phosphatidylcholine Biosynthesis PC(22:5(7Z,10Z,13Z,16Z,19Z)/18:4(6Z,9Z,12Z,15Z))	HMDB0001565;HMDB0000097	0.498785	0.933182	2	21	713
W1080	Phosphatidylcholine Biosynthesis PC(22:5(7Z,10Z,13Z,16Z,19Z)/20:0)	HMDB0001565;HMDB0000097	0.498785	0.933182	2	21	713
W1081	Phosphatidylcholine Biosynthesis PC(22:5(7Z,10Z,13Z,16Z,19Z)/20:1(11Z))	HMDB0001565;HMDB0000097	0.498785	0.933182	2	21	713
W1082	Phosphatidylcholine Biosynthesis PC(22:5(7Z,10Z,13Z,16Z,19Z)/20:2(11Z,14Z))	HMDB0001565;HMDB0000097	0.498785	0.933182	2	21	713
W1083	Phosphatidylcholine Biosynthesis PC(22:5(7Z,10Z,13Z,16Z,19Z)/20:3(5Z,8Z,11Z))	HMDB0001565;HMDB0000097	0.498785	0.933182	2	21	713
W1084	Phosphatidylcholine Biosynthesis PC(22:5(7Z,10Z,13Z,16Z,19Z)/20:3(8Z,11Z,14Z))	HMDB0001565;HMDB0000097	0.498785	0.933182	2	21	713
W1085	Phosphatidylcholine Biosynthesis PC(22:5(7Z,10Z,13Z,16Z,19Z)/20:4(5Z,8Z,11Z,14Z))	HMDB0001565;HMDB0000097	0.498785	0.933182	2	21	713
W1086	Phosphatidylcholine Biosynthesis PC(22:5(7Z,10Z,13Z,16Z,19Z)/20:4(8Z,11Z,14Z,17Z))	HMDB0001565;HMDB0000097	0.498785	0.933182	2	21	713
W1087	Phosphatidylcholine Biosynthesis PC(22:5(7Z,10Z,13Z,16Z,19Z)/20:5(5Z,8Z,11Z,14Z,17Z))	HMDB0001565;HMDB0000097	0.498785	0.933182	2	21	713
W1088	Phosphatidylcholine Biosynthesis PC(22:5(7Z,10Z,13Z,16Z,19Z)/22:0)	HMDB0001565;HMDB0000097	0.498785	0.933182	2	21	713
W1089	Phosphatidylcholine Biosynthesis PC(22:5(7Z,10Z,13Z,16Z,19Z)/22:1(13Z))	HMDB0001565;HMDB0000097	0.498785	0.933182	2	21	713
W1090	Phosphatidylcholine Biosynthesis PC(22:5(7Z,10Z,13Z,16Z,19Z)/22:2(13Z,16Z))	HMDB0001565;HMDB0000097	0.498785	0.933182	2	21	713
W1091	Phosphatidylcholine Biosynthesis PC(22:5(7Z,10Z,13Z,16Z,19Z)/22:4(7Z,10Z,13Z,16Z))	HMDB0001565;HMDB0000097	0.498785	0.933182	2	21	713
W1092	Phosphatidylcholine Biosynthesis PC(22:5(7Z,10Z,13Z,16Z,19Z)/22:5(4Z,7Z,10Z,13Z,16Z))	HMDB0001565;HMDB0000097	0.498785	0.933182	2	21	713
W1093	Phosphatidylcholine Biosynthesis PC(22:5(7Z,10Z,13Z,16Z,19Z)/22:5(7Z,10Z,13Z,16Z,19Z))	HMDB0001565;HMDB0000097	0.498785	0.933182	2	21	713
W1094	Phosphatidylcholine Biosynthesis PC(22:5(7Z,10Z,13Z,16Z,19Z)/22:6(4Z,7Z,10Z,13Z,16Z,19Z))	HMDB0001565;HMDB0000097	0.498785	0.933182	2	21	713
W1095	Phosphatidylcholine Biosynthesis PC(22:5(7Z,10Z,13Z,16Z,19Z)/24:0)	HMDB0001565;HMDB0000097	0.498785	0.933182	2	21	713
W1096	Phosphatidylcholine Biosynthesis PC(22:5(7Z,10Z,13Z,16Z,19Z)/24:1(15Z))	HMDB0001565;HMDB0000097	0.498785	0.933182	2	21	713
W1097	Phosphatidylcholine Biosynthesis PC(22:6(4Z,7Z,10Z,13Z,16Z,19Z)/14:0)	HMDB0001565;HMDB0000097	0.498785	0.933182	2	21	713
W1098	Phosphatidylcholine Biosynthesis PC(22:6(4Z,7Z,10Z,13Z,16Z,19Z)/14:1(9Z))	HMDB0001565;HMDB0000097	0.498785	0.933182	2	21	713
W1099	Phosphatidylcholine Biosynthesis PC(22:6(4Z,7Z,10Z,13Z,16Z,19Z)/15:0)	HMDB0001565;HMDB0000097	0.498785	0.933182	2	21	713
W1100	Phosphatidylcholine Biosynthesis PC(22:6(4Z,7Z,10Z,13Z,16Z,19Z)/16:0)	HMDB0001565;HMDB0000097	0.498785	0.933182	2	21	713
W1101	Phosphatidylcholine Biosynthesis PC(22:6(4Z,7Z,10Z,13Z,16Z,19Z)/16:1(9Z))	HMDB0001565;HMDB0000097	0.498785	0.933182	2	21	713
W1102	Phosphatidylcholine Biosynthesis PC(22:6(4Z,7Z,10Z,13Z,16Z,19Z)/18:0)	HMDB0001565;HMDB0000097	0.498785	0.933182	2	21	713
W1103	Phosphatidylcholine Biosynthesis PC(22:6(4Z,7Z,10Z,13Z,16Z,19Z)/18:1(11Z))	HMDB0001565;HMDB0000097	0.498785	0.933182	2	21	713
W1104	Phosphatidylcholine Biosynthesis PC(22:6(4Z,7Z,10Z,13Z,16Z,19Z)/18:1(9Z))	HMDB0001565;HMDB0000097	0.498785	0.933182	2	21	713
W1105	Phosphatidylcholine Biosynthesis PC(22:6(4Z,7Z,10Z,13Z,16Z,19Z)/18:2(9Z,12Z))	HMDB0001565;HMDB0000097	0.498785	0.933182	2	21	713
W1106	Phosphatidylcholine Biosynthesis PC(22:6(4Z,7Z,10Z,13Z,16Z,19Z)/18:3(6Z,9Z,12Z))	HMDB0001565;HMDB0000097	0.498785	0.933182	2	21	713
W1107	Phosphatidylcholine Biosynthesis PC(22:6(4Z,7Z,10Z,13Z,16Z,19Z)/18:3(9Z,12Z,15Z))	HMDB0001565;HMDB0000097	0.498785	0.933182	2	21	713
W1108	Phosphatidylcholine Biosynthesis PC(22:6(4Z,7Z,10Z,13Z,16Z,19Z)/18:4(6Z,9Z,12Z,15Z))	HMDB0001565;HMDB0000097	0.498785	0.933182	2	21	713
W1109	Phosphatidylcholine Biosynthesis PC(22:6(4Z,7Z,10Z,13Z,16Z,19Z)/20:0)	HMDB0001565;HMDB0000097	0.498785	0.933182	2	21	713
W1110	Phosphatidylcholine Biosynthesis PC(22:6(4Z,7Z,10Z,13Z,16Z,19Z)/20:1(11Z))	HMDB0001565;HMDB0000097	0.498785	0.933182	2	21	713
W1111	Phosphatidylcholine Biosynthesis PC(22:6(4Z,7Z,10Z,13Z,16Z,19Z)/20:2(11Z,14Z))	HMDB0001565;HMDB0000097	0.498785	0.933182	2	21	713
W1112	Phosphatidylcholine Biosynthesis PC(22:6(4Z,7Z,10Z,13Z,16Z,19Z)/20:3(5Z,8Z,11Z))	HMDB0001565;HMDB0000097	0.498785	0.933182	2	21	713
W1113	Phosphatidylcholine Biosynthesis PC(22:6(4Z,7Z,10Z,13Z,16Z,19Z)/20:3(8Z,11Z,14Z))	HMDB0001565;HMDB0000097	0.498785	0.933182	2	21	713
W1114	Phosphatidylcholine Biosynthesis PC(22:6(4Z,7Z,10Z,13Z,16Z,19Z)/20:4(5Z,8Z,11Z,14Z))	HMDB0001565;HMDB0000097	0.498785	0.933182	2	21	713
W1115	Phosphatidylcholine Biosynthesis PC(22:6(4Z,7Z,10Z,13Z,16Z,19Z)/20:4(8Z,11Z,14Z,17Z))	HMDB0001565;HMDB0000097	0.498785	0.933182	2	21	713
W1116	Phosphatidylcholine Biosynthesis PC(22:6(4Z,7Z,10Z,13Z,16Z,19Z)/20:5(5Z,8Z,11Z,14Z,17Z))	HMDB0001565;HMDB0000097	0.498785	0.933182	2	21	713
W1117	Phosphatidylcholine Biosynthesis PC(22:6(4Z,7Z,10Z,13Z,16Z,19Z)/22:0)	HMDB0001565;HMDB0000097	0.498785	0.933182	2	21	713
W1118	Phosphatidylcholine Biosynthesis PC(22:6(4Z,7Z,10Z,13Z,16Z,19Z)/22:1(13Z))	HMDB0001565;HMDB0000097	0.498785	0.933182	2	21	713
W1119	Phosphatidylcholine Biosynthesis PC(22:6(4Z,7Z,10Z,13Z,16Z,19Z)/22:2(13Z,16Z))	HMDB0001565;HMDB0000097	0.498785	0.933182	2	21	713
W1120	Phosphatidylcholine Biosynthesis PC(22:6(4Z,7Z,10Z,13Z,16Z,19Z)/22:4(7Z,10Z,13Z,16Z))	HMDB0001565;HMDB0000097	0.498785	0.933182	2	21	713
W1121	Phosphatidylcholine Biosynthesis PC(22:6(4Z,7Z,10Z,13Z,16Z,19Z)/22:5(4Z,7Z,10Z,13Z,16Z))	HMDB0001565;HMDB0000097	0.498785	0.933182	2	21	713
W1122	Phosphatidylcholine Biosynthesis PC(22:6(4Z,7Z,10Z,13Z,16Z,19Z)/22:5(7Z,10Z,13Z,16Z,19Z))	HMDB0001565;HMDB0000097	0.498785	0.933182	2	21	713
W1123	Phosphatidylcholine Biosynthesis PC(22:6(4Z,7Z,10Z,13Z,16Z,19Z)/22:6(4Z,7Z,10Z,13Z,16Z,19Z))	HMDB0001565;HMDB0000097	0.498785	0.933182	2	21	713
W1124	Phosphatidylcholine Biosynthesis PC(22:6(4Z,7Z,10Z,13Z,16Z,19Z)/24:0)	HMDB0001565;HMDB0000097	0.498785	0.933182	2	21	713
W1125	Phosphatidylcholine Biosynthesis PC(22:6(4Z,7Z,10Z,13Z,16Z,19Z)/24:1(15Z))	HMDB0001565;HMDB0000097	0.498785	0.933182	2	21	713
W1126	Phosphatidylcholine Biosynthesis PC(24:0/14:0)	HMDB0001565;HMDB0000097	0.498785	0.933182	2	21	713
W1127	Phosphatidylcholine Biosynthesis PC(24:0/14:1(9Z))	HMDB0001565;HMDB0000097	0.498785	0.933182	2	21	713
W1128	Phosphatidylcholine Biosynthesis PC(24:0/15:0)	HMDB0001565;HMDB0000097	0.498785	0.933182	2	21	713
W1129	Phosphatidylcholine Biosynthesis PC(24:0/16:0)	HMDB0001565;HMDB0000097	0.498785	0.933182	2	21	713
W1130	Phosphatidylcholine Biosynthesis PC(24:0/16:1(9Z))	HMDB0001565;HMDB0000097	0.498785	0.933182	2	21	713
W1131	Phosphatidylcholine Biosynthesis PC(24:0/18:0)	HMDB0001565;HMDB0000097	0.498785	0.933182	2	21	713
W1132	Phosphatidylcholine Biosynthesis PC(24:0/18:1(11Z))	HMDB0001565;HMDB0000097	0.498785	0.933182	2	21	713
W1133	Phosphatidylcholine Biosynthesis PC(24:0/18:1(9Z))	HMDB0001565;HMDB0000097	0.498785	0.933182	2	21	713
W1134	Phosphatidylcholine Biosynthesis PC(24:0/18:2(9Z,12Z))	HMDB0001565;HMDB0000097	0.498785	0.933182	2	21	713
W1135	Phosphatidylcholine Biosynthesis PC(24:0/18:3(6Z,9Z,12Z))	HMDB0001565;HMDB0000097	0.498785	0.933182	2	21	713
W1136	Phosphatidylcholine Biosynthesis PC(24:0/18:3(9Z,12Z,15Z))	HMDB0001565;HMDB0000097	0.498785	0.933182	2	21	713
W1137	Phosphatidylcholine Biosynthesis PC(24:0/18:4(6Z,9Z,12Z,15Z))	HMDB0001565;HMDB0000097	0.498785	0.933182	2	21	713
W1138	Phosphatidylcholine Biosynthesis PC(24:0/20:0)	HMDB0001565;HMDB0000097	0.498785	0.933182	2	21	713
W1139	Phosphatidylcholine Biosynthesis PC(24:0/20:1(11Z))	HMDB0001565;HMDB0000097	0.498785	0.933182	2	21	713
W1140	Phosphatidylcholine Biosynthesis PC(24:0/20:2(11Z,14Z))	HMDB0001565;HMDB0000097	0.498785	0.933182	2	21	713
W1141	Phosphatidylcholine Biosynthesis PC(24:0/20:3(5Z,8Z,11Z))	HMDB0001565;HMDB0000097	0.498785	0.933182	2	21	713
W1142	Phosphatidylcholine Biosynthesis PC(24:0/20:3(8Z,11Z,14Z))	HMDB0001565;HMDB0000097	0.498785	0.933182	2	21	713
W1143	Phosphatidylcholine Biosynthesis PC(24:0/20:4(5Z,8Z,11Z,14Z))	HMDB0001565;HMDB0000097	0.498785	0.933182	2	21	713
W1144	Phosphatidylcholine Biosynthesis PC(24:0/20:4(8Z,11Z,14Z,17Z))	HMDB0001565;HMDB0000097	0.498785	0.933182	2	21	713
W1145	Phosphatidylcholine Biosynthesis PC(24:0/20:5(5Z,8Z,11Z,14Z,17Z))	HMDB0001565;HMDB0000097	0.498785	0.933182	2	21	713
W1146	Phosphatidylcholine Biosynthesis PC(24:0/22:0)	HMDB0001565;HMDB0000097	0.498785	0.933182	2	21	713
W1147	Phosphatidylcholine Biosynthesis PC(24:0/22:1(13Z))	HMDB0001565;HMDB0000097	0.498785	0.933182	2	21	713
W1148	Phosphatidylcholine Biosynthesis PC(24:0/22:2(13Z,16Z))	HMDB0001565;HMDB0000097	0.498785	0.933182	2	21	713
W1149	Phosphatidylcholine Biosynthesis PC(24:0/22:4(7Z,10Z,13Z,16Z))	HMDB0001565;HMDB0000097	0.498785	0.933182	2	21	713
W1150	Phosphatidylcholine Biosynthesis PC(24:0/22:5(4Z,7Z,10Z,13Z,16Z))	HMDB0001565;HMDB0000097	0.498785	0.933182	2	21	713
W1151	Phosphatidylcholine Biosynthesis PC(24:0/22:5(7Z,10Z,13Z,16Z,19Z))	HMDB0001565;HMDB0000097	0.498785	0.933182	2	21	713
W1152	Phosphatidylcholine Biosynthesis PC(24:0/22:6(4Z,7Z,10Z,13Z,16Z,19Z))	HMDB0001565;HMDB0000097	0.498785	0.933182	2	21	713
W1153	Phosphatidylcholine Biosynthesis PC(24:0/24:0)	HMDB0001565;HMDB0000097	0.498785	0.933182	2	21	713
W1154	Phosphatidylcholine Biosynthesis PC(24:0/24:1(15Z))	HMDB0001565;HMDB0000097	0.498785	0.933182	2	21	713
W1155	Phosphatidylcholine Biosynthesis PC(24:1(15Z)/14:0)	HMDB0001565;HMDB0000097	0.498785	0.933182	2	21	713
W1156	Phosphatidylcholine Biosynthesis PC(24:1(15Z)/14:1(9Z))	HMDB0001565;HMDB0000097	0.498785	0.933182	2	21	713
W1157	Phosphatidylcholine Biosynthesis PC(24:1(15Z)/15:0)	HMDB0001565;HMDB0000097	0.498785	0.933182	2	21	713
W1158	Phosphatidylcholine Biosynthesis PC(24:1(15Z)/16:0)	HMDB0001565;HMDB0000097	0.498785	0.933182	2	21	713
W1159	Phosphatidylcholine Biosynthesis PC(24:1(15Z)/16:1(9Z))	HMDB0001565;HMDB0000097	0.498785	0.933182	2	21	713
W1160	Phosphatidylcholine Biosynthesis PC(24:1(15Z)/18:0)	HMDB0001565;HMDB0000097	0.498785	0.933182	2	21	713
W1161	Phosphatidylcholine Biosynthesis PC(24:1(15Z)/18:1(11Z))	HMDB0001565;HMDB0000097	0.498785	0.933182	2	21	713
W1162	Phosphatidylcholine Biosynthesis PC(24:1(15Z)/18:1(9Z))	HMDB0001565;HMDB0000097	0.498785	0.933182	2	21	713
W1163	Phosphatidylcholine Biosynthesis PC(24:1(15Z)/18:2(9Z,12Z))	HMDB0001565;HMDB0000097	0.498785	0.933182	2	21	713
W1164	Phosphatidylcholine Biosynthesis PC(24:1(15Z)/18:3(6Z,9Z,12Z))	HMDB0001565;HMDB0000097	0.498785	0.933182	2	21	713
W1165	Phosphatidylcholine Biosynthesis PC(24:1(15Z)/18:3(9Z,12Z,15Z))	HMDB0001565;HMDB0000097	0.498785	0.933182	2	21	713
W1166	Phosphatidylcholine Biosynthesis PC(24:1(15Z)/18:4(6Z,9Z,12Z,15Z))	HMDB0001565;HMDB0000097	0.498785	0.933182	2	21	713
W1167	Phosphatidylcholine Biosynthesis PC(24:1(15Z)/20:0)	HMDB0001565;HMDB0000097	0.498785	0.933182	2	21	713
W1168	Phosphatidylcholine Biosynthesis PC(24:1(15Z)/20:1(11Z))	HMDB0001565;HMDB0000097	0.498785	0.933182	2	21	713
W1169	Phosphatidylcholine Biosynthesis PC(24:1(15Z)/20:2(11Z,14Z))	HMDB0001565;HMDB0000097	0.498785	0.933182	2	21	713
W1170	Phosphatidylcholine Biosynthesis PC(24:1(15Z)/20:3(5Z,8Z,11Z))	HMDB0001565;HMDB0000097	0.498785	0.933182	2	21	713
W1171	Phosphatidylcholine Biosynthesis PC(24:1(15Z)/20:3(8Z,11Z,14Z))	HMDB0001565;HMDB0000097	0.498785	0.933182	2	21	713
W1172	Phosphatidylcholine Biosynthesis PC(24:1(15Z)/20:4(5Z,8Z,11Z,14Z))	HMDB0001565;HMDB0000097	0.498785	0.933182	2	21	713
W1173	Phosphatidylcholine Biosynthesis PC(24:1(15Z)/20:4(8Z,11Z,14Z,17Z))	HMDB0001565;HMDB0000097	0.498785	0.933182	2	21	713
W1174	Phosphatidylcholine Biosynthesis PC(24:1(15Z)/20:5(5Z,8Z,11Z,14Z,17Z))	HMDB0001565;HMDB0000097	0.498785	0.933182	2	21	713
W1175	Phosphatidylcholine Biosynthesis PC(24:1(15Z)/22:0)	HMDB0001565;HMDB0000097	0.498785	0.933182	2	21	713
W1176	Phosphatidylcholine Biosynthesis PC(24:1(15Z)/22:1(13Z))	HMDB0001565;HMDB0000097	0.498785	0.933182	2	21	713
W1177	Phosphatidylcholine Biosynthesis PC(24:1(15Z)/22:2(13Z,16Z))	HMDB0001565;HMDB0000097	0.498785	0.933182	2	21	713
W1178	Phosphatidylcholine Biosynthesis PC(24:1(15Z)/22:4(7Z,10Z,13Z,16Z))	HMDB0001565;HMDB0000097	0.498785	0.933182	2	21	713
W1179	Phosphatidylcholine Biosynthesis PC(24:1(15Z)/22:5(4Z,7Z,10Z,13Z,16Z))	HMDB0001565;HMDB0000097	0.498785	0.933182	2	21	713
W1180	Phosphatidylcholine Biosynthesis PC(24:1(15Z)/22:5(7Z,10Z,13Z,16Z,19Z))	HMDB0001565;HMDB0000097	0.498785	0.933182	2	21	713
W1181	Phosphatidylcholine Biosynthesis PC(24:1(15Z)/22:6(4Z,7Z,10Z,13Z,16Z,19Z))	HMDB0001565;HMDB0000097	0.498785	0.933182	2	21	713
W1182	Phosphatidylcholine Biosynthesis PC(24:1(15Z)/24:0)	HMDB0001565;HMDB0000097	0.498785	0.933182	2	21	713
W1183	Phosphatidylcholine Biosynthesis PC(24:1(15Z)/24:1(15Z))	HMDB0001565;HMDB0000097	0.498785	0.933182	2	21	713
W2025	Phosphatidylcholine Biosynthesis PC(18:1(9Z)/24:1(15Z))	HMDB0001565;HMDB0000097	0.498785	0.933182	2	21	713
W2027	Phosphatidylcholine Biosynthesis PC(11D3/11D3)	HMDB0001565;HMDB0000097	0.498785	0.933182	2	21	713
W2028	Phosphatidylcholine Biosynthesis PC(11D3/11D5)	HMDB0001565;HMDB0000097	0.498785	0.933182	2	21	713
W2029	Phosphatidylcholine Biosynthesis PC(11D3/13D5)	HMDB0001565;HMDB0000097	0.498785	0.933182	2	21	713
W2030	Phosphatidylcholine Biosynthesis PC(11D3/9D3)	HMDB0001565;HMDB0000097	0.498785	0.933182	2	21	713
W2031	Phosphatidylcholine Biosynthesis PC(11D3/9D5)	HMDB0001565;HMDB0000097	0.498785	0.933182	2	21	713
W2032	Phosphatidylcholine Biosynthesis PC(11D3/11M3)	HMDB0001565;HMDB0000097	0.498785	0.933182	2	21	713
W2033	Phosphatidylcholine Biosynthesis PC(11D3/11M5)	HMDB0001565;HMDB0000097	0.498785	0.933182	2	21	713
W2034	Phosphatidylcholine Biosynthesis PC(11D3/13M5)	HMDB0001565;HMDB0000097	0.498785	0.933182	2	21	713
W2035	Phosphatidylcholine Biosynthesis PC(11D3/9M5)	HMDB0001565;HMDB0000097	0.498785	0.933182	2	21	713
W2036	Phosphatidylcholine Biosynthesis PC(11D5/11D3)	HMDB0001565;HMDB0000097	0.498785	0.933182	2	21	713
W2037	Phosphatidylcholine Biosynthesis PC(11D5/11D5)	HMDB0001565;HMDB0000097	0.498785	0.933182	2	21	713
W2038	Phosphatidylcholine Biosynthesis PC(11D5/13D5)	HMDB0001565;HMDB0000097	0.498785	0.933182	2	21	713
W2039	Phosphatidylcholine Biosynthesis PC(11D5/9D3)	HMDB0001565;HMDB0000097	0.498785	0.933182	2	21	713
W2040	Phosphatidylcholine Biosynthesis PC(11D5/9D5)	HMDB0001565;HMDB0000097	0.498785	0.933182	2	21	713
W2041	Phosphatidylcholine Biosynthesis PC(11D5/11M3)	HMDB0001565;HMDB0000097	0.498785	0.933182	2	21	713
W2042	Phosphatidylcholine Biosynthesis PC(11D5/11M5)	HMDB0001565;HMDB0000097	0.498785	0.933182	2	21	713
W2043	Phosphatidylcholine Biosynthesis PC(11D5/13M5)	HMDB0001565;HMDB0000097	0.498785	0.933182	2	21	713
W2044	Phosphatidylcholine Biosynthesis PC(11D5/9M5)	HMDB0001565;HMDB0000097	0.498785	0.933182	2	21	713
W2045	Phosphatidylcholine Biosynthesis PC(13D5/11D3)	HMDB0001565;HMDB0000097	0.498785	0.933182	2	21	713
W2046	Phosphatidylcholine Biosynthesis PC(13D5/11D5)	HMDB0001565;HMDB0000097	0.498785	0.933182	2	21	713
W2047	Phosphatidylcholine Biosynthesis PC(13D5/13D5)	HMDB0001565;HMDB0000097	0.498785	0.933182	2	21	713
W2048	Phosphatidylcholine Biosynthesis PC(13D5/9D3)	HMDB0001565;HMDB0000097	0.498785	0.933182	2	21	713
W2049	Phosphatidylcholine Biosynthesis PC(13D5/9D5)	HMDB0001565;HMDB0000097	0.498785	0.933182	2	21	713
W2050	Phosphatidylcholine Biosynthesis PC(13D5/11M3)	HMDB0001565;HMDB0000097	0.498785	0.933182	2	21	713
W2051	Phosphatidylcholine Biosynthesis PC(13D5/11M5)	HMDB0001565;HMDB0000097	0.498785	0.933182	2	21	713
W2052	Phosphatidylcholine Biosynthesis PC(13D5/13M5)	HMDB0001565;HMDB0000097	0.498785	0.933182	2	21	713
W2053	Phosphatidylcholine Biosynthesis PC(13D5/9M5)	HMDB0001565;HMDB0000097	0.498785	0.933182	2	21	713
W2054	Phosphatidylcholine Biosynthesis PC(9D3/11D3)	HMDB0001565;HMDB0000097	0.498785	0.933182	2	21	713
W2055	Phosphatidylcholine Biosynthesis PC(9D3/11D5)	HMDB0001565;HMDB0000097	0.498785	0.933182	2	21	713
W2056	Phosphatidylcholine Biosynthesis PC(9D3/13D5)	HMDB0001565;HMDB0000097	0.498785	0.933182	2	21	713
W2057	Phosphatidylcholine Biosynthesis PC(9D3/9D3)	HMDB0001565;HMDB0000097	0.498785	0.933182	2	21	713
W2058	Phosphatidylcholine Biosynthesis PC(9D3/9D5)	HMDB0001565;HMDB0000097	0.498785	0.933182	2	21	713
W2059	Phosphatidylcholine Biosynthesis PC(9D3/11M3)	HMDB0001565;HMDB0000097	0.498785	0.933182	2	21	713
W2060	Phosphatidylcholine Biosynthesis PC(9D3/11M5)	HMDB0001565;HMDB0000097	0.498785	0.933182	2	21	713
W2061	Phosphatidylcholine Biosynthesis PC(9D3/13M5)	HMDB0001565;HMDB0000097	0.498785	0.933182	2	21	713
W2062	Phosphatidylcholine Biosynthesis PC(9D3/9M5)	HMDB0001565;HMDB0000097	0.498785	0.933182	2	21	713
W2063	Phosphatidylcholine Biosynthesis PC(9D5/11D3)	HMDB0001565;HMDB0000097	0.498785	0.933182	2	21	713
W2064	Phosphatidylcholine Biosynthesis PC(9D5/11D5)	HMDB0001565;HMDB0000097	0.498785	0.933182	2	21	713
W2065	Phosphatidylcholine Biosynthesis PC(9D5/13D5)	HMDB0001565;HMDB0000097	0.498785	0.933182	2	21	713
W2066	Phosphatidylcholine Biosynthesis PC(9D5/9D3)	HMDB0001565;HMDB0000097	0.498785	0.933182	2	21	713
W2067	Phosphatidylcholine Biosynthesis PC(9D5/9D5)	HMDB0001565;HMDB0000097	0.498785	0.933182	2	21	713
W2068	Phosphatidylcholine Biosynthesis PC(9D5/11M3)	HMDB0001565;HMDB0000097	0.498785	0.933182	2	21	713
W2069	Phosphatidylcholine Biosynthesis PC(9D5/11M5)	HMDB0001565;HMDB0000097	0.498785	0.933182	2	21	713
W2070	Phosphatidylcholine Biosynthesis PC(9D5/13M5)	HMDB0001565;HMDB0000097	0.498785	0.933182	2	21	713
W2071	Phosphatidylcholine Biosynthesis PC(9D5/9M5)	HMDB0001565;HMDB0000097	0.498785	0.933182	2	21	713
W2072	Phosphatidylcholine Biosynthesis PC(11M3/11D3)	HMDB0001565;HMDB0000097	0.498785	0.933182	2	21	713
W2073	Phosphatidylcholine Biosynthesis PC(11M3/11D5)	HMDB0001565;HMDB0000097	0.498785	0.933182	2	21	713
[truncated: 1,096 more rows]

## Sheet: nonCOVID-Health (metabolite)
	pathway	pathway_members	pval	fdr	n	N	set_enrichment_score
[truncated: 2,192 more rows]

[truncated: 3 more sheets: Severe-Health (Protein), nonSevere-Health (Protein), nonCOVID-Health (Protein)]
